# Supplementary material for: Identification of a Hypoxia-Related Gene Signature for Predicting Systemic Metastasis in Prostate Cancer
Source: Front Cell Dev Biol. 2021 Oct 13;9:696364. doi: 10.3389/fcell.2021.696364 (PMC8548828; doi:10.3389/fcell.2021.696364)
Supplement: Supplementary file 5 [file Data_Sheet_1.xls]

## Sheet: TCGA
id	Age	gs	psa	t	met	mfs
TCGA-ZG-A9LU-01	67	10	11	2	0	579
TCGA-EJ-5531-01	62	7	5.9	2	0	1273
TCGA-EJ-7785-01	54	7	4.3	2	0	1177
TCGA-G9-6363-01	64	7	4.6	3	0	1378
TCGA-H9-A6BX-01	60	6	4	1	0	941
TCGA-V1-A8WN-01	47	7	5.5	1	0	924
TCGA-KK-A8IL-01	65	9	5.7	2	0	628
TCGA-EJ-A65F-01	59	9	25	2	1	75
TCGA-G9-6338-01	61	7	11.3	2	0	2028
TCGA-V1-A8MK-01	41	6	0.8	1	0	508
TCGA-EJ-7331-01	64	7	7	1	0	742
TCGA-G9-6377-01	61	7	3.6	1	0	958
TCGA-EJ-5525-01	67	9	4	1	1	546
TCGA-CH-5751-01	68	10	22.6	3	1	365
TCGA-CH-5753-01	70	9	4.5	2	0	31
TCGA-EJ-A8FS-01	66	8	7.6	2	1	216
TCGA-HC-7080-01	66	7	4.1	1	1	894
TCGA-J9-A52E-01	65	9	2.7	2	0	323
TCGA-HC-A9TE-01	64	9	1.9	2	1	216
TCGA-X4-A8KS-01	61	7	4.3	1	0	979
TCGA-CH-5788-01	69	7	19.4	2	0	821
TCGA-G9-7510-01	66	8	9.7	2	0	1185
TCGA-TP-A8TT-01	64	7	5.2	2	0	526
TCGA-HC-8256-01	53	7	6.3	1	0	860
TCGA-VP-A876-01	46	7	8.4	1	0	3333
TCGA-YL-A8S8-01	68	8	17.7	2	1	679
TCGA-VP-A87H-01	76	7	7.7	2	0	663
TCGA-KK-A8I6-01	58	7	7.6	2	0	668
TCGA-M7-A722-01	65	8	8.3	2	1	559
TCGA-2A-A8VV-01	52	6	5.6	1	0	671
TCGA-G9-6371-01	58	6	6.3	1	0	1226
TCGA-J4-A67K-01	68	7	3.5	1	0	1004
TCGA-EJ-7125-01	44	7	26.6	1	0	2850
TCGA-V1-A9OY-01	57	8	11.4	2	0	1067
TCGA-ZG-A9LN-01	57	10	68	2	0	115
TCGA-KK-A6E6-01	69	9	10.3	2	0	3447
TCGA-CH-5748-01	64	7	1.6	2	0	31
TCGA-CH-5743-01	66	7	2.2	1	1	425
TCGA-KK-A8IC-01	54	9	3.3	2	1	1060
TCGA-EJ-A8FU-01	64	9	5	2	0	138
TCGA-V1-A9ZR-01	68	9	4	3	0	1361
TCGA-EJ-A65B-01	55	9	5.8	2	0	710
TCGA-CH-5764-01	66	7	14	2	0	31
TCGA-VN-A88M-01	55	7	5.9	1	0	189
TCGA-EJ-5503-01	50	7	18.4	2	0	1391
TCGA-J4-A67L-01	54	7	7.1	2	0	770
TCGA-EJ-5530-01	61	7	9.2	1	0	1832
TCGA-QU-A6IO-01	53	6	5.7	1	0	3716
TCGA-VP-A879-01	70	7	7.4	1	0	728
TCGA-V1-A9O5-01	64	9	8.7	3	1	124
TCGA-VP-A878-01	58	8	12	1	1	98
TCGA-4L-AA1F-01	64	8	8.4	2	0	350
TCGA-KC-A7F6-01	63	7	5.2	1	0	263
TCGA-KK-A8IK-01	56	9	1.7	1	0	2052
TCGA-EJ-A65E-01	67	7	56.4	2	0	417
TCGA-EJ-7792-01	53	7	4.6	1	0	1396
TCGA-KK-A8I8-01	69	9	7.6	2	0	967
TCGA-V1-A8WL-01	64	7	5	2	0	1948
TCGA-YL-A8HJ-01	58	9	11.4	2	0	1611
TCGA-KK-A59Z-01	66	7	3.5	1	0	2628
TCGA-HC-7749-01	70	7	4.2	2	0	724
TCGA-HC-A6AP-01	61	7	5.2	1	0	71
TCGA-QU-A6IM-01	59	6	3.5	1	0	1247
TCGA-EJ-7314-01	62	7	6.1	2	0	1150
TCGA-J4-AATV-01	71	6	5.7	1	0	553
TCGA-H9-7775-01	68	7	7.2	1	0	185
TCGA-EJ-A65J-01	62	9	30.7	2	0	451
TCGA-KK-A7AP-01	55	9	14	2	0	196
TCGA-YL-A8HL-01	58	9	26.1	2	0	1565
TCGA-EJ-5518-01	66	7	36	3	1	2104
TCGA-HC-A632-01	68	9	2.2	2	0	61
TCGA-ZG-A9LZ-01	66	8	8.6	2	0	692
TCGA-EJ-5499-01	61	7	5.2	2	0	1415
TCGA-ZG-A9L1-01	66	10	14.2	2	0	1302
TCGA-CH-5769-01	48	9	11.1	2	0	62
TCGA-G9-6378-01	54	7	4.2	1	0	1155
TCGA-FC-7708-01	52	7	7.9	2	0	864
TCGA-KK-A6E3-01	56	7	16.4	1	0	2056
TCGA-M7-A720-01	53	6	3.6	1	0	384
TCGA-KK-A8I5-01	55	7	7.6	1	0	3096
TCGA-HI-7171-01	56	9	5.6	2	1	1329
TCGA-G9-6342-01	61	6	3.3	2	0	1696
TCGA-V1-A8WV-01	52	9	8	2	0	686
TCGA-YL-A9WY-01	57	9	15.4	2	1	765
TCGA-EJ-5507-01	54	8	8.9	2	0	1457
TCGA-M7-A725-01	56	7	10.3	2	0	573
TCGA-HC-7230-01	50	7	3	1	0	1001
TCGA-J4-A67R-01	65	7	9.7	1	0	910
TCGA-J9-A8CP-01	66	7	6.6	2	0	386
TCGA-KK-A8IB-01	65	8	9.2	2	0	83
TCGA-CH-5767-01	66	7	11.6	1	0	458
TCGA-EJ-5512-01	46	7	6.1	1	0	1733
TCGA-KK-A6E8-01	68	9	20.6	1	0	1770
TCGA-M7-A71Z-01	62	7	7.1	2	0	643
TCGA-ZG-A9L9-01	60	9	9.4	2	1	51
TCGA-G9-A9S0-01	53	8	4.6	2	1	423
TCGA-ZG-A9KY-01	73	10	8.2	3	0	130
TCGA-V1-A9ZG-01	64	9	7.1	1	0	1517
TCGA-2A-A8VT-01	47	9	44.9	3	0	1373
TCGA-G9-6496-01	61	7	23.1	1	0	1726
TCGA-ZG-A8QX-01	56	6	6.5	1	0	442
TCGA-EJ-5504-01	65	7	8.6	2	0	1427
TCGA-EJ-7123-01	59	7	5.6	1	0	2572
TCGA-HC-8258-01	56	6	4.3	1	0	847
TCGA-HC-7744-01	46	7	4.4	2	0	531
TCGA-M7-A71Y-01	55	7	3.1	1	0	493
TCGA-EJ-A6RA-01	70	8	21.5	2	1	353
TCGA-EJ-5496-01	59	7	6.5	1	0	595
TCGA-CH-5752-01	66	8	9.8	2	0	943
TCGA-CH-5741-01	56	9	28	2	0	395
TCGA-EJ-5498-01	56	7	5	1	0	1720
TCGA-ZG-A9LY-01	60	9	26.7	2	0	370
TCGA-YL-A9WK-01	63	9	7.8	2	1	1009
TCGA-KK-A8ID-01	70	9	12	2	0	2107
TCGA-G9-6369-01	55	7	5	1	0	1215
TCGA-HC-7820-01	72	7	5.2	1	0	747
TCGA-G9-6498-01	53	7	5.5	2	1	1342
TCGA-HC-7075-01	63	6	5.1	1	0	601
TCGA-V1-A8WW-01	59	9	3.1	2	0	1078
TCGA-ZG-A9L6-01	64	10	76.5	2	1	664
TCGA-HC-8213-01	48	6	3.6	1	0	589
TCGA-HC-7231-01	66	7	3.7	1	0	939
TCGA-YL-A9WH-01	67	8	4.2	2	0	427
TCGA-XK-AAJR-01	61	8	24.4	2	1	131
TCGA-EJ-5524-01	57	9	3.8	2	1	265
TCGA-EJ-5527-01	69	7	7.7	2	0	1778
TCGA-ZG-A9LM-01	72	9	3.4	2	0	378
TCGA-HC-7747-01	52	7	3.5	1	0	748
TCGA-V1-A9Z9-01	63	9	5.9	1	0	540
TCGA-HC-7211-01	62	7	10.9	1	0	1221
TCGA-V1-A9O7-01	60	10	64.1	2	1	819
TCGA-YL-A8SQ-01	61	9	7.9	2	1	329
TCGA-KK-A59V-01	64	9	3.7	2	0	3440
TCGA-V1-A9OF-01	49	6	6.4	1	0	1184
TCGA-KK-A7B3-01	62	9	5.8	2	1	294
TCGA-VN-A88O-01	49	7	5.6	1	0	481
TCGA-HC-A6HY-01	51	7	7.8	1	0	134
TCGA-KC-A4BR-01	75	9	5.7	2	1	1022
TCGA-YL-A9WJ-01	47	8	107	2	1	1476
TCGA-VN-A88N-01	62	7	10.1	1	0	766
TCGA-HC-8261-01	48	7	14.4	1	0	546
TCGA-J4-A67M-01	55	7	6.2	2	0	941
TCGA-FC-A6HD-01	77	7	19.1	2	0	789
TCGA-HC-A6AO-01	52	7	8.6	1	0	530
TCGA-CH-5739-01	65	7	4.8	2	0	671
TCGA-G9-6379-01	68	7	4.6	2	0	1778
TCGA-G9-6343-01	62	7	7.8	1	0	2450
TCGA-HC-8216-01	58	7	5.2	2	0	682
TCGA-YL-A8SB-01	62	9	30.8	2	1	1384
TCGA-J4-AAU2-01	59	6	3.2	1	0	825
TCGA-J9-A8CL-01	66	7	12.8	2	1	132
TCGA-KK-A8I4-01	64	7	7.5	2	1	1162
TCGA-V1-A9OA-01	61	9	5.2	2	0	636
TCGA-KK-A8IF-01	57	7	12	2	1	648
TCGA-KK-A7B1-01	65	7	4.5	2	0	1063
TCGA-VP-AA1N-01	70	9	5.3	2	0	1365
TCGA-XK-AAIW-01	78	10	4.1	2	1	427
TCGA-ZG-A9L5-01	58	9	33.4	3	0	908
TCGA-G9-7522-01	49	7	6.8	1	0	1078
TCGA-J4-A67N-01	61	7	7.6	2	1	442
TCGA-HC-A6AL-01	64	7	6.9	1	0	67
TCGA-EJ-8469-01	46	8	16.3	2	1	1925
TCGA-EJ-A46D-01	53	8	5	1	0	626
TCGA-G9-6367-01	60	9	8.5	2	0	1222
TCGA-VP-A87E-01	59	6	11.7	1	0	2037
TCGA-HC-A4ZV-01	56	9	70	2	0	23
TCGA-G9-6373-01	68	7	1.8	2	0	811
TCGA-G9-6370-01	52	7	6.4	2	0	1156
TCGA-VP-A87J-01	56	7	4.4	2	0	1774
TCGA-CH-5763-01	66	7	14.8	2	0	365
TCGA-ZG-A9NI-01	73	10	28	2	0	132
TCGA-KK-A6E4-01	69	7	5.6	1	0	3502
TCGA-EJ-A7NF-01	56	7	4.6	1	0	250
TCGA-KC-A4BN-01	55	6	6.7	1	0	1815
TCGA-J4-A83M-01	64	7	10.4	1	1	521
TCGA-EJ-5517-01	55	7	9.6	1	0	1889
TCGA-CH-5754-01	65	9	37.4	2	0	62
TCGA-EJ-A46H-01	60	7	5.6	1	0	724
TCGA-2A-AAYF-01	57	6	11.6	2	0	1364
TCGA-YL-A8HK-01	59	9	17	2	1	1376
TCGA-2A-A8VX-01	70	8	2.4	2	0	1378
TCGA-HC-A48F-01	47	8	10.7	1	0	680
TCGA-FC-A66V-01	74	7	10.8	2	0	524
TCGA-HC-7736-01	59	7	5	1	0	1103
TCGA-V1-A9O9-01	56	8	5	2	0	2870
TCGA-CH-5789-01	61	7	5.7	2	0	304
TCGA-HC-A8D1-01	68	7	10.2	1	0	573
TCGA-EJ-8468-01	63	7	25.4	2	0	2347
TCGA-V1-A9ZK-01	68	9	4.9	2	0	1383
TCGA-KC-A7FE-01	62	6	4.4	1	0	352
TCGA-Y6-A9XI-01	72	8	14.4	2	0	526
TCGA-HC-7210-01	74	7	8.9	1	0	868
TCGA-G9-6336-01	57	7	10.6	1	0	2068
TCGA-KK-A6E2-01	54	7	6.7	1	0	5024
TCGA-KK-A5A1-01	72	9	46.6	2	1	203
TCGA-EJ-A7NK-01	58	7	8.5	2	0	476
TCGA-2A-AAYO-01	57	6	4.6	1	0	1272
TCGA-V1-A9ZI-01	68	9	4.5	2	0	1640
TCGA-G9-A9S4-01	62	8	11.7	2	0	906
TCGA-KK-A7B0-01	67	9	5.9	2	1	606
TCGA-J4-8198-01	49	7	17.9	2	0	614
TCGA-HC-7819-01	53	8	4.5	1	0	543
TCGA-HC-8259-01	50	6	7	1	0	924
TCGA-EJ-5511-01	55	7	9.7	2	0	1476
TCGA-EJ-5495-01	68	7	10.8	2	0	1760
TCGA-ZG-A9L2-01	70	8	31.3	2	1	180
TCGA-EJ-A7NJ-01	59	8	8	1	0	197
TCGA-G9-6353-01	58	7	4.6	2	0	1542
TCGA-HC-7821-01	54	8	31	2	0	956
TCGA-V1-A9OX-01	56	8	10.2	1	0	1134
TCGA-EJ-7782-01	71	8	8	1	0	1167
TCGA-V1-A8MG-01	53	7	10.7	2	0	857
TCGA-XK-AAJP-01	66	8	6.8	2	0	1259
TCGA-EJ-A46I-01	57	7	8.5	2	0	668
TCGA-G9-A9S7-01	55	8	9	2	0	728
TCGA-HC-A76W-01	73	9	4.9	2	0	213
TCGA-EJ-AB20-01	61	6	3.8	1	0	131
TCGA-V1-A8X3-01	51	8	45.1	1	0	202
TCGA-HC-A8CY-01	63	9	9.6	2	0	290
TCGA-VN-A88I-01	59	8	5.3	2	0	269
TCGA-HC-7740-01	59	7	5.9	1	0	717
TCGA-KK-A6E7-01	46	9	6.3	2	1	925
TCGA-KK-A7B4-01	64	9	11.9	2	1	637
TCGA-YL-A9WX-01	68	9	5.6	2	1	1506
TCGA-CH-5744-01	64	7	9.6	1	0	60
TCGA-J4-AATZ-01	66	9	9.6	2	1	79
TCGA-HC-8266-01	55	8	5.1	2	0	473
TCGA-EJ-7781-01	65	7	3.5	1	0	1073
TCGA-KK-A8I9-01	61	8	9.2	2	1	940
TCGA-YL-A8SA-01	69	8	7.5	2	0	512
TCGA-HC-A6AN-01	67	7	3.5	2	0	49
TCGA-HC-8262-01	57	8	4.7	1	0	679
TCGA-EJ-A46B-01	66	8	3	2	0	657
TCGA-KK-A59Y-01	56	9	14.7	2	0	1968
TCGA-EJ-8470-01	58	7	14.1	1	0	1159
TCGA-XK-AAIR-01	75	8	4	1	0	972
TCGA-XJ-A9DI-01	62	9	10.1	2	0	1461
TCGA-J4-A67O-01	59	7	7.7	1	0	839
TCGA-KC-A7F5-01	54	7	3.8	1	0	91
TCGA-J4-A6M7-01	53	7	6.2	1	0	512
TCGA-G9-6339-01	58	7	8.1	2	1	1634
TCGA-XK-AAJU-01	65	8	9.8	1	0	1576
TCGA-EJ-5515-01	60	7	4.8	2	0	1832
TCGA-J4-A6G3-01	57	8	7.5	2	1	618
TCGA-SU-A7E7-01	60	8	8	1	0	551
TCGA-CH-5746-01	57	7	6.6	1	0	731
TCGA-HC-7209-01	60	6	7.9	1	0	440
TCGA-J4-A83J-01	68	7	6.4	1	0	696
TCGA-KK-A8IA-01	69	9	9.8	2	0	1931
TCGA-EJ-7797-01	53	7	5.4	1	0	983
TCGA-KK-A7AW-01	57	7	11.6	2	0	1054
TCGA-2A-A8W3-01	69	9	7.1	2	1	198
TCGA-EJ-7788-01	53	7	26.6	2	0	859
TCGA-G9-7525-01	64	7	4.1	1	0	994
TCGA-KK-A6DY-01	50	7	4.9	1	0	4295
TCGA-HC-8257-01	70	7	8.6	2	0	726
TCGA-EJ-7321-01	57	6	2.2	2	0	824
TCGA-KK-A8IH-01	50	7	6.1	2	0	2013
TCGA-HI-7169-01	55	7	2.2	2	0	2684
TCGA-YL-A8HM-01	66	8	15.2	2	1	1473
TCGA-EJ-7318-01	51	7	9	2	1	380
TCGA-MG-AAMC-01	59	9	9.4	2	0	173
TCGA-YL-A8SL-01	74	8	12	2	0	987
TCGA-G9-6361-01	61	7	5.5	2	0	1415
TCGA-KK-A8IM-01	55	7	7	1	0	1915
TCGA-EJ-A8FN-01	58	7	6.8	1	0	329
TCGA-YL-A8SP-01	58	9	10	2	1	2036
TCGA-KC-A4BV-01	66	9	12.9	2	1	1328
TCGA-V1-A8MF-01	65	7	12.1	2	0	1449
TCGA-XJ-A9DQ-01	48	6	4.2	1	0	91
TCGA-EJ-7327-01	61	7	12.2	2	0	923
TCGA-KC-A7FD-01	62	6	6.9	2	0	270
TCGA-HC-7077-01	64	6	7.6	2	0	2115
TCGA-G9-6354-01	55	7	4.1	1	0	2066
TCGA-V1-A8WS-01	56	6	8.4	2	0	474
TCGA-J4-A67Q-01	77	6	1.7	1	0	975
TCGA-VN-A88Q-01	60	8	3.3	1	0	1366
TCGA-CH-5794-01	65	7	6.2	1	0	882
TCGA-J4-A83L-01	61	7	19	1	0	720
TCGA-G9-6351-01	51	7	6.8	1	0	2048
TCGA-J9-A8CK-01	66	9	6.9	2	0	321
TCGA-EJ-7791-01	67	7	4.5	1	0	1118
TCGA-EJ-7328-01	70	7	6.5	2	0	842
TCGA-HC-A6HX-01	55	7	10.6	1	0	38
TCGA-YL-A8SO-01	64	9	17.3	2	0	3479
TCGA-KC-A4BL-01	65	7	8	1	1	193
TCGA-EJ-5497-01	47	7	7.2	1	0	405
TCGA-YL-A8SH-01	69	8	5.4	2	0	875
TCGA-HC-A76X-01	62	7	5.5	1	0	150
TCGA-G9-6362-01	57	7	33.7	2	0	1443
TCGA-CH-5772-01	63	9	24.6	2	0	486
TCGA-FC-A5OB-01	53	9	26.9	2	0	680
TCGA-QU-A6IP-01	66	6	4.5	1	0	2620
TCGA-VN-A88R-01	53	8	13.6	1	1	512
TCGA-J4-A6G1-01	68	8	8.2	2	0	769
TCGA-QU-A6IN-01	61	7	8.1	1	0	4264
TCGA-EJ-7325-01	63	7	5.5	2	0	1070
TCGA-VN-A88L-01	54	7	6.5	1	0	746
TCGA-EJ-5501-01	55	7	2.7	2	0	1365
TCGA-CH-5768-01	72	6	12.8	2	0	731
TCGA-EJ-5494-01	50	7	3.8	2	0	1477
TCGA-HC-7737-01	55	7	18.1	1	0	1090
TCGA-KK-A8IJ-01	59	7	41.7	2	1	307
TCGA-XJ-A9DX-01	51	9	27.2	2	0	973
TCGA-HC-A9TH-01	58	9	3.6	2	1	351
TCGA-CH-5765-01	55	7	37.9	2	0	700
TCGA-KK-A6E5-01	63	7	9.4	2	0	2073
TCGA-EJ-5502-01	50	7	5.3	1	0	1171
TCGA-V1-A9Z8-01	59	9	7.9	2	0	827
TCGA-KK-A7AV-01	58	7	3.9	1	0	822
TCGA-EJ-5532-01	57	7	11.4	2	0	1828
TCGA-CH-5791-01	72	7	10.1	2	1	396
TCGA-V1-A9OT-01	61	6	6.7	1	1	292
TCGA-G9-7523-01	44	10	11.3	2	0	857
TCGA-CH-5771-01	63	7	8.1	1	0	396
TCGA-XJ-A83H-01	57	7	10.4	1	0	1280
TCGA-EJ-7330-01	68	7	6.2	2	0	191
TCGA-J4-A83K-01	52	6	4.7	1	0	328
TCGA-EJ-7783-01	70	7	12.8	2	0	787
TCGA-EJ-7317-01	71	7	14	1	0	771
TCGA-EJ-A65M-01	65	7	6.9	1	0	230
TCGA-FC-A8O0-01	68	6	82	2	0	616
TCGA-YL-A8HO-01	67	7	21.8	2	1	1068
TCGA-ZG-A9N3-01	73	9	1.9	2	0	349
TCGA-ZG-A9MC-01	69	9	19	2	0	455
TCGA-CH-5792-01	57	9	11.5	2	0	91
TCGA-J9-A52B-01	62	9	7.2	2	1	57
TCGA-EJ-5519-01	64	8	15	2	0	1962
TCGA-XJ-A9DK-01	63	8	4.6	1	0	275
TCGA-V1-A9Z7-01	54	9	28.1	2	0	874
TCGA-HC-7750-01	50	7	3.7	1	0	522
TCGA-HI-7170-01	58	6	7.4	1	0	2522
TCGA-G9-6494-01	66	7	87	3	0	1771
TCGA-HC-A6AS-01	70	7	0.7	1	0	44
TCGA-EJ-5542-01	60	7	19.3	2	0	1513
TCGA-EJ-5526-01	56	9	28.6	2	1	537
TCGA-XQ-A8TA-01	59	10	96.4	2	1	146
TCGA-VP-A87D-01	54	7	10.6	2	1	1194
TCGA-M7-A724-01	64	8	15.6	2	0	889
TCGA-HC-7212-01	56	7	8	1	0	870
TCGA-J4-A83N-01	57	7	4.3	1	1	433
TCGA-CH-5790-01	64	7	5.2	1	0	974
TCGA-EJ-AB27-01	51	6	7.9	1	0	145
TCGA-XA-A8JR-01	68	7	8	1	0	376
TCGA-EJ-5509-01	63	7	4.1	1	0	1464
TCGA-VN-A943-01	71	8	13.1	1	0	496
TCGA-EJ-5505-01	57	7	4	1	0	922
TCGA-HC-7233-01	73	7	7.7	1	0	1355
TCGA-CH-5750-01	72	7	13.2	1	0	396
TCGA-HC-7818-01	66	7	4.5	1	0	938
TCGA-EJ-8472-01	63	8	8.9	2	1	196
TCGA-HC-7232-01	66	9	9.6	2	1	766
TCGA-V1-A8MU-01	56	7	17.2	2	0	1876
TCGA-XJ-A83G-01	51	7	31	2	0	1461
TCGA-HC-8265-01	66	8	5.2	2	0	483
TCGA-KC-A7F3-01	67	7	7.7	1	0	665
TCGA-YL-A8SI-01	69	6	7.2	2	1	1423
TCGA-YL-A8SC-01	66	9	7.8	2	1	152
TCGA-G9-6365-01	71	7	11.6	3	0	1363
TCGA-H9-A6BY-01	63	7	26	2	0	112
TCGA-J4-A67S-01	63	7	10.3	2	1	708
TCGA-J9-A8CM-01	66	9	5.2	2	1	344
TCGA-G9-6332-01	55	7	14.7	2	1	1180
TCGA-HC-7079-01	51	7	5.5	2	1	380
TCGA-2A-A8VO-01	57	6	5	2	0	1701
TCGA-EJ-A65G-01	57	7	6.8	1	0	666
TCGA-YL-A8SR-01	64	8	6.8	2	0	273
TCGA-QU-A6IL-01	64	7	5.2	1	0	97
TCGA-ZG-A9LS-01	64	9	3.2	2	0	516
TCGA-G9-6329-01	67	7	6.5	1	0	1266
TCGA-KK-A7AY-01	60	7	4.3	1	1	1124
TCGA-CH-5762-01	60	7	17.2	2	0	1339
TCGA-KK-A7AU-01	63	9	7.7	2	1	207
TCGA-YL-A9WI-01	63	8	5.7	2	0	1623
TCGA-XK-AAJT-01	75	8	8.1	2	0	1434
TCGA-EJ-A6RC-01	64	7	4.3	1	0	873
TCGA-EJ-7784-01	63	7	4.1	1	0	781
TCGA-FC-7961-01	62	9	24.7	2	0	469
TCGA-EJ-A7NN-01	61	7	9.8	2	1	197
TCGA-EJ-5506-01	67	7	7.2	2	0	1381
TCGA-EJ-7218-01	71	7	7.4	1	0	2542
TCGA-Y6-A8TL-01	65	6	6	2	0	992
TCGA-VN-A88K-01	58	8	51.1	2	0	776
TCGA-HC-7748-01	60	6	7.5	1	0	792
TCGA-2A-AAYU-01	56	6	8.4	2	0	615
TCGA-2A-A8W1-01	54	7	7	2	0	112
TCGA-FC-A4JI-01	70	8	51.7	2	0	877
TCGA-KK-A6E0-01	59	9	13.9	2	1	941
TCGA-G9-7509-01	48	6	7	1	0	1610
TCGA-HC-7817-01	52	7	4.4	2	0	928
TCGA-CH-5761-01	61	9	8.5	2	0	28
TCGA-ZG-A8QZ-01	65	9	13	2	0	308
TCGA-G9-6356-01	60	9	8.7	2	0	1434
TCGA-G9-6333-01	66	7	10.8	1	0	2465
TCGA-EJ-7794-01	67	7	5.2	1	0	1306
TCGA-ZG-A9LB-01	72	9	22	2	0	583
TCGA-YL-A8S9-01	63	8	17	2	1	1006
TCGA-J4-8200-01	47	6	8.6	1	0	1218
TCGA-ZG-A9L4-01	61	8	26.6	2	0	1108
TCGA-ZG-A8QY-01	67	9	21.3	2	0	404
TCGA-YL-A8SK-01	67	9	4.2	2	0	1408
TCGA-ZG-A9ND-01	55	9	11	2	0	410
TCGA-KK-A6E1-01	57	9	25.6	2	0	2198
TCGA-EJ-5522-01	51	7	5.6	1	0	2079
TCGA-WW-A8ZI-01	70	8	9.1	1	0	449
TCGA-G9-6348-01	68	7	4.6	1	0	1515
TCGA-VP-A87C-01	67	7	4.8	1	0	1690
TCGA-EJ-5514-01	66	7	7.4	1	0	1829
TCGA-EJ-7786-01	62	7	4.5	1	0	1096
TCGA-XQ-A8TB-01	67	9	16.2	2	0	770
TCGA-CH-5766-01	55	7	13.9	2	0	31
TCGA-X4-A8KQ-01	65	9	8.6	2	0	1383
TCGA-J9-A8CN-01	53	6	16.6	2	0	1237
TCGA-YL-A8SJ-01	60	9	7.2	2	1	752
TCGA-HC-A8D0-01	61	7	5	1	0	775
TCGA-TK-A8OK-01	73	7	14	1	0	27
TCGA-EJ-A7NG-01	64	7	5.3	2	0	432
TCGA-HC-8260-01	43	7	5.5	1	0	686
TCGA-KK-A8I7-01	55	9	16.4	2	1	1088
TCGA-EJ-5510-01	48	7	15.3	1	0	1887
TCGA-KK-A7B2-01	68	9	5.7	2	1	692
TCGA-EJ-A46E-01	57	8	2	1	0	524
TCGA-G9-7521-01	52	8	26.3	2	0	942
TCGA-V1-A9OQ-01	67	6	7.3	2	0	371
TCGA-HC-A631-01	67	9	3.3	1	0	54
TCGA-G9-6366-01	61	7	7.6	2	0	1947
TCGA-HC-7078-01	69	7	25	2	0	1985
TCGA-VN-A88P-01	60	7	8.5	1	0	1260
TCGA-XK-AAJA-01	62	8	1.5	2	0	930
TCGA-ZG-A9M4-01	65	10	2.5	2	0	547
TCGA-HC-8264-01	60	9	13.4	2	0	48
TCGA-KK-A8IG-01	55	7	15.1	2	0	2505
TCGA-VP-A87B-01	63	8	5.4	1	1	2473
TCGA-V1-A8ML-01	63	7	7.5	1	0	448
TCGA-G9-6385-01	66	7	7.4	1	0	830
TCGA-G9-6347-01	59	6	5.1	1	0	2089
TCGA-J4-A67T-01	63	7	5.5	1	0	183
TCGA-ZG-A9L0-01	71	9	38	2	0	355
TCGA-G9-6499-01	66	9	8.2	2	0	1543
TCGA-V1-A9OL-01	65	9	4.2	2	1	105
TCGA-EJ-7789-01	66	7	14.9	2	0	1105
TCGA-ZG-A8QW-01	72	9	1.9	2	0	94
TCGA-KK-A59X-01	55	9	26.3	2	1	2233
TCGA-M7-A721-01	70	7	4.2	1	0	400
TCGA-EJ-7115-01	65	8	3.6	2	0	2687
TCGA-EJ-A46F-01	57	8	9.1	2	1	215
TCGA-M7-A723-01	54	7	17.6	2	0	763
TCGA-XK-AAJ3-01	56	8	5	2	0	1262
TCGA-KK-A7AZ-01	56	7	4.4	2	0	1519
TCGA-HC-7742-01	58	7	5.6	2	0	938
TCGA-HC-7745-01	65	7	6.7	2	0	721
TCGA-V1-A8MM-01	60	7	3.8	2	1	990
TCGA-KC-A7FA-01	63	7	7.4	2	0	598
TCGA-VP-A875-01	67	7	13.4	2	0	2309
TCGA-HC-7081-01	62	9	7.7	2	0	1136
TCGA-CH-5745-01	68	7	4.3	2	0	91
TCGA-HI-7168-01	62	9	5.5	2	1	2505
TCGA-HC-7738-01	58	7	4.6	1	1	420
TCGA-V1-A9OH-01	63	8	4.8	1	0	2403
TCGA-TP-A8TV-01	62	7	5	1	0	610
TCGA-J9-A52C-01	57	9	7.4	2	0	178
TCGA-YL-A9WL-01	59	9	6.9	2	1	740
TCGA-EJ-5521-01	63	7	7.3	2	0	2279
TCGA-EJ-5516-01	49	7	10.9	2	0	1889
TCGA-CH-5738-01	72	6	10	1	0	212
TCGA-G9-7519-01	58	7	5.1	1	0	849
TCGA-HC-7213-01	53	9	13.5	2	1	170
TCGA-G9-6384-01	53	7	7.4	2	0	765
TCGA-EJ-8474-01	69	7	7.9	2	0	766
TCGA-HC-A6AQ-01	60	7	8.9	1	0	106
TCGA-EJ-7793-01	49	7	3	1	0	114
TCGA-HC-7752-01	61	7	8.2	1	0	782
TCGA-XJ-A83F-01	67	6	6.1	2	0	1127
TCGA-EJ-5508-01	65	7	7.4	2	0	1965
TCGA-KK-A7AQ-01	62	7	6.3	1	1	1217
TCGA-XK-AAIV-01	63	10	7.8	2	0	1133
TCGA-EJ-7315-01	68	7	5.8	2	0	1008
TCGA-J4-A83I-01	63	7	6.4	2	0	685
TCGA-EJ-7312-01	58	7	8	2	0	1099
TCGA-EJ-A7NH-01	56	7	4.9	1	0	474
TCGA-CH-5737-01	73	7	14.7	1	0	91

## Sheet: GSE116918
id	age	gs	psa	t	met	mfs
GSM3263664	61	6	15.2	1	0	3510
GSM3263665	70	6	30.9	4	0	1830
GSM3263666	64	9	129.1	3	0	3330
GSM3263667	74	7	24.5	2	0	3330
GSM3263668	70	7	20.6	2	0	3090
GSM3263669	65	6	6.4	1	0	3270
GSM3263670	73	8	24	3	0	3180
GSM3263671	68	8	15.4	4	0	3060
GSM3263672	76	8	10.4	3	0	2760
GSM3263673	71	7	45.8	3	0	2820
GSM3263674	63	6	34.1	3	0	3240
GSM3263675	70	9	19.5	3	0	3030
GSM3263676	74	9	22.1	2	0	780
GSM3263677	52	7	21.2	2	0	2760
GSM3263678	68	6	25.1	1	0	2400
GSM3263679	72	6	17.5	1	0	2220
GSM3263680	67	8	222.3	1	1	1680
GSM3263681	77	7	7.7	3	1	1590
GSM3263682	79	8	44.71	2	0	2280
GSM3263683	69	9	83.1	3	1	2280
GSM3263684	61	9	36.4	3	0	2430
GSM3263685	78	6	27.1	4	0	2250
GSM3263686	77	9	21.2	4	0	2220
GSM3263687	53	9	12.9	3	0	2280
GSM3263688	72	9	31.7	4	0	1080
GSM3263689	71	6	9.8	1	0	1830
GSM3263690	61	7	9.2	2	1	1350
GSM3263691	52	8	15.9	3	1	2040
GSM3263692	65	7	108.8	3	1	2940
GSM3263693	68	8	15.9	3	0	3840
GSM3263694	52	9	8	2	1	2640
GSM3263695	62	7	21	1	0	3780
GSM3263696	64	7	22.5	3	0	3750
GSM3263697	64	9	33	3	0	3660
GSM3263698	62	9	20.6	T4	1	1260
GSM3263699	61	9	19	3	1	2850
GSM3263700	62	8	60	2	1	2610
GSM3263701	72	7	10.2	2	0	3570
GSM3263702	50	6	9	3	0	3420
GSM3263703	70	7	49	2	0	3480
GSM3263704	68	7	14.9	1	0	3300
GSM3263705	66	6	19.7	2	0	3360
GSM3263706	63	7	19.6	3	0	3510
GSM3263707	72	9	19.1	2	0	3360
GSM3263708	68	7	9.9	2	0	3240
GSM3263709	67	6	16.2	1	0	3210
GSM3263710	55	7	18	3	0	3420
GSM3263711	73	7	12.9	3	1	1980
GSM3263712	67	8	9.7	1	0	3480
GSM3263713	66	7	38.5	2	0	2730
GSM3263714	76	9	53.1	3	0	3090
GSM3263715	73	8	123	3	0	3390
GSM3263716	57	8	5.4	2	0	3510
GSM3263717	62	6	15	4	0	3450
GSM3263718	73	7	15	4	0	660
GSM3263719	67	9	8.9	3	0	1920
GSM3263720	55	9	14	3	1	2580
GSM3263721	66	6	32	2	0	3030
GSM3263722	70	6	35	2	0	3390
GSM3263723	69	9	39.9	3	1	2640
GSM3263724	63	7	13.9	3	0	3390
GSM3263725	76	7	26.4	3	0	3240
GSM3263726	62	7	11.6	1	0	1650
GSM3263727	61	8	8	2	0	3390
GSM3263728	64	7	38	1	0	3180
GSM3263729	73	8	14.5	1	1	3030
GSM3263730	77	7	31.7	2	0	3270
GSM3263731	51	7	55	3	0	3360
GSM3263732	74	7	8.3	2	0	3390
GSM3263733	55	7	4.5	2	0	3330
GSM3263734	74	8	19	3	0	2880
GSM3263735	72	9	47.8	3	0	3360
GSM3263736	66	6	11.4	2	0	3150
GSM3263737	66	8	112	4	0	3300
GSM3263738	74	9	19.6	3	0	2430
GSM3263739	67	6	10.5	1	0	3450
GSM3263740	63	6	10.2	1	0	3120
GSM3263741	64	7	13	2	0	2790
GSM3263742	65	7	28.3	1	0	3330
GSM3263743	70	9	77	T4	0	840
GSM3263744	63	7	14.2	2	0	2940
GSM3263745	72	6	22.5	2	0	3210
GSM3263746	72	8	19	3	1	2580
GSM3263747	70	8	32.6	3	0	3270
GSM3263748	66	6	8.1	1	0	3180
GSM3263749	64	6	8.4	3	0	3120
GSM3263750	65	7	6.4	2	0	3240
GSM3263751	69	8	36	1	0	870
GSM3263752	75	9	29	2	0	2940
GSM3263753	76	7	51.4	3	0	1050
GSM3263754	57	8	6.1	2	0	3030
GSM3263755	75	6	17.9	2	0	1140
GSM3263756	73	8	13.3	2	0	3060
GSM3263757	77	9	27	T4	1	2910
GSM3263758	73	8	11.1	3	1	300
GSM3263759	69	8	14.8	2	0	2880
GSM3263760	71	6	13	3	0	2400
GSM3263761	60	9	34	3	0	3120
GSM3263762	73	6	10.5	1	0	1620
GSM3263763	77	7	20	1	0	900
GSM3263764	70	8	27.3	3	0	3180
GSM3263765	70	8	13.4	2	0	3060
GSM3263766	67	6	12.7	2	0	2820
GSM3263767	59	7	16.5	2	0	3000
GSM3263768	57	9	5.8	2	0	3060
GSM3263769	73	9	12.5	3	0	3150
GSM3263770	71	8	20	4	0	3090
GSM3263771	66	7	6.8	2	0	2970
GSM3263772	77	7	32	2	0	2730
GSM3263773	68	6	11.5	1	0	3060
GSM3263774	72	9	22.2	3	0	3090
GSM3263775	72	9	12.3	3	0	3000
GSM3263776	72	9	58.1	3	0	990
GSM3263777	60	7	18.1	4	0	3000
GSM3263778	62	9	14.6	3	0	2730
GSM3263779	62	8	98.5	3	0	2940
GSM3263780	67	7	11.5	2	0	1350
GSM3263781	75	6	15	2	0	2760
GSM3263782	71	8	65	3	0	3000
GSM3263783	73	6	16.7	1	0	2880
GSM3263784	60	7	15.8	2	0	2880
GSM3263785	73	7	21.6	1	0	2850
GSM3263786	60	7	17	3	0	2940
GSM3263787	75	8	9.6	2	0	2880
GSM3263788	60	6	5.9	1	0	2520
GSM3263789	64	7	21	2	0	2850
GSM3263790	68	6	26.2	3	0	2880
GSM3263791	75	6	19	1	0	2580
GSM3263792	56	9	21.6	3	0	2850
GSM3263793	70	8	7.8	3	0	2820
GSM3263794	66	7	15	3	0	2790
GSM3263795	72	7	15.4	2	0	2130
GSM3263796	69	7	9.9	2	0	2700
GSM3263797	69	6	25.8	1	0	2820
GSM3263798	69	8	19	3	0	2820
GSM3263799	65	7	11.9	2	0	2700
GSM3263800	67	7	8.8	2	0	2490
GSM3263801	67	6	14.3	1	1	2370
GSM3263802	54	8	15.4	4	0	2790
GSM3263803	69	10	9.3	4	0	2520
GSM3263804	66	7	15	2	0	2640
GSM3263805	58	7	24	4	0	2820
GSM3263806	64	9	16	3	0	2820
GSM3263807	65	7	22	4	0	2820
GSM3263808	62	7	13.7	2	0	2460
GSM3263809	67	7	26.8	1	0	2820
GSM3263810	70	7	14	1	0	1020
GSM3263811	59	9	25	3	0	2730
GSM3263812	68	9	49.2	3	0	360
GSM3263813	55	8	12	2	0	2700
GSM3263814	68	7	149.7	3	0	2670
GSM3263815	62	7	9.6	4	0	2520
GSM3263816	65	7	25	3	0	2730
GSM3263817	76	8	18	3	0	2730
GSM3263818	67	9	58.4	1	0	1950
GSM3263819	68	6	16	1	0	2370
GSM3263820	62	8	27.2	3	0	2670
GSM3263821	61	7	6.4	2	0	2460
GSM3263822	59	7	79	3	0	2670
GSM3263823	75	7	10.6	3	0	450
GSM3263824	65	9	34.3	3	0	2610
GSM3263825	69	7	9.2	4	0	2490
GSM3263826	73	7	22	4	0	2760
GSM3263827	66	7	29.9	2	0	1680
GSM3263828	72	8	30.5	2	0	2520
GSM3263829	70	7	21.1	2	0	2430
GSM3263830	69	7	45.8	3	0	2400
GSM3263831	65	7	79.3	1	0	2580
GSM3263832	67	9	11.2	2	0	2550
GSM3263833	48	7	8	1	0	2550
GSM3263834	70	7	11.2	1	0	2220
GSM3263835	67	7	21.4	3	0	2580
GSM3263836	56	7	24.3	1	0	2550
GSM3263837	71	9	10.9	3	0	2550
GSM3263838	56	8	45	2	0	2610
GSM3263839	71	9	35.3	1	0	2640
GSM3263840	76	7	6.8	2	0	2460
GSM3263841	76	8	63.5	3	1	1500
GSM3263842	75	7	10.1	3	0	2610
GSM3263843	67	7	11.1	2	0	1680
GSM3263844	74	7	10.7	2	1	1140
GSM3263845	61	6	14	1	0	2250
GSM3263846	74	8	15.3	2	0	2190
GSM3263847	61	6	10.8	3	0	2490
GSM3263848	58	9	89.8	3	0	2490
GSM3263849	55	8	6.4	3	0	2520
GSM3263850	76	8	9.8	2	0	2460
GSM3263851	76	9	20	3	0	2310
GSM3263852	63	6	9.9	2	0	2310
GSM3263853	77	8	85.4	3	0	2430
GSM3263854	72	8	49	3	0	2340
GSM3263855	65	6	23.1	1	0	2310
GSM3263856	60	9	25	1	0	2460
GSM3263857	73	9	23	2	0	2370
GSM3263858	73	8	28.3	2	0	330
GSM3263859	73	7	9.6	1	0	2280
GSM3263860	70	7	9.3	1	0	2340
GSM3263861	72	7	17.5	3	0	2340
GSM3263862	64	7	18.1	2	0	2340
GSM3263863	74	7	27.6	3	0	2310
GSM3263864	70	9	9.6	4	0	2430
GSM3263865	68	8	11.5	4	0	2370
GSM3263866	74	9	22.6	3	0	2400
GSM3263867	61	7	12.1	2	0	2370
GSM3263868	69	9	39.6	4	0	2370
GSM3263869	75	7	12.9	1	0	2400
GSM3263870	57	7	16	2	0	2220
GSM3263871	71	7	42.6	3	0	2400
GSM3263872	74	8	31.7	3	0	2340
GSM3263873	69	9	110	3	0	2250
GSM3263874	67	8	21.6	3	0	1890
GSM3263875	73	7	18	4	0	1980
GSM3263876	63	7	9.5	2	0	2370
GSM3263877	64	9	18.2	3	0	2370
GSM3263878	65	7	9.6	1	0	2400
GSM3263879	71	6	62	2	0	2400
GSM3263880	72	8	39.3	2	0	630
GSM3263881	54	6	3.2	2	0	1860
GSM3263882	72	7	21	3	0	1980
GSM3263883	65	7	30.6	2	0	2370
GSM3263884	61	9	6.9	1	0	2340
GSM3263885	71	7	10.6	1	1	2010
GSM3263886	66	7	26.5	4	0	2310
GSM3263887	70	6	19.1	1	0	1950
GSM3263888	74	7	8	2	0	2190
GSM3263889	67	9	109	T4	0	2370
GSM3263890	57	9	53	3	0	2340
GSM3263891	62	7	4.2	3	1	780
GSM3263892	77	9	19.1	3	0	2310
GSM3263893	58	6	6.9	1	0	2280
GSM3263894	68	8	33.3	1	0	2010
GSM3263895	66	7	23.6	2	0	2100
GSM3263896	78	9	17	4	0	1980
GSM3263897	66	9	23.9	2	0	2100
GSM3263898	73	7	5.7	2	0	570
GSM3263899	68	7	11.9	4	0	2100
GSM3263900	71	7	10.1	3	0	2220
GSM3263901	64	8	8.2	3	0	2250
GSM3263902	65	8	7	1	0	2070
GSM3263903	74	8	11.5	3	0	3030
GSM3263904	66	6	11.8	2	0	2850
GSM3263905	74	9	9.4	3	0	2670
GSM3263906	67	7	7.2	1	0	3180
GSM3263907	73	7	11.4	3	0	2040
GSM3263908	73	8	5.9	3	0	2670
GSM3263909	76	7	20.1	3	0	2880
GSM3263910	70	7	9.6	1	0	2160
GSM3263911	59	7	12.1	4	0	2940

## Sheet: Sheet3
id	met	mfs
GSM268871	1	6.89665
GSM268872	1	9.71663
GSM268873	0	12.898
GSM268874	1	4.24093
GSM268878	0	12.2382
GSM268879	1	6.705
GSM268881	1	0.388775
GSM268882	0	11.0938
GSM268883	0	6.58179
GSM268885	0	13.7577
GSM268886	1	2.36824
GSM268888	1	8.26831
GSM268890	1	4.42984
GSM268891	0	10.694
GSM268893	1	2.33539
GSM268894	0	10.1875
GSM268897	1	1.00479
GSM268898	0	11.7098
GSM268899	1	4.00548
GSM268900	1	10.6585
GSM268904	1	1.12526
GSM268905	1	3.44969
GSM268906	0	17.922
GSM268908	0	8.93634
GSM268909	0	7.83847
GSM268910	1	3.61123
GSM268913	1	4.69268
GSM268914	0	6.2204
GSM268915	1	7.60027
GSM268916	1	1.78234
GSM268917	0	12.1944
GSM268918	0	8.76112
GSM268919	0	7.57016
GSM268920	1	2.91581
GSM268921	0	12.9309
GSM268922	1	10.8994
GSM268925	0	11.3867
GSM268927	0	7.45517
GSM268928	1	8.03833
GSM268929	0	7.62218
GSM268931	0	9.1499
GSM268932	1	1.44559
GSM268933	0	11.2088
GSM268934	1	7.95346
GSM268937	0	13.7112
GSM268938	1	1.859
GSM268942	0	8.97741
GSM268945	1	3.85489
GSM268946	0	13.8617
GSM268948	0	5.84531
GSM268949	0	17.4565
GSM268950	1	10.6393
GSM268951	0	9.25667
GSM268952	1	0.881588
GSM268953	0	6.59001
GSM268954	1	1.16359
GSM268956	0	17.1828
GSM268957	1	7.91513
GSM268958	0	11.8522
GSM268959	1	7.47159
GSM268961	1	6.43121
GSM268963	0	16.1533
GSM268964	1	3.27173
GSM268965	0	10.3792
GSM268966	1	5.9384
GSM268967	0	13.4346
GSM268968	0	11.154
GSM268969	0	7.98084
GSM268970	0	14.0178
GSM268971	1	3.64682
GSM268972	1	1.14168
GSM268973	0	13.1061
GSM268974	0	11.8357
GSM268975	0	13.117
GSM268976	1	6.0178
GSM268977	1	6.21492
GSM268978	0	12.4326
GSM268979	1	9.19918
GSM268980	0	12.616
GSM268982	0	13.5359
GSM268983	0	12.2519
GSM268984	0	12.5914
GSM268985	0	15.499
GSM268986	1	6.20123
GSM268987	1	3.65229
GSM268989	1	5.48665
GSM268990	1	2.57084
GSM268992	0	8.82683
GSM268993	1	1.78234
GSM268994	0	11.5975
GSM268995	0	12.0493
GSM268996	1	1.75496
GSM268997	0	11.5702
GSM268998	1	5.82888
GSM268999	0	13.87
GSM269000	0	10.8036
GSM269002	1	2.31622
GSM269003	0	10.3217
GSM269005	0	16.3121
GSM269008	0	11.5127
GSM269009	0	8.09035
GSM269013	1	7.22245
GSM269014	0	13.7194
GSM269017	0	9.89733
GSM269018	0	14.6201
GSM269019	1	4.75291
GSM269020	0	10.8857
GSM269023	0	14.7132
GSM269024	1	9.27858
GSM269025	0	12.6461
GSM269026	1	3.87406
GSM269027	0	12.731
GSM269028	1	0.720055
GSM269030	1	3.36482
GSM269031	1	8.1588
GSM269032	0	16.2163
GSM269033	1	4.33128
GSM269035	0	17.3279
GSM269036	0	14.7762
GSM269037	0	7.22245
GSM269039	1	7.65229
GSM269041	1	4.07666
GSM269043	0	12.2464
GSM269044	1	6.89391
GSM269048	1	3.15127
GSM269049	0	12.5175
GSM269050	0	13.3689
GSM269051	1	4.25462
GSM269052	0	9.21834
GSM269054	1	2.23409
GSM269058	0	7.96167
GSM269059	0	7.59754
GSM269061	1	0.813142
GSM269062	1	6.51061
GSM269064	0	7.14853
GSM269066	0	16.6516
GSM269070	1	0.462697
GSM269072	1	6.27242
GSM269073	0	9.32238
GSM269074	0	8.6078
GSM269078	1	5.26762
GSM269080	1	3.25257
GSM269081	0	14.8255
GSM269082	0	5.93018
GSM269084	0	12.3614
GSM269086	1	4.83778
GSM269087	0	12.4025
GSM269089	0	13.3251
GSM269090	1	3.44422
GSM269093	0	8.69815
GSM269094	1	0.843258
GSM269096	0	12.9528
GSM269097	0	13.9028
GSM269098	1	0.821355
GSM269099	0	16.6899
GSM269100	0	7.12936
GSM269102	1	5.34428
GSM269103	0	6.24778
GSM269104	1	3.25257
GSM269105	0	15.1485
GSM269109	1	4.49008
GSM269110	0	8.11499
GSM269111	0	13.5688
GSM269112	0	6.11636
GSM269113	1	2.73785
GSM269114	0	12.742
GSM269115	0	8.47365
GSM269116	1	1.88912
GSM269117	1	5.57426
GSM269118	0	12.846
GSM269119	0	12.7584
GSM269120	0	4.67899
GSM269121	1	3.44422
GSM269122	0	16.3395
GSM269123	1	0.506502
GSM269124	0	13.5277
GSM269125	0	12.3285
GSM269127	1	1.0705
GSM269128	0	10.6667
GSM269130	1	7.91239
GSM269132	0	8.85969
GSM269133	1	3.72895
GSM269134	0	7.16496
GSM269135	1	3.70705
GSM269136	0	13.7714
GSM269137	0	14.0945
GSM269139	1	4.9692
GSM269141	0	11.4305
GSM269144	1	4.21903
GSM269145	0	6.20397
GSM269146	0	14.3162
GSM269147	1	0.835044
GSM269149	0	16.1643
GSM269150	0	16.4517
GSM269151	1	5.93566
GSM269152	0	15.2142
GSM269153	1	4.02464
GSM269156	0	13.1472
GSM269158	0	14.3354
GSM269159	0	14.319
GSM269160	0	5.7577
GSM269164	1	5.55236
GSM269166	1	6.81999
GSM269168	1	8.78576
GSM269170	0	8.7666
GSM269171	1	10.4613
GSM269173	1	6.59548
GSM269174	0	15.5373
GSM269175	1	1.1499
GSM269176	0	7.27447
GSM269177	0	9.29774
GSM269178	0	11.7344
GSM269179	1	8.40794
GSM269181	0	7.89596
GSM269183	0	17.3005
GSM269184	1	0.66256
GSM269185	0	10.2806
GSM269186	0	13.2923
GSM269187	0	10.8008
GSM269189	0	11.3238
GSM269192	1	6.47775
GSM269193	1	3.56468
GSM269195	1	4.44901
GSM269197	0	12.1451
GSM269198	1	7.14853
GSM269199	0	7.24435
GSM269200	1	1.10883
GSM269201	0	15.9781
GSM269202	0	8.90623
GSM269204	1	7.37577
GSM269206	1	7.17317
GSM269207	0	14.0397
GSM269209	1	0.796715
GSM269210	0	11.2252
GSM269211	0	7.6167
GSM269212	0	12.2081
GSM269213	0	11.1704
GSM269214	1	2.36003
GSM269215	1	4.86242
GSM269216	1	10.6448
GSM269217	1	3.39493
GSM269218	1	10.5626
GSM269220	1	2.30801
GSM269222	1	5.15537
GSM269224	1	5.44559
GSM269228	1	4.51198
GSM269229	0	10.2341
GSM269230	0	15.3374
GSM269231	0	13.7577
GSM269232	0	13.024
GSM269234	0	5.55784
GSM269235	0	7.92334
GSM269239	0	14.8364
GSM269240	0	10.9678
GSM269241	0	10.1246
GSM269242	1	5.52772
GSM269243	1	3.89596
GSM269244	0	13.1417
GSM269245	0	12.731
GSM269246	0	11.8467
GSM269247	1	3.36208
GSM269249	0	10.0698
GSM269250	1	4.84873
GSM269252	1	2.14921
GSM269253	0	7.09925
GSM269256	1	8.45448
GSM269257	0	11.666
GSM269259	0	11.614
GSM269261	1	2.76797
GSM269263	0	13.4483
GSM269266	1	2.41205
GSM269267	1	1.03765
GSM269268	0	10.078
GSM269269	0	11.2936
GSM269270	0	17.2402
GSM269271	1	4.3258
GSM269272	1	11.5729
GSM269275	0	13.4346
GSM269276	1	4.64339
GSM269277	0	7.45243
GSM269278	1	4.76112
GSM269279	1	10.5736
GSM269280	0	10.4586
GSM269282	0	8
GSM269283	1	7.59206
GSM269285	0	14.2012
GSM269287	0	10.0479
GSM269288	0	16.5585
GSM269289	1	1.27036
GSM269290	1	4.75291
GSM269292	0	10.2396
GSM269293	0	7.72348
GSM269296	0	8.63792
GSM269297	1	8.44079
GSM269298	0	8.30938
GSM269299	1	6.35455
GSM269301	1	9.56605
GSM269302	1	3.24983
GSM269303	0	9.54141
GSM269304	0	15.0253
GSM269305	0	7.88775
GSM269306	0	13.18
GSM269308	1	2.46954
GSM269312	1	5.81246
GSM269315	1	4.38604
GSM269316	0	12.3203
GSM269317	0	6.95688
GSM269318	0	9.10609
GSM269319	1	7.89049
GSM269321	0	10.9925
GSM269322	1	3.59206
GSM269324	0	7.1896
GSM269325	0	14.9459
GSM269326	1	1.07324
GSM269327	0	13.2348
GSM269329	0	13.1964
GSM269330	0	7.77276
GSM269331	0	12.9884
GSM269332	0	10.1821
GSM269333	1	7.37577
GSM269334	1	3.27721
GSM269335	1	7.51814
GSM269336	1	1.70568
GSM269337	0	16.334
GSM269338	0	5.86721
GSM269340	0	15.8001
GSM269341	0	15.0418
GSM269342	1	4.65982
GSM269343	1	4
GSM269344	0	11.5291
GSM269345	0	8.50924
GSM269346	0	12.7858
GSM269350	1	6.61739
GSM269351	1	3.26352
GSM269352	1	5.77413
GSM269353	0	10.0151
GSM269354	0	7.6742
GSM269356	1	5.42916
GSM269357	0	7.44969
GSM269358	1	9.90281
GSM269359	1	6.14921
GSM269360	0	13.5551
GSM269361	0	13.1225
GSM269362	1	9.78234
GSM269363	0	10.9021
GSM269364	1	3.42231
GSM269365	0	7.70431
GSM269366	0	11.5975
GSM269368	1	2.91034
GSM269369	1	0.876112
GSM269370	1	3.31828
GSM269371	0	14.6995
GSM269372	0	15.4251
GSM269373	0	7.84394
GSM269374	1	7.71526
GSM269376	0	12.9418
GSM269377	0	11.091
GSM269379	1	3.38398
GSM269380	1	1.10609
GSM269385	1	0.651608
GSM269386	1	4.88433
GSM269387	0	12.3368
GSM269388	1	5.85352
GSM269390	1	6.42847
GSM269392	1	3.39767
GSM269393	0	13.0157
GSM269394	1	8.66256
GSM269396	0	9.47296
GSM269397	1	3.23066
GSM269398	0	15.3566
GSM269399	0	13.0349
GSM269400	0	10.9624
GSM269401	0	10.141
GSM269403	1	5.49487
GSM269404	0	14.9514
GSM269405	1	6.69131
GSM269406	1	2.05613
GSM269408	0	13.41
GSM269409	0	7.50445
GSM269410	0	16.2355
GSM269411	1	8.18617
GSM269412	1	4.83778
GSM269416	1	4.29569
GSM269417	0	13.3333
GSM269418	0	4.81862
GSM269420	0	15.2608
GSM269421	1	6.32444
GSM269422	1	5.1937
GSM269423	0	9.42916
GSM269424	0	16.5147
GSM269426	1	4.04381
GSM269427	0	8.98836
GSM269429	0	7.16222
GSM269430	0	10.6283
GSM269431	0	7.58111
GSM269432	0	11.384
GSM269433	1	1.07598
GSM269434	0	13.0705
GSM269435	1	3.83847
GSM269438	0	12.7392
GSM269440	0	11.6441
GSM269441	0	15.0418
GSM269443	1	10.8118
GSM269444	0	10.6557
GSM269445	0	7.49076
GSM269446	1	2.45038
GSM269447	0	17.0376
GSM269449	0	15.2197
GSM269451	1	8.3833
GSM269452	1	4.49555
GSM269453	1	7.6167
GSM269454	1	11.7262
GSM269455	1	3.4141
GSM269459	0	12.0986
GSM269460	1	5.05407
GSM269462	1	5.05681
GSM269463	0	7.93429
GSM269465	1	6.16016
GSM269466	1	9.16359
