# Supplementary material for: Identification of a Hypoxia-Related Gene Signature for Predicting Systemic Metastasis in Prostate Cancer
Source: Front Cell Dev Biol. 2021 Oct 13;9:696364. doi: 10.3389/fcell.2021.696364 (PMC8548828; doi:10.3389/fcell.2021.696364)
Supplement: Supplementary file 7 [file Data_Sheet_3.XLS]

## Sheet: uniCox
id	HR	HR.95L	HR.95H	pvalue
ALDOB	4.12749	2.10446	8.09527	3.70881e-05
SDC4	1.44275	1.06004	1.96364	0.0197695
ALDOA	2.21987	1.45847	3.37875	0.000198575
GPI	2.53471	1.43476	4.47791	0.00135874
HMOX1	1.77778	1.34318	2.35299	5.75061e-05
ENO1	1.89569	1.18429	3.03444	0.0077072
PYGM	0.596979	0.437441	0.814701	0.00114704
BGN	1.62225	1.25997	2.0887	0.000175329
HK1	0.559045	0.331144	0.943794	0.0295203
ALDOC	1.4423	1.01647	2.04653	0.0402189
TPI1	2.00879	1.23996	3.2543	0.00460057
ENO2	1.66659	1.18653	2.34088	0.00321245
PFKP	1.5697	1.02414	2.40588	0.0385041
GAPDH	1.69666	1.04653	2.75069	0.0319982
PGK1	1.81983	1.21824	2.71849	0.00345543
LDHA	1.72422	1.19046	2.49729	0.00394666
CAV1	0.75838	0.588158	0.977867	0.0329624
PFKL	2.58696	1.4859	4.50391	0.000779851
PDK1	2.09797	1.25667	3.50251	0.00460179
FOS	0.836184	0.727069	0.961674	0.0121504

## Sheet: lassoOut
ALDOB
SDC4
ALDOA
GPI
HMOX1
PYGM
BGN
HK1
ENO2
PFKP
PGK1
PFKL
FOS

## Sheet: multiCox
id	coef	HR	HR.95L	HR.95H	pvalue
ALDOB	1.41919	4.13379	1.99862	8.55002	0.000129468
GPI	0.552184	1.73704	1.01272	2.97941	0.0448683
HMOX1	0.356868	1.42885	1.04313	1.9572	0.0262182
PYGM	-0.490234	0.612483	0.440494	0.851625	0.00355744
BGN	0.301084	1.35132	1.01699	1.79557	0.0378841
ENO2	0.391072	1.47857	1.03799	2.10615	0.030272
PGK1	0.295318	1.34355	0.927729	1.94576	0.118064

## Sheet: traninRisk
id	time	mfs	ALDOB	GPI	HMOX1	PYGM	BGN	ENO2	PGK1	riskScore	risk
TCGA-ZG-A9LU-01	1.5863	0	0.89512	5.62933	3.89963	3.15114	7.68508	3.42747	4.90002	1.58204	high
TCGA-EJ-5531-01	3.48767	0	0.947545	5.66788	3.29625	3.6893	7.02351	3.0929	5.7171	0.986609	high
TCGA-EJ-7785-01	3.22466	0	0.913281	5.09313	2.91446	4.12726	6.99421	3.28901	5.62068	0.501061	low
TCGA-G9-6363-01	3.77534	0	0.810252	5.12109	3.09364	2.74976	6.9287	2.5982	6.33882	0.851824	low
TCGA-H9-A6BX-01	2.57808	0	0.898158	5.41244	3.67585	4.84131	6.92917	4.17328	5.56018	0.736276	low
TCGA-V1-A8WN-01	2.53151	0	0.854457	4.93936	2.64023	4.05742	6.50032	2.837	5.63551	0.288188	low
TCGA-KK-A8IL-01	1.72055	0	0.928163	5.60976	3.80824	2.76798	7.71082	2.57788	5.5676	1.68652	high
TCGA-EJ-A65F-01	0.205479	1	1.01149	5.18285	2.6562	2.64417	7.94145	2.87034	5.34255	1.18782	high
TCGA-G9-6338-01	5.55616	0	1.04237	5.63925	4.04184	7.87832	8.10767	2.58621	4.69935	0.156527	low
TCGA-V1-A8MK-01	1.39178	0	0.861742	5.18045	2.25608	4.49938	6.42069	3.44547	5.46349	0.274928	low
TCGA-EJ-7331-01	2.03288	0	0.876958	5.55067	3.22064	3.45786	7.04782	2.76414	5.51552	0.761333	low
TCGA-G9-6377-01	2.62466	0	0.835511	5.82962	2.98941	2.68425	7.80294	2.44722	5.4969	1.24256	high
TCGA-EJ-5525-01	1.49589	1	0.841041	5.55808	4.04048	2.30505	8.99663	2.42371	6.0941	3.19838	high
TCGA-CH-5751-01	1	1	0.810252	5.50313	4.23887	2.2727	7.52383	2.6286	5.98714	2.18227	high
TCGA-CH-5753-01	0.0849315	0	0.830624	5.62987	3.01785	2.21914	6.37606	2.10953	5.29006	0.752276	low
TCGA-EJ-A8FS-01	0.591781	1	0.869753	5.73555	2.76392	2.19135	5.20675	2.16871	5.29113	0.561938	low
TCGA-HC-7080-01	2.44932	1	0.961189	5.79014	2.4285	2.01754	6.6623	2.8959	4.89023	1.16566	high
TCGA-J9-A52E-01	0.884932	0	1.06217	5.20075	2.81348	2.4543	10.0807	4.39661	5.22876	5.00533	high
TCGA-HC-A9TE-01	0.591781	1	1.1763	5.37411	3.64377	2.76499	8.25005	3.8155	4.62524	2.87348	high
TCGA-X4-A8KS-01	2.68219	0	2.00177	4.94409	2.7256	3.32109	7.43368	3.24872	3.83174	1.98877	high
TCGA-CH-5788-01	2.24932	0	0.879815	6.17119	2.80032	1.92871	6.98968	2.55236	6.50423	2.37573	high
TCGA-G9-7510-01	3.24658	0	0.884601	5.37022	3.27594	3.7487	8.24166	3.11574	5.54064	1.02025	high
TCGA-TP-A8TT-01	1.4411	0	0.844631	5.31593	3.54007	2.87351	7.66519	3.21924	5.96037	1.56441	high
TCGA-HC-8256-01	2.35616	0	0.939074	5.83393	2.4356	2.63563	5.67754	2.30682	5.66367	0.635811	low
TCGA-VP-A876-01	9.13151	0	0.998555	5.40529	2.05687	2.68535	5.97571	2.22732	5.69772	0.498619	low
TCGA-YL-A8S8-01	1.86027	1	0.899818	5.35209	3.13968	2.84006	8.13201	2.4722	5.16611	1.03371	high
TCGA-VP-A87H-01	1.81644	0	0.885147	5.50723	2.75711	2.64724	7.52837	2.39025	5.20712	0.86443	low
TCGA-KK-A8I6-01	1.83014	0	0.93089	5.60758	2.37204	2.75933	7.24164	2.5063	5.8125	0.923216	low
TCGA-M7-A722-01	1.53151	1	1.82572	6.30116	2.62603	2.02546	7.31168	3.3175	4.90779	8.12215	high
TCGA-2A-A8VV-01	1.83836	0	0.84241	5.62767	1.64883	3.85479	7.15235	2.78416	5.20128	0.336817	low
TCGA-G9-6371-01	3.3589	0	0.877306	5.71545	2.40145	3.39392	6.16548	2.45451	5.55445	0.441556	low
TCGA-J4-A67K-01	2.75068	0	0.839225	5.36109	2.59552	2.46641	7.28276	2.36219	5.3123	0.730201	low
TCGA-EJ-7125-01	7.80822	0	0.810252	5.72605	3.24241	2.76827	7.01645	2.638	5.91975	1.14559	high
TCGA-V1-A9OY-01	2.92329	0	0.912604	5.57886	2.23627	3.14613	8.00334	3.41549	5.34647	1.09144	high
TCGA-ZG-A9LN-01	0.315068	0	1.50108	5.62907	3.65428	3.04219	8.38794	3.85931	5.53694	6.37891	high
TCGA-KK-A6E6-01	9.44384	0	0.938944	5.13515	2.78033	2.87129	7.91586	3.04511	5.75285	1.17068	high
TCGA-CH-5748-01	0.0849315	0	0.902791	5.5835	2.20876	2.96755	6.1902	2.06426	5.63478	0.43373	low
TCGA-CH-5743-01	1.16438	1	0.932265	5.02198	3.61673	3.64348	6.19967	3.6429	5.75569	0.758397	low
TCGA-KK-A8IC-01	2.90411	1	0.848479	5.62415	2.79006	2.94398	8.52946	3.1922	5.88058	1.72813	high
TCGA-EJ-A8FU-01	0.378082	0	0.888253	5.08064	2.53904	4.55884	7.20655	3.79853	5.49718	0.426441	low
TCGA-V1-A9ZR-01	3.72877	0	0.892764	5.43235	3.83446	4.09035	8.57715	4.14747	5.49593	1.80228	high
TCGA-EJ-A65B-01	1.94521	0	0.958617	5.47058	2.89626	3.32927	7.95445	2.81096	5.50211	1.03415	high
TCGA-CH-5764-01	0.0849315	0	0.810252	5.42933	2.22553	3.23733	6.59608	2.58763	5.49797	0.410005	low
TCGA-VN-A88M-01	0.517808	0	0.86843	5.48182	1.86079	2.47168	7.03106	2.26281	4.6691	0.460384	low
TCGA-EJ-5503-01	3.81096	0	0.863008	5.28917	2.43114	4.17905	7.05296	3.16675	5.70165	0.423918	low
TCGA-J4-A67L-01	2.10959	0	0.873251	5.43044	3.23116	2.70575	7.70938	2.56352	5.78698	1.25737	high
TCGA-EJ-5530-01	5.01918	0	0.85645	5.32715	2.27077	2.9898	6.90596	2.89117	5.71267	0.625289	low
TCGA-QU-A6IO-01	10.1808	0	0.826506	5.46162	3.09397	3.0245	7.1407	2.66322	4.51935	0.587485	low
TCGA-VP-A879-01	1.99452	0	0.898313	5.34583	2.20481	4.28327	7.09154	3.9204	5.50289	0.51632	low
TCGA-V1-A9O5-01	0.339726	1	0.864468	6.64315	4.90747	1.99838	7.79019	3.08143	6.55294	9.81855	high
TCGA-VP-A878-01	0.268493	1	1.85055	5.33156	3.4982	3.2582	7.95541	3.21716	5.6493	5.33828	high
TCGA-4L-AA1F-01	0.958904	0	0.930824	5.23791	4.84945	2.51823	9.97106	3.42602	5.72671	6.51642	high
TCGA-KC-A7F6-01	0.720548	0	0.922913	5.59473	2.41218	3.31459	7.0663	3.17861	5.14309	0.709106	low
TCGA-KK-A8IK-01	5.62192	0	0.822371	5.81521	4.09279	2.07939	5.80417	1.72305	4.59804	0.763688	low
TCGA-EJ-A65E-01	1.14247	0	0.831921	5.12758	2.75212	2.23279	6.64093	2.71149	5.42054	0.734917	low
TCGA-EJ-7792-01	3.82466	0	0.850287	5.49333	3.25859	4.66895	7.48062	3.54326	5.6553	0.640123	low
TCGA-KK-A8I8-01	2.64932	0	0.927615	5.80149	2.05223	2.55086	7.11002	2.38727	5.81406	0.927642	low
TCGA-V1-A8WL-01	5.33699	0	0.838735	5.54	2.35374	3.3133	7.14571	3.05718	5.29014	0.610297	low
TCGA-YL-A8HJ-01	4.4137	0	0.960866	5.31707	3.19594	4.36672	8.04241	3.67807	5.40807	0.894205	low
TCGA-KK-A59Z-01	7.2	0	0.845544	5.16655	3.47122	3.48231	7.7923	3.09125	4.94908	0.765566	low
TCGA-HC-7749-01	1.98356	0	0.844522	5.87669	3.38127	2.3972	7.81875	2.76841	5.52772	1.96599	high
TCGA-HC-A6AP-01	0.194521	0	0.830688	5.83751	3.60649	3.96313	7.50577	2.96467	5.28603	0.868109	low
TCGA-QU-A6IM-01	3.41644	0	0.848841	5.89525	2.99651	3.57005	7.07372	2.99648	3.84938	0.52169	low
TCGA-EJ-7314-01	3.15068	0	0.945206	5.62935	2.10696	2.40377	6.14172	2.78223	5.64548	0.786294	low
TCGA-J4-AATV-01	1.51507	0	0.869016	5.32119	3.3157	4.5205	6.98601	3.37411	5.33454	0.481332	low
TCGA-H9-7775-01	0.506849	0	1.06939	5.37249	2.37232	2.99259	6.96141	3.24818	5.80595	1.07942	high
TCGA-EJ-A65J-01	1.23562	0	0.837086	6.23279	3.37307	2.10555	7.90865	1.72759	5.78232	2.00839	high
TCGA-KK-A7AP-01	0.536986	0	0.9001	6.02812	2.53187	2.24054	7.09224	2.71987	5.3659	1.38631	high
TCGA-YL-A8HL-01	4.28767	0	1.19709	5.15112	2.16428	2.17745	7.06807	2.00483	5.98	1.05977	high
TCGA-EJ-5518-01	5.76438	1	0.953585	5.48905	3.27388	3.90536	8.50468	2.87889	5.95181	1.23865	high
TCGA-HC-A632-01	0.167123	0	0.856552	4.93521	3.34132	2.33671	7.97677	2.87649	5.44267	1.28829	high
TCGA-ZG-A9LZ-01	1.89589	0	0.846332	5.64557	3.03289	2.39181	7.49406	3.1087	5.86924	1.7602	high
TCGA-EJ-5499-01	3.87671	0	0.885022	5.83897	2.9681	2.7251	7.37448	3.31066	5.72704	1.71875	high
TCGA-ZG-A9L1-01	3.56712	0	0.827476	5.67741	2.44045	5.03648	7.51993	3.10027	5.40479	0.338122	low
TCGA-CH-5769-01	0.169863	0	0.883446	6.0649	3.7557	2.55543	7.75821	2.72595	6.59453	3.22657	high
TCGA-G9-6378-01	3.16438	0	0.861226	5.71432	2.54415	4.19002	6.41915	3.40662	4.95	0.402511	low
TCGA-FC-7708-01	2.36712	0	0.853215	5.45309	2.81702	3.40026	8.41105	2.99936	5.68177	1.07839	high
TCGA-KK-A6E3-01	5.63288	0	0.821783	4.86016	3.05217	3.64319	6.42797	3.06322	5.31846	0.363812	low
TCGA-M7-A720-01	1.05205	0	1.80607	5.37833	1.95261	4.06736	6.17427	3.74224	5.81419	1.5025	high
TCGA-KK-A8I5-01	8.48219	0	0.810252	6.13525	2.56675	3.19844	7.49025	2.7055	5.78856	1.04099	high
TCGA-HI-7171-01	3.6411	1	1.04955	5.82674	1.97109	2.51293	8.11066	2.50163	5.49171	1.42237	high
TCGA-G9-6342-01	4.64658	0	1.02228	5.63348	2.6774	3.19789	6.6136	3.19727	5.53491	0.958145	high
TCGA-V1-A8WV-01	1.87945	0	1.05863	4.92022	3.56192	2.59189	8.2422	3.17521	4.89413	1.68235	high
TCGA-YL-A9WY-01	2.09589	1	0.891774	5.99025	3.91216	3.01993	9.31833	3.37909	6.04327	4.62975	high
TCGA-EJ-5507-01	3.99178	0	0.860745	5.35443	2.86051	2.31361	7.57246	2.36576	6.03568	1.2022	high
TCGA-M7-A725-01	1.56986	0	1.21962	6.22085	2.43816	2.03255	7.68241	1.8247	6.08267	2.70294	high
TCGA-HC-7230-01	2.74247	0	0.810252	5.41542	2.30364	2.70633	6.03153	1.88229	5.96638	0.399092	low
TCGA-J4-A67R-01	2.49315	0	0.947027	5.10104	3.20314	3.98586	7.52786	3.10781	5.03008	0.57635	low
TCGA-J9-A8CP-01	1.05753	0	0.853398	5.84182	2.78238	2.78537	7.89473	3.40477	5.14824	1.52956	high
TCGA-KK-A8IB-01	0.227397	0	0.888889	5.71276	3.84848	2.98158	7.96679	3.03269	5.41281	1.90156	high
TCGA-CH-5767-01	1.25479	0	0.818162	5.37452	2.41535	3.07485	6.41281	1.9427	5.48526	0.341508	low
TCGA-EJ-5512-01	4.74795	0	0.890471	5.42043	1.96935	4.0291	5.432	3.31425	5.4845	0.263806	low
TCGA-KK-A6E8-01	4.84932	0	0.880088	5.87366	2.06106	2.55837	6.42083	1.87793	4.63724	0.424235	low
TCGA-M7-A71Z-01	1.76164	0	0.88306	6.12649	1.68671	2.05402	5.81387	4.29878	5.97036	1.74663	high
TCGA-ZG-A9L9-01	0.139726	1	0.810252	5.80278	4.22009	3.16362	9.25247	3.97096	5.58005	4.16858	high
TCGA-G9-A9S0-01	1.1589	1	0.908255	6.39609	2.83366	2.30295	7.56506	2.42439	6.47628	2.64648	high
TCGA-ZG-A9KY-01	0.356164	0	0.862509	5.00951	4.11899	2.18265	6.6139	3.54063	5.15656	1.52309	high
TCGA-V1-A9ZG-01	4.15616	0	0.904834	5.30981	3.22048	2.19936	8.86918	2.98225	5.6279	2.50338	high
TCGA-2A-A8VT-01	3.76164	0	0.870201	5.20863	2.62429	2.15424	7.03344	2.96687	5.77185	1.11156	high
TCGA-G9-6496-01	4.72877	0	0.936944	5.9145	3.31081	2.44682	8.51835	2.21428	4.01694	1.38587	high
TCGA-ZG-A8QX-01	1.21096	0	0.82909	5.81042	2.9195	6.40425	6.16667	3.26553	5.47606	0.160423	low
TCGA-EJ-5504-01	3.90959	0	0.841523	5.64884	3.02821	2.54857	7.64675	3.01391	5.63122	1.52272	high
TCGA-EJ-7123-01	7.04658	0	0.851727	5.76464	2.9185	2.94098	6.89123	2.26506	5.36105	0.716976	low
TCGA-HC-8258-01	2.32055	0	1.05414	4.49553	2.39816	3.11172	6.65137	3.26638	4.91461	0.436884	low
TCGA-HC-7744-01	1.45479	0	0.845161	6.19309	2.43761	2.26536	6.29955	2.79885	5.96899	1.3025	high
TCGA-M7-A71Y-01	1.35068	0	0.837409	5.35738	1.97905	3.98761	7.15234	3.79234	5.57343	0.502751	low
TCGA-EJ-A6RA-01	0.967123	1	0.845046	5.28165	2.60254	3.62522	6.83673	2.90151	5.6359	0.475481	low
TCGA-EJ-5496-01	1.63014	0	0.909482	5.57521	2.11308	3.33159	5.69342	2.32305	5.5567	0.328096	low
TCGA-CH-5752-01	2.58356	0	0.883736	5.94973	3.34377	2.36164	7.56185	2.92069	5.84868	2.34669	high
TCGA-CH-5741-01	1.08219	0	0.844686	5.42364	1.70161	2.06448	6.33802	2.05798	5.72187	0.508356	low
TCGA-EJ-5498-01	4.71233	0	0.875904	5.41243	2.84814	3.99549	7.68369	3.68206	5.85037	0.906917	low
TCGA-ZG-A9LY-01	1.0137	0	0.830722	5.36478	3.59207	3.24243	8.31509	3.0005	5.26304	1.21731	high
TCGA-YL-A9WK-01	2.76438	1	1.53151	5.1605	3.55636	3.37708	7.94148	2.92125	5.09647	2.24111	high
TCGA-KK-A8ID-01	5.7726	0	0.810252	5.59092	2.32991	2.19732	6.36597	2.16524	5.29912	0.57784	low
TCGA-G9-6369-01	3.32877	0	0.958668	5.52642	2.35161	2.905	7.13144	2.4781	4.7049	0.585498	low
TCGA-HC-7820-01	2.04658	0	0.92022	5.71564	1.82825	3.50267	6.39188	2.72711	5.62112	0.440499	low
TCGA-G9-6498-01	3.67671	1	1.35773	5.43256	4.07129	2.5499	8.09285	3.19896	4.25821	3.34165	high
TCGA-HC-7075-01	1.64658	0	0.838798	5.78508	2.18464	2.7084	5.91135	1.86179	5.63481	0.42336	low
TCGA-V1-A8WW-01	2.95342	0	0.862903	6.29454	3.09374	2.49056	8.31825	3.22941	6.71308	4.32824	high
TCGA-ZG-A9L6-01	1.81918	1	0.83337	5.02007	3.8117	3.37051	7.67702	3.56485	5.45025	1.11574	high
TCGA-HC-8213-01	1.6137	0	0.821754	5.39603	2.09935	2.37627	5.12937	1.68581	5.75758	0.291076	low
TCGA-HC-7231-01	2.5726	0	1.11527	5.72989	2.56979	2.35221	7.04334	2.59139	5.77436	1.61895	high
TCGA-YL-A9WH-01	1.16986	0	0.830235	6.76066	3.11911	2.13134	7.86687	4.96046	7.56092	14.1935	high
TCGA-XK-AAJR-01	0.358904	1	0.987409	5.30932	3.27633	3.47198	7.53137	2.80199	5.53946	0.933528	low
TCGA-EJ-5524-01	0.726027	1	0.977205	5.51325	2.7358	3.05964	7.98451	3.57728	5.94111	1.81634	high
TCGA-EJ-5527-01	4.87123	0	0.910842	5.34605	2.88023	3.03176	7.88634	2.79564	5.73754	1.08348	high
TCGA-ZG-A9LM-01	1.03562	0	1.00738	5.24828	3.2946	2.70867	8.80735	2.86118	5.09753	1.79209	high
TCGA-HC-7747-01	2.04932	0	0.830207	5.29413	3.4506	2.98851	7.03569	2.97512	5.84185	1.00672	high
TCGA-V1-A9Z9-01	1.47945	0	0.86375	5.75639	2.8858	3.38265	8.25612	3.16619	5.43103	1.26569	high
TCGA-HC-7211-01	3.34521	0	0.866277	5.47306	3.01501	2.37997	6.48543	3.10382	5.45336	1.07196	high
TCGA-V1-A9O7-01	2.24384	1	0.876395	5.85849	3.55514	5.82805	7.95309	3.48548	5.49582	0.550326	low
TCGA-YL-A8SQ-01	0.90137	1	0.924242	5.19844	3.37449	3.10062	7.20409	2.57411	5.4903	0.814847	low
TCGA-KK-A59V-01	9.42466	0	1.04238	5.15286	5.00422	2.02528	8.26112	4.06905	4.45972	5.18125	high
TCGA-V1-A9OF-01	3.24384	0	0.860569	5.56076	2.3236	2.39472	6.01477	2.34964	5.37999	0.547461	low
TCGA-KK-A7B3-01	0.805479	1	1.05998	5.52749	3.73277	3.04588	8.30732	3.26067	5.30435	2.38694	high
TCGA-VN-A88O-01	1.31781	0	0.862224	5.63163	3.18569	3.39568	6.06411	2.74798	4.90236	0.48946	low
TCGA-HC-A6HY-01	0.367123	0	0.832012	5.43023	1.99321	2.97144	5.99147	2.72673	5.51455	0.392384	low
TCGA-KC-A4BR-01	2.8	1	1.15406	5.35187	3.11602	4.45753	6.89714	3.76084	5.52011	0.842956	low
TCGA-YL-A9WJ-01	4.04384	1	0.856518	5.51924	3.47742	3.13218	7.40596	3.06827	5.69169	1.23496	high
TCGA-VN-A88N-01	2.09863	0	0.92314	5.30326	2.27738	2.56378	7.02439	2.00538	4.78235	0.466557	low
TCGA-HC-8261-01	1.49589	0	0.864206	5.50212	3.60462	2.82696	6.76552	2.76632	5.45011	1.02559	high
TCGA-J4-A67M-01	2.57808	0	0.848026	5.49706	3.09255	3.45286	8.44457	3.2554	5.11907	1.11512	high
TCGA-FC-A6HD-01	2.16164	0	0.846735	6.00279	1.91643	2.07933	5.65973	1.86503	5.04681	0.466025	low
TCGA-HC-A6AO-01	1.45205	0	0.875798	5.96389	3.28467	2.0567	6.32663	2.42735	5.33474	1.2987	high
TCGA-CH-5739-01	1.83836	0	0.877446	5.64563	3.32693	3.20297	7.7978	2.39303	5.40991	0.992842	high
TCGA-G9-6379-01	4.87123	0	0.859574	5.35604	3.31199	3.48834	8.30058	3.33398	4.46238	0.906516	low
TCGA-G9-6343-01	6.71233	0	0.945936	5.78882	2.84245	4.00397	6.50172	2.39064	4.51991	0.34977	low
TCGA-HC-8216-01	1.86849	0	1.11276	5.30139	3.38697	2.70499	6.73034	2.30717	5.72387	1.15027	high
TCGA-YL-A8SB-01	3.79178	1	0.986881	4.77151	3.09449	3.02825	7.14128	3.19532	5.53549	0.83638	low
TCGA-J4-AAU2-01	2.26027	0	0.862126	5.31706	2.04247	2.6782	6.13737	2.40487	5.32114	0.393373	low
TCGA-J9-A8CL-01	0.361644	1	0.87417	5.2578	3.61879	2.78437	9.43028	2.96989	5.67616	2.40877	high
TCGA-KK-A8I4-01	3.18356	1	0.974191	5.1753	4.02133	3.5378	8.63716	3.68297	5.38658	2.02255	high
TCGA-V1-A9OA-01	1.74247	0	0.856664	5.28343	2.77593	4.06059	8.12629	4.13021	5.44766	0.937694	low
TCGA-KK-A8IF-01	1.77534	1	0.995332	5.86567	2.64305	2.067	7.25688	2.04401	4.39512	0.995432	high
TCGA-KK-A7B1-01	2.91233	0	1.22305	5.49146	2.84383	3.54889	8.31522	3.0824	5.49572	1.66015	high
TCGA-VP-AA1N-01	3.73973	0	1.03259	6.26417	3.64335	3.47123	7.85075	3.3571	5.32597	2.46976	high
TCGA-XK-AAIW-01	1.16986	1	0.95102	6.61223	3.29572	1.92423	6.03255	2.24619	6.23562	2.46367	high
TCGA-ZG-A9L5-01	2.48767	0	0.964357	4.40665	2.76047	1.99995	7.47877	2.79791	5.25783	0.849588	low
TCGA-G9-7522-01	2.95342	0	0.855954	5.50825	2.7029	3.73325	7.42194	2.86656	5.66057	0.637529	low
TCGA-J4-A67N-01	1.21096	1	0.844238	5.74676	3.14401	2.55274	7.47761	3.6536	5.34727	1.88342	high
TCGA-HC-A6AL-01	0.183562	0	0.864567	5.67939	3.41077	2.74089	7.44496	2.71954	5.46043	1.33109	high
TCGA-EJ-8469-01	5.27397	1	0.895342	5.44352	2.81342	2.3722	6.8011	3.00538	6.10591	1.31726	high
TCGA-EJ-A46D-01	1.71507	0	0.810252	5.32515	1.98015	4.10586	6.91615	3.18545	5.48238	0.320808	low
TCGA-G9-6367-01	3.34795	0	0.88725	5.3706	1.85232	4.61616	6.06215	3.75551	5.45532	0.261712	low
TCGA-VP-A87E-01	5.58082	0	0.879512	5.02065	3.41063	5.77506	7.02058	2.94467	5.655	0.217337	low
TCGA-HC-A4ZV-01	0.0630137	0	0.97125	5.67968	3.43106	2.34149	8.98854	3.02406	5.45483	3.39667	high
TCGA-G9-6373-01	2.22192	0	2.29536	5.45633	2.70522	3.39535	8.51727	3.27251	5.01708	7.60609	high
TCGA-G9-6370-01	3.16712	0	0.910743	5.39014	2.21814	3.78115	6.65608	3.84015	5.58242	0.602287	low
TCGA-VP-A87J-01	4.86027	0	0.855606	5.77694	3.0527	2.24001	7.12402	1.86167	5.84001	1.13303	high
TCGA-CH-5763-01	1	0	0.840757	5.08745	2.95935	3.94215	6.91966	3.2794	5.67733	0.496683	low
TCGA-ZG-A9NI-01	0.361644	0	0.843508	5.163	3.33482	4.08597	7.87476	3.15654	5.40435	0.649343	low
TCGA-KK-A6E4-01	9.59452	0	0.838715	4.88824	2.58439	2.6124	5.42737	3.11396	5.3323	0.402314	low
TCGA-EJ-A7NF-01	0.684932	0	0.942402	5.68832	2.36001	3.28989	5.90811	2.75031	5.16534	0.458152	low
TCGA-KC-A4BN-01	4.9726	0	0.849617	5.42195	2.18588	3.10608	5.53072	2.01177	5.54537	0.266715	low
TCGA-J4-A83M-01	1.4274	1	0.985946	5.41351	2.5379	2.90138	7.05523	2.81101	5.34448	0.823211	low
TCGA-EJ-5517-01	5.17534	0	0.866928	5.4228	2.6016	3.58133	6.18239	2.9913	5.62407	0.459027	low
TCGA-CH-5754-01	0.169863	0	0.871028	5.85089	4.15124	2.57319	7.36777	3.0978	5.76183	2.58579	high
TCGA-EJ-A46H-01	1.98356	0	0.846507	4.99816	2.7698	3.79507	8.27588	3.89565	5.48479	0.865879	low
TCGA-2A-AAYF-01	3.73699	0	0.840115	5.27949	2.49876	2.59329	6.45163	2.34557	5.39258	0.502585	low
TCGA-YL-A8HK-01	3.76986	1	0.905841	5.71635	3.01525	3.74539	8.19616	3.64955	6.12535	1.67806	high
TCGA-2A-A8VX-01	3.77534	0	1.02177	5.85537	2.49206	2.69368	7.01242	2.47079	4.44545	0.797973	low
TCGA-HC-A48F-01	1.86301	0	1.80245	5.80885	2.12726	2.10721	7.56505	2.96005	5.89127	6.0411	high
TCGA-FC-A66V-01	1.43562	0	0.906748	5.18001	2.29657	3.81359	6.14639	3.07748	5.13357	0.30092	low
TCGA-HC-7736-01	3.02192	0	0.932813	5.06701	2.75984	2.95058	7.45541	2.81807	5.71466	0.84061	low
TCGA-V1-A9O9-01	7.86301	0	0.898836	5.07291	2.89977	2.63438	7.89516	3.20897	5.68253	1.29972	high
TCGA-CH-5789-01	0.832877	0	0.810252	4.92306	3.4302	3.74941	6.1176	2.50452	5.74826	0.334565	low
TCGA-HC-A8D1-01	1.56986	0	0.880872	5.23232	2.75672	3.4416	7.57402	2.8815	5.68539	0.707506	low
TCGA-EJ-8468-01	6.43014	0	0.810252	5.1019	3.18715	3.12586	7.56687	3.07808	5.7533	0.891294	low
TCGA-V1-A9ZK-01	3.78904	0	0.853997	5.39694	2.67935	3.44459	7.35936	3.09946	5.67189	0.736602	low
TCGA-KC-A7FE-01	0.964384	0	0.891362	5.44884	2.82437	4.58756	7.2381	3.70753	5.58081	0.572236	low
TCGA-Y6-A9XI-01	1.4411	0	0.845709	5.20743	2.71764	2.0952	6.91381	2.59238	5.02127	0.762214	low
TCGA-HC-7210-01	2.37808	0	0.905632	5.51701	2.94644	3.37733	8.22197	2.83659	5.45256	1.05581	high
TCGA-G9-6336-01	5.66575	0	0.887342	5.32542	2.41977	3.25144	7.28675	2.86355	5.52252	0.635045	low
TCGA-KK-A6E2-01	13.7644	0	0.898149	5.27903	2.04561	2.01416	5.91932	3.78949	5.56444	0.971878	high
TCGA-KK-A5A1-01	0.556164	1	0.810252	4.99159	3.48674	2.25049	7.86464	2.26502	5.29366	0.996019	high
TCGA-EJ-A7NK-01	1.30411	0	0.823822	5.23555	2.10095	4.12182	6.60624	3.80931	5.41286	0.36725	low
TCGA-2A-AAYO-01	3.48493	0	0.868195	5.50666	3.90342	3.36734	6.64803	3.14652	5.35925	0.96236	high
TCGA-V1-A9ZI-01	4.49315	0	0.922127	5.8213	3.74148	2.88653	8.53128	2.63471	4.81064	1.81245	high
TCGA-G9-A9S4-01	2.48219	0	0.978243	5.76002	2.82247	2.37751	7.12888	3.35522	4.64922	1.45341	high
TCGA-KK-A7B0-01	1.66027	1	0.821073	5.86616	3.36059	3.11156	8.16704	3.21702	5.09349	1.53937	high
TCGA-J4-8198-01	1.68219	0	0.954255	5.17661	2.06652	3.02007	7.23963	3.03257	5.52254	0.668993	low
TCGA-HC-7819-01	1.48767	0	0.846176	5.70066	2.15899	2.57889	6.10306	2.39671	5.48844	0.539206	low
TCGA-HC-8259-01	2.53151	0	0.84263	5.417	2.33373	3.55805	5.50306	2.2153	5.62417	0.244511	low
TCGA-EJ-5511-01	4.04384	0	0.885795	5.26657	2.20964	3.14773	6.97044	2.76363	5.37365	0.500992	low
TCGA-EJ-5495-01	4.82192	0	0.919626	5.44908	3.11079	3.26312	8.11494	3.07315	5.49486	1.25117	high
TCGA-ZG-A9L2-01	0.493151	1	0.819926	4.93505	3.32464	3.44106	8.88072	4.22482	5.56916	1.63349	high
TCGA-EJ-A7NJ-01	0.539726	0	0.976876	4.96758	2.18464	3.30595	5.64324	2.47542	5.71509	0.293767	low
TCGA-G9-6353-01	4.22466	0	0.8886	5.30391	1.716	4.56711	7.06295	3.55214	5.314	0.295241	low
TCGA-HC-7821-01	2.61918	0	0.902154	5.20283	4.27834	2.2094	8.91235	3.48276	5.54772	4.10589	high
TCGA-V1-A9OX-01	3.10685	0	0.844719	5.59872	3.2298	3.59721	7.41056	2.99804	4.80956	0.694371	low
TCGA-EJ-7782-01	3.19726	0	1.00692	5.91261	3.09903	2.49892	7.7761	3.68374	5.34512	2.90637	high
TCGA-V1-A8MG-01	2.34795	0	0.919893	5.48993	3.09134	3.39466	7.61926	3.23953	5.22756	1.01255	high
TCGA-XK-AAJP-01	3.44932	0	0.891301	5.22581	3.25416	2.08203	7.56316	2.181	5.20265	1.09357	high
TCGA-EJ-A46I-01	1.83014	0	0.838983	5.15684	2.19293	4.63395	6.55284	3.39578	5.41143	0.241686	low
TCGA-G9-A9S7-01	1.99452	0	1.17928	6.03697	2.26421	2.22987	6.43226	3.07891	5.39479	1.79982	high
TCGA-HC-A76W-01	0.583562	0	2.28708	4.68774	3.61658	3.43784	8.16623	3.40215	5.40996	7.08684	high
TCGA-EJ-AB20-01	0.358904	0	0.911338	5.58775	2.8664	4.58753	7.06501	4.56804	5.07622	0.738795	low
TCGA-V1-A8X3-01	0.553425	0	0.923131	5.25487	2.91643	3.25278	6.8279	3.19444	5.53595	0.763058	low
TCGA-HC-A8CY-01	0.794521	0	0.820004	5.13024	3.16119	2.13766	6.54254	2.17937	5.54696	0.718053	low
TCGA-VN-A88I-01	0.736986	0	0.851381	5.42807	3.00064	4.57585	9.06867	4.57271	5.28262	1.27593	high
TCGA-HC-7740-01	1.96438	0	1.12033	4.76922	2.68033	3.79651	6.92852	3.8204	4.8857	0.590685	low
TCGA-KK-A6E7-01	2.53425	1	0.972819	4.95206	3.67738	2.22319	6.82193	4.75942	8.28889	6.24887	high
TCGA-KK-A7B4-01	1.74521	1	0.844143	6.19891	2.95822	2.25701	8.1825	2.7564	5.98863	2.75128	high
TCGA-YL-A9WX-01	4.12603	1	0.94433	5.06236	2.87834	3.48912	7.91791	3.31033	5.57243	0.91228	low
TCGA-CH-5744-01	0.164384	0	0.830856	5.68251	2.90772	2.82275	7.23321	2.16695	5.71322	0.831125	low
TCGA-J4-AATZ-01	0.216438	1	0.961813	5.27735	2.21145	2.1441	6.90797	2.76842	5.75019	1.00964	high
TCGA-HC-8266-01	1.29589	0	1.03745	5.11854	4.20008	3.46274	7.15421	3.28324	5.58303	1.37518	high
TCGA-EJ-7781-01	2.93973	0	0.866034	5.14705	2.57645	3.33488	6.40298	2.74086	5.71438	0.43815	low
TCGA-KK-A8I9-01	2.57534	1	0.917973	5.5664	3.876	2.42791	8.29179	3.36419	5.36285	2.99553	high
TCGA-YL-A8SA-01	1.40274	0	1.88267	5.51731	2.03533	2.06699	6.38635	2.43739	5.36659	2.78466	high
TCGA-HC-A6AN-01	0.134247	0	0.831072	5.66082	3.50743	2.47117	7.89842	2.57143	5.45549	1.60334	high
TCGA-HC-8262-01	1.86027	0	0.825823	5.32519	2.26751	2.9097	6.51947	2.6796	5.67751	0.503853	low
TCGA-EJ-A46B-01	1.8	0	0.850754	5.42176	1.97198	4.36182	6.01249	3.30321	5.63817	0.263291	low
TCGA-KK-A59Y-01	5.39178	0	1.03435	6.05787	2.70564	2.46934	6.88206	3.03863	5.42181	1.75302	high
TCGA-EJ-8470-01	3.17534	0	1.04423	5.68601	3.68929	2.31168	6.81391	2.50232	5.58343	1.85117	high
TCGA-XK-AAIR-01	2.66301	0	1.42112	5.44899	2.56059	3.52273	7.20392	3.57127	5.60058	1.75743	high
TCGA-XJ-A9DI-01	4.00274	0	1.17724	5.17127	2.90707	3.35656	8.85771	3.90037	5.36532	2.28564	high
TCGA-J4-A67O-01	2.29863	0	0.84311	5.42778	2.62608	4.13056	7.30916	3.19682	4.82349	0.411884	low
TCGA-KC-A7F5-01	0.249315	0	0.99646	6.22036	1.95258	2.13257	7.20048	2.20096	5.01343	1.15179	high
TCGA-J4-A6M7-01	1.40274	0	0.828366	5.46542	2.35016	2.96175	6.14615	3.11469	5.74872	0.593523	low
TCGA-G9-6339-01	4.47671	1	1.25425	5.87502	3.61826	2.80708	7.12125	2.73461	5.0268	2.15768	high
TCGA-XK-AAJU-01	4.31781	0	0.871607	5.4171	2.45867	4.03549	6.41306	3.63979	5.62728	0.484421	low
TCGA-EJ-5515-01	5.01918	0	0.934713	5.04278	2.11354	4.08849	5.36859	2.80789	5.79472	0.205679	low
TCGA-J4-A6G3-01	1.69315	1	0.871457	5.44411	3.35099	2.85725	7.34879	3.18649	5.95835	1.4743	high
TCGA-SU-A7E7-01	1.50959	0	0.842399	5.30127	2.96071	2.7863	7.41327	3.08701	5.5492	1.02353	high
TCGA-CH-5746-01	2.00274	0	0.850213	5.27539	2.22793	3.43849	5.63768	2.47243	5.51489	0.260215	low
TCGA-HC-7209-01	1.20548	0	0.875283	5.65244	2.82703	2.28026	6.90414	2.56263	5.5754	1.12029	high
TCGA-J4-A83J-01	1.90685	0	0.933351	5.2646	3.21567	2.71222	7.03857	2.46909	5.32944	0.852165	low
TCGA-KK-A8IA-01	5.29041	0	0.932133	5.68245	2.34561	2.30751	7.26302	3.00318	5.32825	1.26242	high
TCGA-EJ-7797-01	2.69315	0	0.869604	5.39089	2.44997	2.98816	6.41411	2.76462	5.59911	0.558758	low
TCGA-KK-A7AW-01	2.88767	0	1.06511	5.66482	2.94175	2.37451	7.54002	2.20323	4.4958	1.12371	high
TCGA-2A-A8W3-01	0.542466	1	0.849558	5.45542	2.80298	2.71539	7.50028	2.49299	5.31523	0.836779	low
TCGA-EJ-7788-01	2.35342	0	0.857471	5.66673	2.3734	3.69319	7.78735	2.82411	5.61732	0.685372	low
TCGA-G9-7525-01	2.72329	0	0.91957	5.94101	2.2558	3.12584	8.41723	2.54293	5.30049	1.08771	high
TCGA-KK-A6DY-01	11.7671	0	0.839629	4.91766	3.35361	2.83395	6.53452	2.83123	5.5734	0.648492	low
TCGA-HC-8257-01	1.98904	0	0.866269	5.52084	2.85274	2.30941	6.9549	3.1917	5.63306	1.35165	high
TCGA-EJ-7321-01	2.25753	0	0.900864	5.64807	2.24575	2.71353	6.62821	2.72358	5.54788	0.740356	low
TCGA-KK-A8IH-01	5.51507	0	0.891451	5.35018	3.04357	2.53322	7.47703	3.39076	5.28141	1.39434	high
TCGA-HI-7169-01	7.35342	0	0.823383	5.29823	2.28896	6.51761	7.12885	3.99969	3.97782	0.103611	low
TCGA-YL-A8HM-01	4.03562	1	0.830276	6.69284	4.13901	2.05446	7.07933	1.9557	5.95153	3.09436	high
TCGA-EJ-7318-01	1.0411	1	0.918769	5.91095	3.46661	3.84809	7.31621	3.03542	5.59309	1.09623	high
TCGA-MG-AAMC-01	0.473973	0	0.850186	5.7273	2.08792	2.20948	6.72137	2.42893	5.3762	0.758887	low
TCGA-YL-A8SL-01	2.70411	0	0.889756	5.60781	2.80356	2.08333	6.97347	3.76844	5.68851	2.0616	high
TCGA-G9-6361-01	3.87671	0	0.870217	5.71265	2.44427	3.98638	8.47369	3.34536	5.2679	0.864596	low
TCGA-KK-A8IM-01	5.24658	0	0.883727	5.47223	3.15434	3.52983	7.7536	3.14269	5.84606	1.09726	high
TCGA-EJ-A8FN-01	0.90137	0	0.91483	5.48597	3.3289	6.01215	6.10422	2.83465	5.48352	0.17654	low
TCGA-YL-A8SP-01	5.57808	1	0.931493	6.04551	1.69604	2.08659	7.18417	4.50165	6.04746	2.95576	high
TCGA-KC-A4BV-01	3.63836	1	0.965267	5.81767	2.73418	2.76289	8.7465	3.34803	5.47372	2.4464	high
TCGA-V1-A8MF-01	3.96986	0	0.837143	5.19762	3.45704	2.70701	7.06115	2.6552	5.14413	0.802555	low
TCGA-XJ-A9DQ-01	0.249315	0	0.886057	5.39674	1.83858	3.95128	6.97308	3.2871	5.0966	0.360026	low
TCGA-EJ-7327-01	2.52877	0	0.953566	5.45302	2.7823	3.47031	8.66551	2.86573	5.55146	1.16997	high
TCGA-KC-A7FD-01	0.739726	0	0.863634	5.79779	2.30241	2.57503	5.95006	1.89407	5.43219	0.474534	low
TCGA-HC-7077-01	5.79452	0	0.88047	5.93853	1.98459	2.03334	5.84427	1.92736	5.70767	0.651059	low
TCGA-G9-6354-01	5.66027	0	0.922924	5.38634	2.55283	3.01875	6.21055	2.52404	5.09255	0.452876	low
TCGA-V1-A8WS-01	1.29863	0	0.939384	5.78427	1.89839	2.65447	6.58455	2.47593	5.61587	0.700698	low
TCGA-J4-A67Q-01	2.67123	0	0.83721	5.5924	2.83202	3.79728	7.82917	4.0411	4.75873	0.904846	low
TCGA-VN-A88Q-01	3.74247	0	0.875803	5.27076	2.81846	2.63351	6.54145	2.887	5.3515	0.725327	low
TCGA-CH-5794-01	2.41644	0	0.832033	5.88056	3.07866	2.73104	6.7067	3.35438	5.95939	1.50766	high
TCGA-J4-A83L-01	1.9726	0	0.906814	5.50116	2.6124	3.37791	6.00135	3.16414	5.54962	0.557613	low
TCGA-G9-6351-01	5.61096	0	0.842894	5.39782	2.07169	3.69418	6.45404	2.80605	5.34352	0.318387	low
TCGA-J9-A8CK-01	0.879452	0	0.861746	5.69868	2.56126	3.38687	9.09116	3.76164	5.63885	1.87514	high
TCGA-EJ-7791-01	3.06301	0	0.843755	5.50619	2.74126	3.47479	7.58773	3.27975	5.79276	0.925271	low
TCGA-EJ-7328-01	2.30685	0	0.930936	5.32654	3.32668	3.669	8.15376	3.47509	5.40272	1.21191	high
TCGA-HC-A6HX-01	0.10411	0	0.90785	5.30991	2.57946	3.38734	7.46165	3.36699	4.84228	0.674018	low
TCGA-YL-A8SO-01	9.53151	0	0.880588	5.68272	3.37003	2.75184	8.01327	3.0702	5.16761	1.66935	high
TCGA-KC-A4BL-01	0.528767	1	0.928089	5.40931	3.09777	3.71671	7.35617	4.20899	5.64154	1.27912	high
TCGA-EJ-5497-01	1.10959	0	0.860271	5.00841	2.23959	3.43951	6.79993	2.37895	5.64792	0.325279	low
TCGA-YL-A8SH-01	2.39726	0	0.972487	5.2937	2.69199	4.50528	7.37568	2.85385	5.26422	0.397897	low
TCGA-HC-A76X-01	0.410959	0	0.878414	5.5944	1.73198	2.62112	5.68193	2.65425	5.69167	0.463136	low
TCGA-G9-6362-01	3.95342	0	0.946208	4.81982	2.60328	2.16712	7.57287	2.23843	4.10004	0.532038	low
TCGA-CH-5772-01	1.33151	0	0.988566	5.28282	2.89694	2.62976	6.68249	2.50612	5.67374	0.872905	low
TCGA-FC-A5OB-01	1.86301	0	0.821166	5.341	1.67431	1.90268	5.80952	1.51948	5.44799	0.320909	low
TCGA-QU-A6IP-01	7.17808	0	0.885042	5.61826	2.39395	3.58527	6.6591	2.96317	5.37249	0.515399	low
TCGA-VN-A88R-01	1.40274	1	0.931906	5.87418	3.40719	2.43855	8.02151	2.6146	5.09753	1.9376	high
TCGA-J4-A6G1-01	2.10685	0	0.938691	5.26266	4.08475	3.27981	7.95039	3.8635	5.87659	2.36282	high
TCGA-QU-A6IN-01	11.6822	0	0.831369	5.65446	1.91315	2.41758	6.21197	2.62196	4.31944	0.407718	low
TCGA-EJ-7325-01	2.93151	0	0.810252	5.4689	1.68114	2.41537	7.73687	2.64358	4.62338	0.574652	low
TCGA-VN-A88L-01	2.04384	0	1.91948	5.15764	2.47348	3.86922	7.82339	3.21339	5.57952	2.58477	high
TCGA-EJ-5501-01	3.73973	0	0.88866	5.78993	2.60661	3.34997	7.54305	3.38789	5.55772	1.12221	high
TCGA-CH-5768-01	2.00274	0	0.881875	5.57541	3.11827	2.66539	6.32809	2.12146	5.36939	0.662807	low
TCGA-EJ-5494-01	4.04658	0	0.923989	5.50903	3.84988	2.45389	7.54308	2.79757	5.564	1.94314	high
TCGA-HC-7737-01	2.9863	0	0.819347	5.17447	3.16087	3.15584	8.29848	4.06276	5.5511	1.58323	high
TCGA-KK-A8IJ-01	0.841096	1	0.820462	5.33801	2.64783	2.93782	6.17797	2.38147	5.62897	0.450313	low
TCGA-XJ-A9DX-01	2.66575	0	1.03851	5.22544	3.39569	2.10815	7.64122	2.33666	3.97451	1.05924	high
TCGA-HC-A9TH-01	0.961644	1	0.885378	6.45154	3.25644	2.44884	8.56825	3.4609	6.9047	6.58407	high
TCGA-CH-5765-01	1.91781	0	0.85112	5.36353	2.3812	2.87699	5.90019	3.27758	5.52678	0.566145	low
TCGA-KK-A6E5-01	5.67945	0	0.853371	5.55489	3.04028	2.94738	7.06096	2.41088	5.69398	0.819197	low
TCGA-EJ-5502-01	3.20822	0	0.938216	5.44125	3.16292	4.59117	7.11623	2.85157	5.59234	0.474793	low
TCGA-V1-A9Z8-01	2.26575	0	0.936425	5.66627	2.75126	3.38354	8.27319	3.82542	5.51915	1.69812	high
TCGA-KK-A7AV-01	2.25205	0	0.970425	5.32731	3.99688	2.94684	7.66844	2.89978	5.40638	1.60293	high
TCGA-EJ-5532-01	5.00822	0	0.861047	5.77509	2.57274	2.81706	6.8928	2.54798	5.78047	0.868159	low
TCGA-CH-5791-01	1.08493	1	0.999612	5.423	2.71045	2.25068	7.42753	2.4036	5.60849	1.27303	high
TCGA-V1-A9OT-01	0.8	1	0.912366	5.28689	2.15662	3.34529	7.38177	3.44688	3.57976	0.4079	low
TCGA-G9-7523-01	2.34795	0	0.856274	5.30532	3.05981	5.69021	8.98725	4.05168	5.57857	0.616797	low
TCGA-CH-5771-01	1.08493	0	0.863231	5.40612	3.8089	4.26107	8.74569	3.39551	5.40074	1.18341	high
TCGA-XJ-A83H-01	3.50685	0	0.839284	5.27095	2.53491	2.91047	6.406	2.21677	5.33912	0.399968	low
TCGA-EJ-7330-01	0.523288	0	0.87164	5.50521	3.54033	3.26139	6.85953	3.03981	5.60039	0.981422	high
TCGA-J4-A83K-01	0.89863	0	0.917789	5.50818	2.62603	4.3844	6.3888	3.51194	5.46956	0.438598	low
TCGA-EJ-7783-01	2.15616	0	0.875341	5.28635	2.86864	3.55914	6.73726	3.21054	5.47142	0.589691	low
TCGA-EJ-7317-01	2.11233	0	0.861166	5.57772	2.19552	2.88006	6.28248	2.97591	5.46845	0.591999	low
TCGA-EJ-A65M-01	0.630137	0	0.960857	5.40461	3.32069	3.20878	7.01973	2.90523	5.45912	0.954667	low
TCGA-FC-A8O0-01	1.68767	0	0.942705	5.62377	2.31623	3.10331	5.01319	3.322	5.42577	0.492188	low
TCGA-YL-A8HO-01	2.92603	1	0.988662	5.12218	4.5192	3.49692	8.24768	3.43705	5.45658	2.0148	high
TCGA-ZG-A9N3-01	0.956164	0	0.886058	5.8909	2.8949	2.92185	6.15233	3.06189	5.62525	0.954906	high
TCGA-ZG-A9MC-01	1.24658	0	0.898124	5.37288	4.31813	3.17085	8.79416	3.8488	5.62499	3.23441	high
TCGA-CH-5792-01	0.249315	0	0.871692	5.51341	4.08121	3.64622	8.38963	3.21755	5.60363	1.68433	high
TCGA-J9-A52B-01	0.156164	1	0.911305	5.44614	2.34907	2.68657	7.95965	4.66329	6.07834	2.63498	high
TCGA-EJ-5519-01	5.37534	0	0.86251	5.4822	2.63476	2.50641	7.75206	2.6337	5.31165	1.02754	high
TCGA-XJ-A9DK-01	0.753425	0	0.96488	5.52836	2.25689	3.86269	6.95998	3.70989	5.71154	0.739841	low
TCGA-V1-A9Z7-01	2.39452	0	0.838991	6.58246	3.23683	3.06676	7.9686	3.09453	5.81875	2.55148	high
TCGA-HC-7750-01	1.43014	0	0.863093	5.60891	2.4475	4.48214	6.10904	3.3132	5.45885	0.325331	low
TCGA-HI-7170-01	6.90959	0	0.820327	5.96454	3.52064	3.68816	8.26575	3.55702	5.29664	1.61895	high
TCGA-G9-6494-01	4.85205	0	0.856919	5.74089	2.31669	2.91053	6.86496	2.96238	5.44561	0.779946	low
TCGA-HC-A6AS-01	0.120548	0	0.810252	5.51602	4.08337	3.77206	8.27314	3.30985	5.41804	1.37838	high
TCGA-EJ-5542-01	4.14521	0	0.842325	5.6705	2.22483	2.93206	7.51845	2.57612	5.98813	0.864562	low
TCGA-EJ-5526-01	1.47123	1	0.851167	5.05266	2.71259	3.05041	7.82237	3.00488	5.60502	0.808918	low
TCGA-XQ-A8TA-01	0.4	1	2.07569	6.71365	3.0928	3.2432	6.2439	3.5021	6.75897	12.7318	high
TCGA-VP-A87D-01	3.27123	1	0.968113	5.12886	2.24722	2.52168	7.05951	3.54599	5.39352	1.00861	high
TCGA-M7-A724-01	2.43562	0	0.827234	5.99908	3.4893	1.8453	6.0471	2.1623	5.50806	1.28646	high
TCGA-HC-7212-01	2.38356	0	0.872776	6.05714	2.74747	2.36229	7.36935	3.21062	6.10615	2.25942	high
TCGA-J4-A83N-01	1.1863	1	0.855576	5.61783	2.30968	3.01959	6.45724	2.18008	5.39603	0.44145	low
TCGA-CH-5790-01	2.66849	0	0.823382	5.62783	2.50354	2.24934	6.14064	2.00795	5.64754	0.606871	low
TCGA-EJ-AB27-01	0.39726	0	0.876604	5.41021	2.83252	3.32563	5.65787	3.40026	5.6726	0.578241	low
TCGA-XA-A8JR-01	1.03014	0	0.822353	5.73392	2.92795	3.81449	6.28938	3.12802	5.36463	0.517427	low
TCGA-EJ-5509-01	4.01096	0	0.860325	5.82988	3.52293	3.49549	7.6644	2.81938	5.36314	1.11579	high
TCGA-VN-A943-01	1.3589	0	0.862602	5.7975	1.53418	1.99034	4.75377	1.93734	5.43169	0.340283	low
TCGA-EJ-5505-01	2.52603	0	0.818921	5.46023	2.17812	3.1414	5.65759	2.50806	5.6783	0.335363	low
TCGA-HC-7233-01	3.71233	0	0.91985	5.75206	3.85061	3.33478	7.62541	2.82306	5.68223	1.53837	high
TCGA-CH-5750-01	1.08493	0	0.852475	5.4731	3.13207	2.42867	6.74211	2.06473	5.94271	0.889825	low
TCGA-HC-7818-01	2.56986	0	0.873216	5.91753	3.31428	3.34298	6.77662	2.49789	5.61813	0.86835	low
TCGA-EJ-8472-01	0.536986	1	1.04146	5.65615	2.55267	2.7244	7.53197	3.352	5.3612	1.60047	high
TCGA-HC-7232-01	2.09863	1	1.0313	5.53611	2.77772	2.9445	7.52378	4.00401	5.64252	2.00895	high
TCGA-V1-A8MU-01	5.13973	0	0.954797	5.35591	3.47041	3.92606	7.80622	3.59697	5.17137	1.04316	high
TCGA-XJ-A83G-01	4.00274	0	0.870385	5.74212	2.22183	2.77122	6.56094	2.90478	5.22191	0.687682	low
TCGA-HC-8265-01	1.32329	0	0.907167	4.90801	2.76037	2.80671	7.07192	2.90177	4.80766	0.561196	low
TCGA-KC-A7F3-01	1.82192	0	0.98336	5.7341	2.34201	3.00551	6.67713	3.04347	5.40651	0.863509	low
TCGA-YL-A8SI-01	3.89863	1	0.822164	5.44115	3.17039	3.66981	6.46855	3.65318	5.65744	0.727908	low
TCGA-YL-A8SC-01	0.416438	1	1.0275	5.87261	3.24523	2.23056	7.76254	3.95626	5.8496	4.52326	high
TCGA-G9-6365-01	3.73425	0	0.833988	5.76367	2.63826	3.6831	7.58205	4.08502	5.46934	1.13822	high
TCGA-H9-A6BY-01	0.306849	0	0.847504	5.75194	1.62408	3.01278	6.15951	3.02575	5.02511	0.421097	low
TCGA-J4-A67S-01	1.93973	1	0.873769	5.27533	2.70535	3.22486	6.62437	2.49554	5.26121	0.446396	low
TCGA-J9-A8CM-01	0.942466	1	1.00278	5.85233	2.81998	3.56349	9.12003	3.4762	5.26037	2.02325	high
TCGA-G9-6332-01	3.23288	1	0.840773	5.69379	1.91126	2.33547	6.03799	2.15063	5.3943	0.476246	low
TCGA-HC-7079-01	1.0411	1	1.01885	4.92795	5.16483	2.88	8.19685	3.63249	5.5747	3.54294	high
TCGA-2A-A8VO-01	4.66027	0	0.925334	5.63339	2.71344	3.46515	6.94076	2.88037	5.21132	0.657342	low
TCGA-EJ-A65G-01	1.82466	0	0.935922	5.0368	1.84062	3.25052	4.96387	2.32878	5.38813	0.182881	low
TCGA-YL-A8SR-01	0.747945	0	1.06093	5.14529	2.77599	2.94263	7.39203	2.49645	5.39247	0.836172	low
TCGA-QU-A6IL-01	0.265753	0	0.837103	5.7105	3.22023	2.6337	6.70263	2.37885	4.06449	0.594387	low
TCGA-ZG-A9LS-01	1.4137	0	0.868853	5.30349	4.06836	3.71045	9.31975	3.84646	5.12662	2.11801	high
TCGA-G9-6329-01	3.46849	0	1.52902	5.54571	2.44618	3.81478	7.24544	3.83088	5.00685	1.69059	high
TCGA-KK-A7AY-01	3.07945	1	0.867936	5.97527	2.3746	2.24274	7.22757	2.87678	5.62203	1.45117	high
TCGA-CH-5762-01	3.66849	0	0.870023	5.15661	3.30794	3.7171	6.89631	3.29597	5.64143	0.672667	low
TCGA-KK-A7AU-01	0.567123	1	2.81897	6.01005	2.13348	2.00088	5.52896	3.14264	5.41768	15.2591	high
TCGA-YL-A9WI-01	4.44658	0	0.902432	5.31664	2.5248	2.00316	7.27644	2.32991	5.15888	0.898306	low
TCGA-XK-AAJT-01	3.92877	0	0.891688	5.58435	3.1267	4.56172	7.54294	3.50453	5.18314	0.626631	low
TCGA-EJ-A6RC-01	2.39178	0	0.864378	5.39264	2.89129	4.34621	6.96533	3.51155	5.50912	0.514134	low
TCGA-EJ-7784-01	2.13973	0	0.881599	5.41088	2.26029	2.47898	6.76336	2.78875	5.03202	0.653814	low
TCGA-FC-7961-01	1.28493	0	0.939391	6.01253	2.75978	3.34978	8.2736	3.26465	5.65904	1.76237	high
TCGA-EJ-A7NN-01	0.539726	1	0.893015	5.01624	3.23259	3.15168	7.47929	2.70453	5.10608	0.667006	low
TCGA-EJ-5506-01	3.78356	0	0.985088	5.31821	2.21022	3.35116	6.11271	3.08686	5.84211	0.540772	low
TCGA-EJ-7218-01	6.96438	0	0.874671	5.47158	2.73854	2.40142	6.08708	2.32845	5.30987	0.610103	low
TCGA-Y6-A8TL-01	2.71781	0	0.906826	5.55506	2.13913	3.56333	6.73389	2.58673	5.43066	0.425499	low
TCGA-VN-A88K-01	2.12603	0	0.930335	5.76868	2.7827	2.29874	8.04615	3.17242	5.39825	2.14046	high
TCGA-HC-7748-01	2.16986	0	0.860395	5.2365	2.77491	3.27315	7.65409	2.70939	5.8388	0.754585	low
TCGA-2A-AAYU-01	1.68493	0	0.842199	5.50733	2.12349	3.3384	6.28322	2.88125	5.71138	0.44687	low
TCGA-2A-A8W1-01	0.306849	0	0.92954	6.09622	2.65542	1.95916	5.33361	2.2898	5.8232	1.02576	high
TCGA-FC-A4JI-01	2.40274	0	0.902806	6.46858	6.1392	2.11706	5.11142	1.99963	6.26743	3.70528	high
TCGA-KK-A6E0-01	2.57808	1	0.923727	6.2326	2.62793	2.11335	6.59061	3.10986	5.98863	2.12784	high
TCGA-G9-7509-01	4.41096	0	0.957497	5.23221	1.83104	3.87948	6.75477	2.91299	5.44781	0.337279	low
TCGA-HC-7817-01	2.54247	0	0.916306	5.27568	3.35859	3.19097	7.86232	3.33775	6.03765	1.54516	high
TCGA-CH-5761-01	0.0767123	0	0.810252	5.74255	6.24036	2.23078	7.82589	2.53022	6.523	6.41162	high
TCGA-ZG-A8QZ-01	0.843836	0	0.907078	5.35228	3.36507	3.45377	8.12359	3.81641	5.82244	1.71619	high
TCGA-G9-6356-01	3.92877	0	0.903447	5.74224	3.24725	3.7155	7.84893	3.52072	5.49089	1.32802	high
TCGA-G9-6333-01	6.75342	0	0.835931	5.65934	3.32336	3.51259	7.62404	3.22578	5.45715	1.07865	high
TCGA-EJ-7794-01	3.57808	0	0.858814	5.41733	3.06451	3.53851	7.19803	3.02934	5.58395	0.742172	low
TCGA-ZG-A9LB-01	1.59726	0	0.826425	5.11209	3.25175	3.35339	7.19015	3.29693	5.41514	0.738827	low
TCGA-YL-A8S9-01	2.75616	1	0.888534	5.63242	2.01137	1.84509	5.67333	1.76474	5.12328	0.461836	low
TCGA-J4-8200-01	3.33699	0	0.939563	5.39881	3.08699	5.63338	6.4949	2.4681	5.75085	0.20298	low
TCGA-ZG-A9L4-01	3.03562	0	0.862613	5.38699	2.95157	2.52325	8.80764	3.2477	5.54328	2.02565	high
TCGA-ZG-A8QY-01	1.10685	0	0.838766	5.54977	3.08344	3.42656	7.59043	3.62883	5.40419	1.11366	high
TCGA-YL-A8SK-01	3.85753	0	0.95494	5.09804	3.34465	3.31232	7.56354	3.89792	5.43188	1.31999	high
TCGA-ZG-A9ND-01	1.12329	0	0.924367	5.68951	2.40694	2.06714	6.93367	2.17423	5.49785	0.992407	high
TCGA-KK-A6E1-01	6.02192	0	1.04412	6.14683	2.5503	1.89572	7.22436	1.91622	6.13463	2.06417	high
TCGA-EJ-5522-01	5.69589	0	0.888913	5.1889	2.33454	3.04794	7.02155	2.66163	5.88812	0.601272	low
TCGA-WW-A8ZI-01	1.23014	0	0.931013	5.35177	3.11347	2.20849	6.41152	2.15897	5.12604	0.759703	low
TCGA-G9-6348-01	4.15068	0	0.943805	6.0485	2.91743	3.00466	8.29401	3.07395	5.6377	2.10327	high
TCGA-VP-A87C-01	4.63014	0	0.85248	5.08106	4.01635	3.0258	8.84105	3.57513	5.67278	2.29918	high
TCGA-EJ-5514-01	5.01096	0	1.33668	5.26393	3.95358	2.3076	7.75764	2.6808	6.15775	4.12747	high
TCGA-EJ-7786-01	3.00274	0	0.853378	5.28459	2.2312	3.6401	5.7206	2.72766	5.47786	0.266999	low
TCGA-XQ-A8TB-01	2.10959	0	0.874011	5.70459	2.66967	3.18316	8.25805	3.10373	5.69032	1.34309	high
TCGA-CH-5766-01	0.0849315	0	0.84384	5.18969	2.91647	2.48705	6.28834	2.33568	5.76021	0.62151	low
TCGA-X4-A8KQ-01	3.78904	0	0.891734	5.23626	3.00648	3.0336	8.35252	3.05309	4.67263	0.963811	high
TCGA-J9-A8CN-01	3.38904	0	0.832327	5.65518	2.07075	2.52826	6.52389	1.80408	5.01551	0.400992	low
TCGA-YL-A8SJ-01	2.06027	1	0.948405	5.19791	2.82825	3.49729	8.52111	3.61196	5.30201	1.20521	high
TCGA-HC-A8D0-01	2.12329	0	0.913024	5.40184	2.84734	3.83501	7.80104	3.43048	5.63435	0.905445	low
TCGA-TK-A8OK-01	0.0739726	0	0.955296	5.18295	3.71046	4.01784	8.92608	4.47641	5.45989	2.12641	high
TCGA-EJ-A7NG-01	1.18356	0	0.970456	5.22444	3.20124	4.18523	6.82685	3.68482	5.6033	0.69476	low
TCGA-HC-8260-01	1.87945	0	0.891777	5.00663	1.99908	3.00049	6.82903	3.17157	5.81981	0.559644	low
TCGA-KK-A8I7-01	2.98082	1	0.871795	5.00049	3.58412	3.32148	7.92944	2.84389	5.68532	0.960341	high
TCGA-EJ-5510-01	5.16986	0	0.879028	5.44074	2.39165	3.14827	7.34001	2.79942	5.55044	0.695981	low
TCGA-KK-A7B2-01	1.89589	1	1.48319	5.56271	3.66791	3.50666	8.39728	3.31276	5.63361	3.9978	high
TCGA-EJ-A46E-01	1.43562	0	1.13144	4.86027	2.55053	4.23408	6.94494	4.21741	5.34121	0.652762	low
TCGA-G9-7521-01	2.58082	0	0.882852	5.30477	3.60549	2.7539	8.53225	2.32998	5.75485	1.53752	high
TCGA-V1-A9OQ-01	1.01644	0	0.917901	5.35386	2.40497	3.36247	6.52656	2.84879	4.78748	0.403969	low
TCGA-HC-A631-01	0.147945	0	0.842733	5.55687	2.25389	2.19244	7.82834	2.32244	5.97101	1.16684	high
TCGA-G9-6366-01	5.33425	0	1.21909	5.18533	2.17957	2.58476	7.21643	2.04611	5.55518	0.860105	low
TCGA-HC-7078-01	5.43836	0	0.85614	5.42725	3.39308	2.81112	7.64391	2.42445	5.06095	0.923673	low
TCGA-VN-A88P-01	3.45205	0	0.861243	5.70854	2.98025	4.34263	7.66747	2.72701	5.74255	0.613696	low
TCGA-XK-AAJA-01	2.54795	0	1.15966	5.57895	4.0079	2.28429	6.92452	2.76411	4.46024	1.91868	high
TCGA-ZG-A9M4-01	1.49863	0	0.872126	4.92746	3.54366	2.70212	6.74931	5.49456	5.8595	2.56406	high
TCGA-HC-8264-01	0.131507	0	0.841596	5.02548	2.71176	3.13815	8.31802	3.70535	5.67939	1.17488	high
TCGA-KK-A8IG-01	6.86301	0	0.910562	5.68509	3.08732	4.57735	8.15108	3.68352	5.37147	0.906663	low
TCGA-VP-A87B-01	6.77534	1	0.979357	5.58396	3.10859	2.11768	7.36331	2.78433	4.96487	1.56566	high
TCGA-V1-A8ML-01	1.2274	0	0.972584	5.95246	3.01401	3.60213	7.49984	2.77248	5.16978	0.977922	high
TCGA-G9-6385-01	2.27397	0	0.926018	5.45135	2.20041	3.64593	6.59483	3.19721	5.5121	0.505491	low
TCGA-G9-6347-01	5.72329	0	0.835887	5.988	3.28101	5.2128	7.30848	4.09607	4.54577	0.54048	low
TCGA-J4-A67T-01	0.50137	0	0.899344	5.63411	2.71772	3.31941	6.72017	2.64601	5.74262	0.680983	low
TCGA-ZG-A9L0-01	0.972603	0	0.880623	5.69573	4.17979	2.60057	8.62691	3.2085	5.68668	3.5785	high
TCGA-G9-6499-01	4.2274	0	0.889652	5.64339	3.07265	3.1864	5.86301	2.75057	5.45133	0.603991	low
TCGA-V1-A9OL-01	0.287671	1	0.859034	5.87359	3.21679	2.38067	8.13313	2.77006	5.54489	2.10571	high
TCGA-EJ-7789-01	3.0274	0	1.15872	5.86161	3.07794	2.07871	6.57625	2.65619	5.88484	2.33715	high
TCGA-ZG-A8QW-01	0.257534	0	2.29519	5.85139	4.17754	3.03573	7.62247	3.87503	5.96223	24.3839	high
TCGA-KK-A59X-01	6.11781	1	0.912977	6.11968	3.82277	2.0786	7.76735	3.86161	6.91688	7.71642	high
TCGA-M7-A721-01	1.09589	0	0.86652	5.78876	2.78832	3.55503	7.54987	2.70044	5.38488	0.763166	low
TCGA-EJ-7115-01	7.36164	0	0.905522	5.56372	2.33057	3.53812	7.92064	2.94428	5.21466	0.713527	low
TCGA-EJ-A46F-01	0.589041	1	0.949784	6.2697	2.00925	1.96409	6.5821	3.12818	5.42589	1.6543	high
TCGA-M7-A723-01	2.09041	0	1.249	5.7036	2.78906	4.14447	8.32522	3.07839	5.03388	1.23912	high
TCGA-XK-AAJ3-01	3.45753	0	0.898945	5.66665	2.83072	2.57738	8.06224	3.08977	5.21501	1.58261	high
TCGA-KK-A7AZ-01	4.16164	0	0.915791	6.11782	2.60094	2.31709	7.73352	2.19144	5.16301	1.36626	high
TCGA-HC-7742-01	2.56986	0	0.897224	5.7462	3.78553	4.10352	7.75543	2.93385	5.5564	1.04144	high
TCGA-HC-7745-01	1.97534	0	0.851616	5.06393	3.05611	3.40674	8.31655	3.25341	5.27247	0.896264	low
TCGA-V1-A8MM-01	2.71233	1	0.842815	5.97258	4.84401	2.86672	8.33494	2.66755	4.40342	2.23065	high
TCGA-KC-A7FA-01	1.63836	0	0.872719	5.05993	3.73465	3.3355	6.61467	2.51173	5.24763	0.54091	low
TCGA-VP-A875-01	6.32603	0	1.0082	5.22946	1.99238	2.24118	6.64572	1.90393	5.52807	0.571536	low
TCGA-HC-7081-01	3.11233	0	1.06958	5.59747	3.56967	2.67392	8.94081	3.04052	5.80638	3.66683	high
TCGA-CH-5745-01	0.249315	0	0.93807	5.7011	3.29222	3.33499	7.91643	2.85651	5.6145	1.36311	high
TCGA-HI-7168-01	6.86301	1	0.885104	6.01907	2.69388	3.6587	8.55035	4.07893	5.18463	1.78592	high
TCGA-HC-7738-01	1.15068	1	0.972908	5.9195	3.00332	3.65503	6.11724	2.33267	5.3869	0.552131	low
TCGA-V1-A9OH-01	6.58356	0	0.971294	5.53147	2.57764	3.3042	7.75068	3.1892	5.26909	1.00154	high
TCGA-TP-A8TV-01	1.67123	0	0.882096	5.71354	2.13349	2.02077	6.91389	2.19593	5.35784	0.845336	low
TCGA-J9-A52C-01	0.487671	0	1.06275	5.42257	3.83482	4.07318	8.70146	4.20444	5.43055	2.39607	high
TCGA-YL-A9WL-01	2.0274	1	0.950905	6.71265	2.63903	1.9575	7.23135	4.86933	6.15171	7.91119	high
TCGA-EJ-5521-01	6.24384	0	1.42335	5.9156	3.10995	3.11248	6.80359	2.79346	6.01842	2.5106	high
TCGA-EJ-5516-01	5.17534	0	0.968296	4.95986	3.25387	3.02944	7.82386	2.5191	5.72951	0.954672	high
TCGA-CH-5738-01	0.580822	0	0.826794	5.27389	4.15858	3.26952	7.32149	2.61147	5.63368	0.988003	high
TCGA-G9-7519-01	2.32603	0	0.84152	5.78794	2.58152	4.27799	6.62836	3.19987	5.31272	0.432627	low
TCGA-HC-7213-01	0.465753	1	0.984815	6.21621	3.07756	2.30276	8.06242	3.61851	6.28173	5.09865	high
TCGA-G9-6384-01	2.09589	0	0.912961	5.18874	2.37061	3.44352	7.1439	2.60755	5.55755	0.478233	low
TCGA-EJ-8474-01	2.09863	0	0.890536	5.24409	2.95854	3.23527	7.63	2.91763	5.22041	0.771855	low
TCGA-HC-A6AQ-01	0.290411	0	0.819716	5.48318	2.34106	3.50925	6.70841	2.28836	5.05263	0.314984	low
TCGA-EJ-7793-01	0.312329	0	0.935906	5.42683	1.82622	4.09544	6.25764	2.82157	5.6807	0.291048	low
TCGA-HC-7752-01	2.14247	0	0.889244	4.88443	2.46846	2.54917	8.1747	2.46683	3.31377	0.417575	low
TCGA-XJ-A83F-01	3.08767	0	0.937969	5.43704	2.44328	3.31211	7.62178	2.80453	5.23834	0.70606	low
TCGA-EJ-5508-01	5.38356	0	0.967099	5.10051	3.15887	3.17514	6.69581	2.88155	5.62148	0.736721	low
TCGA-KK-A7AQ-01	3.33425	1	1.69051	5.81162	2.64415	2.63108	8.34177	2.78961	4.80012	4.11176	high
TCGA-XK-AAIV-01	3.10411	0	0.810252	6.08193	4.14638	2.49878	8.54508	3.06573	6.17969	4.44344	high
TCGA-EJ-7315-01	2.76164	0	0.831542	5.69358	3.42305	2.80936	9.25695	2.77132	5.72787	2.36927	high
TCGA-J4-A83I-01	1.87671	0	0.862805	5.39531	2.68374	2.40671	7.69372	3.57349	5.65667	1.64513	high
TCGA-EJ-7312-01	3.01096	0	0.914105	5.65151	2.63398	2.93988	7.08956	2.54992	5.47018	0.815209	low
TCGA-EJ-A7NH-01	1.29863	0	0.911154	5.46234	2.12394	3.91319	7.45169	3.0687	5.28814	0.489695	low
TCGA-CH-5737-01	0.249315	0	1.05498	5.38537	3.21283	2.19092	5.81082	2.72398	5.30747	1.05909	high

## Sheet: GSE116918-testRisk
id	time	mfs	ALDOB	GPI	HMOX1	PYGM	BGN	ENO2	PGK1	riskScore	risk
GSM3263664	9.61644	0	0.831892	5.54553	2.33085	2.96627	6.44764	2.36379	5.7441	0.503694	low
GSM3263665	5.0137	0	1.01551	5.68727	2.3834	2.23063	6.30816	2.19721	5.62346	0.895561	low
GSM3263666	9.12329	0	0.960207	5.42579	6.20476	2.4231	7.81427	2.75273	5.4193	4.6955	high
GSM3263667	9.12329	0	1.06866	4.96216	2.63841	4.44557	5.72541	3.65338	5.2065	0.313727	low
GSM3263668	8.46575	0	0.710576	5.54067	2.41404	2.73485	8.0994	2.49134	5.51174	0.787472	low
GSM3263669	8.9589	0	0.915682	5.31898	2.20225	3.78018	7.00684	3.23934	5.35444	0.476554	low
GSM3263670	8.71233	0	0.822873	5.65612	3.20134	2.72909	7.78753	3.34761	5.76634	1.79343	high
GSM3263671	8.38356	0	0.922559	5.75848	2.60867	3.40966	7.62958	2.4971	5.81355	0.878767	low
GSM3263672	7.56164	0	0.677403	5.36848	2.25864	3.31808	8.13404	3.51677	5.97091	0.839107	low
GSM3263673	7.72603	0	1.00027	5.59378	3.43048	1.90573	7.31211	2.73682	5.62842	2.37296	high
GSM3263674	8.87671	0	0.855632	5.62052	3.25019	1.84395	6.95957	2.77334	6.13452	2.00809	high
GSM3263675	8.30137	0	1.18555	5.91729	3.03966	2.96501	8.42254	4.00857	5.74642	4.54258	high
GSM3263676	2.13699	0	0.794168	5.65362	3.07995	1.98135	8.11671	2.9982	5.66521	2.22079	high
GSM3263677	7.56164	0	0.978063	5.23785	2.02255	1.95424	6.82439	3.06226	5.30897	0.995957	high
GSM3263678	6.57534	0	1.20637	5.66168	2.23777	3.50228	6.6393	3.17623	5.68073	0.970966	high
GSM3263679	6.08219	0	0.882872	5.37378	3.50785	3.33189	5.83688	2.53737	5.72814	0.555324	low
GSM3263680	4.60274	1	0.754841	4.71308	3.04387	2.77077	7.71645	3.03176	5.58017	0.733681	low
GSM3263681	4.35616	1	0.918818	5.97885	2.81666	1.57299	9.49348	3.39575	5.66585	6.23866	high
GSM3263682	6.24658	0	0.746309	5.96323	2.41437	2.34377	6.87481	2.31823	5.51012	0.818791	low
GSM3263683	6.24658	1	0.831892	5.45833	2.89919	2.23498	7.33121	3.05946	5.19955	1.2271	high
GSM3263684	6.65753	0	1.11413	3.95533	4.17915	3.20234	8.12531	3.46813	5.2039	1.17118	high
GSM3263685	6.16438	0	0.960828	5.39488	2.21688	3.05938	4.24315	2.40919	5.25124	0.231345	low
GSM3263686	6.08219	0	0.916347	5.36245	3.44106	2.75157	8.37424	3.00055	5.90024	2.03323	high
GSM3263687	6.24658	0	0.791093	5.33645	2.27682	3.39724	6.07796	3.66723	5.44956	0.459209	low
GSM3263688	2.9589	0	0.683952	5.3681	2.97032	3.06316	8.10811	3.51115	5.15395	0.962086	high
GSM3263689	5.0137	0	1.39192	4.71733	3.71217	5.90541	5.31661	2.7535	5.76916	0.22833	low
GSM3263690	3.69863	1	0.923112	5.62223	2.94564	3.59603	7.81427	1.92665	5.27718	0.606118	low
GSM3263691	5.58904	1	1.00027	5.84439	1.93648	3.21329	7.22567	4.84072	5.59467	1.84991	high
GSM3263692	8.05479	1	1.76443	5.20941	3.20706	2.63799	6.9558	2.62196	6.69755	4.31122	high
GSM3263693	10.5205	0	0.924851	6.01154	3.10847	2.66407	8.53157	2.8526	5.96715	2.75546	high
GSM3263694	7.23288	1	0.672338	5.51333	3.34169	2.71688	8.35483	4.00675	5.49432	2.00564	high
GSM3263695	10.3562	0	1.06277	5.23369	1.31269	3.83476	9.81576	2.01274	5.08312	0.528435	low
GSM3263696	10.274	0	0.979942	6.16106	2.70058	3.6412	6.89671	4.63117	5.43391	1.81411	high
GSM3263697	10.0274	0	0.805565	5.50935	2.93835	2.79769	7.94623	2.99925	5.0397	1.04917	high
GSM3263698	3.45205	1	0.950179	6.12345	3.05801	2.87368	8.78333	2.80648	6.64962	3.48989	high
GSM3263699	7.80822	1	1.03335	5.27979	3.17019	4.84836	6.26347	2.92645	4.87133	0.282832	low
GSM3263700	7.15068	1	0.903609	5.39756	2.03845	3.129	7.01072	4.24613	5.6878	1.03997	high
GSM3263701	9.78082	0	0.930347	5.31364	2.26342	5.82627	6.43915	1.9802	5.78235	0.106298	low
GSM3263702	9.36986	0	1.55163	5.05139	4.43248	3.6181	5.84832	5.81985	3.85913	3.02745	high
GSM3263703	9.53425	0	0.932243	5.05755	2.91115	3.41839	7.37522	2.07476	4.58641	0.366769	low
GSM3263704	9.0411	0	1.09824	4.97932	3.52483	4.30677	7.73002	4.06602	4.70691	0.899411	low
GSM3263705	9.20548	0	0.997692	5.26799	2.96445	3.51257	5.97906	3.22063	4.84874	0.488776	low
GSM3263706	9.61644	0	1.0286	5.39448	3.12601	3.62381	5.23041	3.17004	5.0523	0.456529	low
GSM3263707	9.20548	0	0.933489	6.01911	2.66741	2.6552	7.48216	2.89236	5.55789	1.57727	high
GSM3263708	8.87671	0	1.01935	5.7203	3.15387	3.63343	5.71642	2.68141	5.79128	0.644935	low
GSM3263709	8.79452	0	1.18849	5.1906	3.53939	3.22534	4.9028	3.66444	5.20049	0.828257	low
GSM3263710	9.36986	0	0.89241	5.38547	2.47011	4.0832	6.50462	2.83763	5.94576	0.396878	low
GSM3263711	5.42466	1	0.885279	5.73451	3.30108	2.19139	7.6355	3.80746	5.69678	3.09162	high
GSM3263712	9.53425	0	0.803035	5.37378	2.36592	2.93009	6.57104	3.03475	5.46937	0.563877	low
GSM3263713	7.47945	0	1.13679	5.20722	3.1422	3.27707	7.44429	3.35833	4.97986	1.17423	high
GSM3263714	8.46575	0	1.20929	6.12589	5.68464	4.47559	7.64049	3.3822	5.66687	3.90332	high
GSM3263715	9.28767	0	1.50771	5.19722	5.63771	3.1643	7.51441	2.16264	4.98635	3.26344	high
GSM3263716	9.61644	0	0.757404	5.31399	3.03471	2.3242	8.50003	3.96397	5.62905	2.35454	high
GSM3263717	9.45205	0	0.824874	5.81201	2.99689	3.53404	7.14515	3.87926	5.36369	1.10635	high
GSM3263718	1.80822	0	0.962684	5.55795	2.10907	3.50228	6.93222	3.15074	5.593	0.652987	low
GSM3263719	5.26027	0	1.06866	4.52198	3.22926	3.48405	8.25319	3.53512	5.72117	1.15807	high
GSM3263720	7.06849	1	1.0274	5.77794	3.81654	2.55847	7.93168	2.17931	6.17158	2.58838	high
GSM3263721	8.30137	0	0.792975	5.05916	2.61272	2.94849	6.9365	4.07583	5.66393	0.898314	low
GSM3263722	9.28767	0	0.951476	5.40345	2.72152	3.37496	7.47154	4.06546	5.33141	1.21703	high
GSM3263723	7.23288	1	0.780126	5.42817	2.48691	2.70336	8.9401	4.46077	5.36462	2.26815	high
GSM3263724	9.28767	0	0.945233	5.51571	2.50526	2.31481	6.59582	3.50613	5.02556	1.12678	high
GSM3263725	8.87671	0	0.862584	5.32957	2.08582	2.87012	7.24495	2.21218	5.73289	0.535618	low
GSM3263726	4.52055	0	0.794787	5.34424	2.49915	2.37137	7.12313	3.36492	5.59838	1.05545	high
GSM3263727	9.28767	0	0.743011	5.51991	2.0054	3.19131	7.34586	4.18902	5.9061	0.97975	high
GSM3263728	8.71233	0	0.817261	5.5677	1.89485	3.46968	7.51973	3.01633	5.42585	0.541886	low
GSM3263729	8.30137	1	1.31099	5.72771	3.67221	3.6181	7.03246	3.33112	4.69553	1.64641	high
GSM3263730	8.9589	0	0.849311	4.73534	2.90137	3.96391	8.53157	3.90619	4.6386	0.612768	low
GSM3263731	9.20548	0	0.987303	5.39299	2.95963	2.50365	8.79509	3.10914	5.51965	2.30183	high
GSM3263732	9.28767	0	0.974972	5.84195	2.72502	2.68445	6.87054	2.46625	5.61123	1.09192	high
GSM3263733	9.12329	0	0.815179	5.49939	2.63167	3.57691	6.76444	2.94488	5.95614	0.581739	low
GSM3263734	7.89041	0	1.26534	5.51531	3.34038	3.43889	6.44764	3.56616	4.92993	1.31129	high
GSM3263735	9.20548	0	1.27607	5.53175	2.52917	3.23991	8.06729	3.49088	5.70156	2.20221	high
GSM3263736	8.63014	0	1.26895	6.01853	2.31691	3.1563	4.81024	2.30981	4.7593	0.492921	low
GSM3263737	9.0411	0	1.43157	5.20388	3.36275	3.24521	7.95331	3.15048	4.79032	1.98861	high
GSM3263738	6.65753	0	0.640483	5.59134	1.97536	2.39357	7.90235	3.13531	5.43231	0.877556	low
GSM3263739	9.45205	0	0.99281	5.16028	2.87585	2.67169	6.85341	2.29673	5.38164	0.710113	low
GSM3263740	8.54795	0	0.957111	5.59871	2.95651	4.03131	6.9365	2.14675	6.09289	0.542134	low
GSM3263741	7.64384	0	0.893449	6.65315	3.09539	3.53636	7.30262	2.50707	5.17962	1.16567	high
GSM3263742	9.12329	0	0.775536	5.4758	2.70538	3.29688	5.98865	1.54853	5.16396	0.231995	low
GSM3263743	2.30137	0	0.856211	5.39832	2.81042	3.5889	8.66205	3.15729	4.93743	0.879992	low
GSM3263744	8.05479	0	0.937065	5.5921	1.96475	4.2073	5.84616	2.74396	4.59314	0.197468	low
GSM3263745	8.79452	0	1.60078	5.5697	3.17524	4.72281	7.35544	4.02628	5.89596	2.28713	high
GSM3263746	7.06849	1	1.20295	5.48667	2.15331	3.65024	8.52068	3.24627	5.1384	1.22146	high
GSM3263747	8.9589	0	1.01432	5.38773	2.39769	2.69855	6.53047	2.42679	5.42752	0.668417	low
GSM3263748	8.71233	0	0.938978	5.5753	2.52629	3.57236	6.1329	4.68557	6.14435	1.20523	high
GSM3263749	8.54795	0	0.711171	5.26618	2.6372	3.91174	7.46627	4.33774	5.86173	0.777123	low
GSM3263750	8.87671	0	1.00705	5.22905	2.5762	3.3812	5.56496	2.5696	5.26148	0.34798	low
GSM3263751	2.38356	0	0.954639	5.61464	2.85045	6.13886	6.80271	3.9551	5.75916	0.329677	low
GSM3263752	8.05479	0	1.28069	4.87388	3.3836	3.23287	7.24495	2.40616	4.64741	0.785063	low
GSM3263753	2.87671	0	1.03242	5.69163	2.87123	3.81657	7.34586	3.51925	6.20185	1.36747	high
GSM3263754	8.30137	0	0.821662	5.52109	1.89454	2.15921	7.07085	3.13259	6.03603	1.10588	high
GSM3263755	3.12329	0	0.75207	5.0744	3.16751	4.45354	7.97541	3.72291	4.7997	0.459714	low
GSM3263756	8.38356	0	0.822873	5.36961	4.51943	3.56284	7.97541	2.89419	5.34178	1.27308	high
GSM3263757	7.9726	1	0.656089	5.32815	3.05768	2.45349	8.95389	3.70406	5.37209	1.86696	high
GSM3263758	0.821918	1	1.61444	5.11054	3.21324	3.94455	7.38066	2.50356	5.33675	1.26516	high
GSM3263759	7.89041	0	1.09852	5.59915	2.45057	2.7649	7.58816	3.9479	5.61322	2.19877	high
GSM3263760	6.57534	0	0.681334	4.87358	2.69895	5.31984	7.45503	2.21917	5.25826	0.111954	low
GSM3263761	8.54795	0	0.890889	5.64757	2.7914	2.18179	7.72311	2.83256	4.98664	1.41463	high
GSM3263762	4.43836	0	1.028	5.06529	3.45028	2.85919	5.81856	1.68614	5.8163	0.520081	low
GSM3263763	2.46575	0	0.947	5.62396	2.92154	4.59046	6.77156	2.83532	5.28382	0.399096	low
GSM3263764	8.71233	0	0.83585	6.57828	2.71189	3.11164	7.48216	2.33406	5.61595	1.24212	high
GSM3263765	8.38356	0	0.924311	5.3681	2.78433	3.4029	6.68136	2.74343	4.9105	0.480869	low
GSM3263766	7.72603	0	0.955908	5.32594	2.47684	3.74255	6.99896	3.24266	5.09927	0.527168	low
GSM3263767	8.21918	0	0.713757	5.82627	3.15447	3.96921	7.09745	1.80665	5.5907	0.381474	low
GSM3263768	8.38356	0	0.990318	5.08755	3.15689	3.94364	8.21057	3.82531	5.41812	1.11392	high
GSM3263769	8.63014	0	0.771689	5.61831	2.5368	2.90401	6.67806	3.20467	5.44384	0.727986	low
GSM3263770	8.46575	0	0.936473	5.51255	2.57248	2.45043	8.17579	3.13335	5.78096	1.85094	high
GSM3263771	8.13699	0	0.898651	4.87326	3.09445	3.42779	7.93859	2.39014	5.2002	0.539326	low
GSM3263772	7.47945	0	1.05101	5.0924	3.17765	2.64769	6.87054	1.96614	5.48247	0.761779	low
GSM3263773	8.38356	0	1.38288	4.25713	3.83813	5.00958	5.67004	2.82204	4.16252	0.201685	low
GSM3263774	8.46575	0	0.74237	5.78507	3.18954	1.60969	6.54453	2.86804	6.12426	1.87677	high
GSM3263775	8.21918	0	1.28199	5.40387	3.63274	4.03912	7.10177	2.52272	4.01114	0.644522	low
GSM3263776	2.71233	0	0.981728	5.98	3.41849	1.30377	6.2278	2.90524	5.85787	3.15528	high
GSM3263777	8.21918	0	1.20929	4.90783	3.95277	2.5612	6.987	1.50215	4.73805	0.821517	low
GSM3263778	7.47945	0	1.02678	5.49181	2.77174	3.67954	7.98203	2.32842	5.88797	0.868869	low
GSM3263779	8.05479	0	1.3351	6.6639	2.93473	3.52251	6.08451	2.01712	5.6636	1.37719	high
GSM3263780	3.69863	0	1.22703	5.72285	3.46245	4.51729	6.35695	2.64056	5.36181	0.659943	low
GSM3263781	7.56164	0	0.888303	5.53984	2.73709	3.7003	6.56828	3.12887	5.85053	0.633313	low
GSM3263782	8.21918	0	0.986615	5.55875	2.08808	2.98756	7.52557	3.32485	5.45582	1.06107	high
GSM3263783	7.89041	0	0.838556	5.2708	2.60405	3.33488	6.987	3.45689	5.74279	0.724877	low
GSM3263784	7.89041	0	0.792975	5.83893	2.53344	2.63383	7.50925	2.91417	5.51271	1.13066	high
GSM3263785	7.80822	0	1.41669	5.13284	3.58714	5.48124	7.06185	2.43791	4.02619	0.312946	low
GSM3263786	8.05479	0	0.888303	5.32268	2.20531	3.06316	6.42272	2.61205	5.33011	0.425809	low
GSM3263787	7.89041	0	0.678037	5.35314	3.11996	3.10056	8.2796	3.75244	5.39682	1.21833	high
GSM3263788	6.90411	0	0.953405	5.43527	2.79294	3.89419	5.413	2.19876	6.19828	0.330833	low
GSM3263789	7.80822	0	1.12429	5.00836	2.63807	5.48124	7.68398	3.48925	5.29221	0.363562	low
GSM3263790	7.89041	0	0.969394	5.87647	3.17613	4.01402	5.13219	2.63441	5.12352	0.370317	low
GSM3263791	7.06849	0	0.826757	5.2404	2.65977	3.51945	7.59416	3.23035	5.58149	0.684333	low
GSM3263792	7.80822	0	0.886512	5.57489	2.63688	1.7353	6.6296	2.82072	5.47597	1.31641	high
GSM3263793	7.72603	0	0.599835	5.75618	3.02466	3.90282	8.22702	3.23499	5.8942	0.827317	low
GSM3263794	7.64384	0	0.784014	5.38927	3.17274	3.24521	8.01094	2.59834	4.97245	0.710496	low
GSM3263795	5.83562	0	0.866997	5.60779	2.51023	2.7864	6.66832	2.58412	5.45455	0.682295	low
GSM3263796	7.39726	0	1.028	5.32594	2.25881	4.23402	7.98906	2.88095	5.38966	0.54104	low
GSM3263797	7.72603	0	1.07878	5.30107	2.46105	3.84771	7.01072	2.83817	4.92582	0.475854	low
GSM3263798	7.72603	0	0.85686	5.45168	3.3264	0.810512	6.28771	1.97536	5.93133	1.75974	high
GSM3263799	7.39726	0	0.811913	5.46837	2.37884	4.55067	6.72187	3.6049	5.51933	0.362475	low
GSM3263800	6.82192	0	1.1933	5.28052	2.3609	4.07195	8.0994	3.78857	4.07842	0.749821	low
GSM3263801	6.49315	1	0.606455	5.51776	2.35728	3.23991	6.65507	3.1299	5.53579	0.429457	low
GSM3263802	7.64384	0	1.27246	5.5275	2.93204	3.72971	6.39594	4.29023	5.53227	1.56055	high
GSM3263803	6.90411	0	0.785298	5.23474	2.2717	3.24389	7.90919	2.88799	5.41362	0.586677	low
GSM3263804	7.23288	0	0.736675	5.10493	2.24178	2.99351	6.81634	3.8298	5.85966	0.676449	low
GSM3263805	7.72603	0	1.11537	5.59915	2.20566	3.43587	7.57711	2.96209	4.85207	0.804008	low
GSM3263806	7.72603	0	0.869555	5.24143	3.15984	2.87945	7.04505	3.05744	5.67226	0.96857	high
GSM3263807	7.72603	0	0.918818	6.11409	2.29286	2.30648	7.89566	2.62774	5.8593	1.88635	high
GSM3263808	6.73973	0	0.659354	5.43174	2.81327	4.16448	6.68468	3.46707	5.12874	0.337015	low
GSM3263809	7.72603	0	0.721611	5.13023	3.53541	2.95029	6.79594	2.40318	5.3128	0.526754	low
GSM3263810	2.79452	0	1.0274	5.85013	3.51422	2.74456	7.27736	3.3489	5.00236	2.02763	high
GSM3263811	7.47945	0	0.878394	5.69613	2.69138	2.72909	7.18492	2.64134	5.5667	0.98653	high
GSM3263812	0.986301	0	1.14457	5.56436	2.97258	2.28923	7.88229	3.41034	5.36306	2.88056	high
GSM3263813	7.39726	0	1.10928	4.93847	2.9471	2.29478	5.38791	3.25467	5.48723	0.882723	low
GSM3263814	7.31507	0	0.826131	4.97165	2.94592	3.00048	6.40389	2.22008	4.97245	0.331084	low
GSM3263815	6.90411	0	0.811298	6.11711	1.35143	3.3419	5.93441	2.57149	5.46651	0.336771	low
GSM3263816	7.47945	0	0.728641	5.73792	2.71369	3.00174	7.7029	3.84897	5.59933	1.36225	high
GSM3263817	7.47945	0	0.78669	6.00766	1.61558	3.94642	5.82365	3.48142	5.60922	0.360181	low
GSM3263818	5.34247	0	0.92911	4.85097	3.38894	2.76088	6.83846	2.58576	5.72784	0.776172	low
GSM3263819	6.49315	0	1.10618	4.90513	2.67342	3.06316	7.64635	4.20523	5.60029	1.58913	high
GSM3263820	7.31507	0	0.973747	6.14781	2.65977	2.62542	7.78753	2.7804	5.23369	1.73011	high
GSM3263821	6.73973	0	1.28727	6.05304	2.84689	2.93735	6.27811	2.92525	5.66521	1.79371	high
GSM3263822	7.31507	0	0.779473	5.62223	3.76805	2.24256	5.51624	2.89198	5.59569	1.03267	high
GSM3263823	1.23288	0	0.857849	5.51136	2.88677	3.91256	7.04926	2.71937	5.86415	0.561194	low
GSM3263824	7.15068	0	1.26778	5.23682	3.68328	2.56393	7.77471	2.80798	5.43979	2.52348	high
GSM3263825	6.82192	0	0.839852	5.42779	2.06832	3.80334	5.17649	3.81511	5.40318	0.313678	low
GSM3263826	7.56164	0	0.801165	5.64613	4.17794	2.51052	7.80068	3.26031	5.74311	2.62855	high
GSM3263827	4.60274	0	0.693913	5.8185	2.51565	4.23511	7.12803	3.29906	5.28004	0.42597	low
GSM3263828	6.90411	0	1.65114	5.39041	2.42838	3.75764	6.94016	2.61872	4.55568	0.937162	low
GSM3263829	6.65753	0	1.02678	5.48785	3.75431	2.48146	6.15491	2.11029	5.53062	1.05579	high
GSM3263830	6.57534	0	1.22411	5.09503	3.72371	3.31336	6.51296	2.31241	5.59333	0.90851	low
GSM3263831	7.06849	0	0.899918	5.8811	2.33516	3.50619	7.47694	2.89924	5.39772	0.778736	low
GSM3263832	6.9863	0	0.912473	5.66168	3.6764	2.96758	7.27221	2.42694	5.35545	1.13932	high
GSM3263833	6.9863	0	1.05344	5.53984	2.81453	3.95202	6.87054	2.75697	5.7585	0.67045	low
GSM3263834	6.08219	0	1.12238	5.19566	1.68255	3.71931	7.45503	3.16247	4.69253	0.466664	low
GSM3263835	7.06849	0	1.25995	5.81152	2.83088	2.63879	6.58049	4.08999	5.87288	3.19208	high
GSM3263836	6.9863	0	0.908656	5.4532	3.00465	3.48099	7.33121	3.51938	5.86733	1.12146	high
GSM3263837	6.9863	0	0.892719	5.9148	3.97123	2.66459	7.50925	2.8429	6.23143	2.68759	high
GSM3263838	7.15068	0	0.789807	5.86054	2.93667	1.76741	8.24397	2.8274	5.35703	2.3168	high
GSM3263839	7.23288	0	0.792406	4.94641	3.15138	3.22341	7.93168	2.976	5.77383	0.809875	low
GSM3263840	6.73973	0	1.22643	5.18131	3.66204	3.70071	7.77471	3.28297	5.08346	1.42185	high
GSM3263841	4.10959	1	1.12553	5.52233	2.62813	2.66737	7.10177	2.66872	5.06906	1.09154	high
GSM3263842	7.15068	0	0.641767	5.56039	1.73349	2.26289	8.38381	3.24973	5.3784	1.00567	high
GSM3263843	4.60274	0	0.713757	5.5275	2.40712	2.98727	7.08041	2.57177	5.41299	0.510477	low
GSM3263844	3.12329	1	0.788508	5.53341	3.53759	2.86106	7.82762	3.40505	5.22572	1.48852	high
GSM3263845	6.16438	0	0.991539	5.32034	1.97862	4.02072	6.18425	3.81887	5.85226	0.494349	low
GSM3263846	6	0	0.901837	5.33202	3.37035	3.53636	6.7817	2.28502	5.04764	0.472915	low
GSM3263847	6.82192	0	0.663203	5.87287	2.30369	2.20203	7.0365	2.46671	5.16669	0.717162	low
GSM3263848	6.82192	0	0.918181	5.38587	2.91294	2.7118	9.07001	2.85595	5.80468	1.97566	high
GSM3263849	6.90411	0	1.63849	5.74807	3.23266	4.66209	6.67475	3.5297	5.02507	1.45244	high
GSM3263850	6.73973	0	0.809364	5.14434	3.30092	3.5977	7.40156	3.44099	5.76149	0.827749	low
GSM3263851	6.32877	0	0.769732	5.68945	2.56028	1.80707	6.91634	2.85196	5.49754	1.23965	high
GSM3263852	6.32877	0	0.913197	5.40603	2.64994	4.06494	6.22033	3.56829	5.53481	0.481252	low
GSM3263853	6.65753	0	0.76384	6.33812	1.78363	2.4401	6.29508	2.59027	5.60826	0.756137	low
GSM3263854	6.41096	0	0.91435	4.82354	4.62681	2.70416	7.39141	3.53349	5.8593	2.1298	high
GSM3263855	6.32877	0	0.887114	5.77288	2.1997	3.24201	5.31987	2.22267	5.39	0.312493	low
GSM3263856	6.73973	0	0.65517	5.22975	1.98929	2.62654	7.64635	3.26989	5.87783	0.73231	low
GSM3263857	6.49315	0	1.20058	4.85247	3.28968	3.28131	7.35045	2.44355	5.58641	0.903878	low
GSM3263858	0.90411	0	1.10129	5.50104	2.91384	3.54799	7.42249	2.80314	5.73646	1.05963	high
GSM3263859	6.24658	0	0.699629	5.4746	3.12239	4.2187	6.58365	2.78302	5.91531	0.372055	low
GSM3263860	6.41096	0	0.759904	5.46236	2.34628	3.05843	6.34932	2.98772	5.85295	0.534185	low
GSM3263861	6.41096	0	0.915011	5.70492	2.64259	3.34254	6.92417	2.54543	5.0054	0.573116	low
GSM3263862	6.41096	0	0.842325	5.56095	2.92862	3.48334	5.22429	3.10436	5.47713	0.423086	low
GSM3263863	6.32877	0	0.869555	5.69481	2.55157	2.61601	6.95957	2.15296	5.54939	0.751834	low
GSM3263864	6.65753	0	0.697708	5.85651	3.05661	3.25654	6.5897	3.74064	5.88866	1.03676	high
GSM3263865	6.49315	0	0.648241	6.04616	2.74506	2.30725	7.10641	3.03251	5.92585	1.36949	high
GSM3263866	6.57534	0	1.2288	5.142	2.69387	2.52841	7.12803	3.27282	4.82568	1.33377	high
GSM3263867	6.49315	0	1.14857	5.86303	4.41097	2.00192	7.35045	2.71172	5.97238	5.10057	high
GSM3263868	6.49315	0	0.76655	5.36733	3.2323	2.83455	9.30573	3.66914	5.31847	2.1269	high
GSM3263869	6.57534	0	1.17538	4.91296	3.47284	4.22189	8.52068	1.97921	5.68576	0.741501	low
GSM3263870	6.08219	0	0.820311	5.23718	3.00867	2.7148	8.32723	3.17141	5.36058	1.29844	high
GSM3263871	6.57534	0	0.704941	5.79871	2.22864	2.28328	8.79509	3.1142	5.77544	1.78906	high
GSM3263872	6.41096	0	0.831892	5.26837	2.28866	1.68114	8.98273	3.5981	5.43716	2.53821	high
GSM3263873	6.16438	0	0.750917	6.29634	4.35413	1.70602	7.86191	3.3	6.70098	7.60085	high
GSM3263874	5.17808	0	0.962142	5.5279	2.89752	2.67449	6.44466	3.23195	5.79872	1.20845	high
GSM3263875	5.42466	0	1.24231	5.53305	2.60405	2.88568	7.37522	2.70583	5.92012	1.63527	high
GSM3263876	6.49315	0	0.925421	5.15487	2.86876	3.64078	7.18963	2.95798	5.76878	0.641202	low
GSM3263877	6.49315	0	1.15523	5.39832	3.90668	2.78523	7.27221	3.91411	5.8247	3.39151	high
GSM3263878	6.57534	0	0.868934	5.52554	2.32035	2.37085	6.06752	2.51946	6.03232	0.722843	low
GSM3263879	6.57534	0	0.682643	5.26294	1.99028	3.38504	6.49288	3.78619	5.44165	0.406603	low
GSM3263880	1.72603	0	0.819693	5.38505	2.71257	3.23855	7.73002	3.26727	5.31377	0.83809	low
GSM3263881	5.09589	0	1.06057	5.06436	2.48008	3.0739	6.11092	3.0032	5.01578	0.500138	low
GSM3263882	5.42466	0	0.761209	5.42817	2.32157	3.28824	7.97541	3.4747	5.3339	0.787604	low
GSM3263883	6.49315	0	0.955245	5.20199	2.43324	3.19928	7.34586	2.21823	5.64647	0.552431	low
GSM3263884	6.41096	0	0.700258	5.29847	2.9228	2.79705	8.46187	3.20672	5.73017	1.24255	high
GSM3263885	5.50685	1	0.920061	5.29454	2.72404	2.94414	6.29757	2.74437	5.11526	0.532514	low
GSM3263886	6.32877	0	0.890889	5.5023	2.06054	3.54953	6.62653	3.13067	5.73678	0.518547	low
GSM3263887	5.34247	0	0.858884	5.58411	2.95378	2.74397	7.37522	2.70311	5.43129	1.02501	high
GSM3263888	6	0	0.974972	5.77078	3.29763	2.78122	6.76106	2.44704	6.30694	1.44848	high
GSM3263889	6.49315	0	0.875835	5.47344	2.76455	2.76668	8.0994	3.60956	5.13059	1.48099	high
GSM3263890	6.41096	0	0.918181	5.49654	3.41469	1.9847	6.97148	2.39223	5.99841	1.68464	high
GSM3263891	2.13699	1	0.782727	5.94413	3.34557	1.43231	7.93859	3.15176	6.41565	4.63683	high
GSM3263892	6.32877	0	0.637724	5.28593	3.41791	2.13472	8.21057	2.80584	5.86836	1.53919	high
GSM3263893	6.24658	0	0.785298	5.91623	2.8302	3.78223	7.20753	3.62277	5.40051	0.86126	low
GSM3263894	5.50685	0	0.667785	5.6324	2.44825	2.21006	6.76806	2.88095	5.54026	0.802857	low
GSM3263895	5.75342	0	0.910532	4.89451	2.76017	3.2534	6.72187	3.15705	5.6146	0.56741	low
GSM3263896	5.42466	0	0.719064	6.88361	3.84282	2.48864	8.50982	3.25127	7.74313	9.25328	high
GSM3263897	5.75342	0	0.668426	5.47226	2.9465	4.0591	6.61155	3.85676	5.38936	0.474342	low
GSM3263898	1.56164	0	0.737958	6.03275	3.19851	2.35963	8.01094	3.23416	5.80488	2.42537	high
GSM3263899	5.75342	0	1.02182	5.44421	1.90565	2.88881	6.28771	3.42315	5.87639	0.834634	low
GSM3263900	6.08219	0	0.971927	5.78936	2.80619	4.60047	7.73002	3.27814	5.63463	0.761423	low
GSM3263901	6.16438	0	0.840454	4.78363	3.27085	4.47184	7.5364	2.76284	5.48756	0.336596	low
GSM3263902	5.67123	0	0.827402	5.69911	2.97447	2.09992	7.74946	2.49064	5.92913	1.72159	high
GSM3263903	8.30137	0	1.01312	5.17894	2.22631	3.24026	6.7436	2.79028	5.84977	0.597174	low
GSM3263904	7.80822	0	0.796729	5.21719	3.1387	3.821	7.40686	3.05847	4.88954	0.477301	low
GSM3263905	7.31507	0	0.725503	5.29307	3.33719	2.89252	8.42254	3.99132	5.76082	1.92541	high
GSM3263906	8.71233	0	0.849875	5.493	1.71184	2.94045	6.42559	3.54933	5.48661	0.596562	low
GSM3263907	5.58904	0	0.59195	5.21239	2.37592	3.6994	7.06185	3.83826	5.77157	0.456611	low
GSM3263908	7.31507	0	0.981728	5.90814	3.32403	3.57315	7.18091	3.09242	5.10517	1.10632	high
GSM3263909	7.89041	0	0.937701	6.22025	2.51659	3.58503	6.97148	3.13067	5.09462	0.87434	low
GSM3263910	5.91781	0	0.829274	5.97339	4.07986	2.97108	6.23233	3.42859	5.54317	1.58536	high
GSM3263911	8.05479	0	0.87905	5.67583	2.31861	4.28679	6.82799	2.85651	5.31119	0.360853	low
