# Supplementary material for: Identification of a Hypoxia-Related Gene Signature for Predicting Systemic Metastasis in Prostate Cancer
Source: Front Cell Dev Biol. 2021 Oct 13;9:696364. doi: 10.3389/fcell.2021.696364 (PMC8548828; doi:10.3389/fcell.2021.696364)
Supplement: Supplementary file 8 [file Data_Sheet_4.xls]

## Sheet: TCGA-hypoxia
NAME	PROBE	DESCRIPTION<br>(from dataset)	GENE SYMBOL	GENE_TITLE	RANK IN GENE LIST	RANK METRIC SCORE	RUNNING ES	CORE ENRICHMENT
row_0	ACKR3	na	null	null	24	0.468182	0.0173603	Yes
row_1	SERPINE1	na	null	null	27	0.464264	0.0349711	Yes
row_2	BGN	na	null	null	31	0.453558	0.0521568	Yes
row_3	COL5A1	na	null	null	57	0.427407	0.067949	Yes
row_4	LOX	na	null	null	65	0.423788	0.0839305	Yes
row_5	PDGFB	na	null	null	94	0.405635	0.0988407	Yes
row_6	TGFB3	na	null	null	97	0.400397	0.114024	Yes
row_7	SLC2A3	na	null	null	125	0.386738	0.128234	Yes
row_8	STC1	na	null	null	132	0.385101	0.142763	Yes
row_9	PGF	na	null	null	274	0.343574	0.153262	Yes
row_10	IGFBP3	na	null	null	276	0.342022	0.166245	Yes
row_11	SLC6A6	na	null	null	283	0.339923	0.179057	Yes
row_12	SDC2	na	null	null	284	0.339566	0.191964	Yes
row_13	ERRFI1	na	null	null	290	0.337378	0.204697	Yes
row_14	HAS1	na	null	null	293	0.337294	0.217482	Yes
row_15	NDST1	na	null	null	306	0.334682	0.229985	Yes
row_16	TNFAIP3	na	null	null	312	0.332491	0.242533	Yes
row_17	DCN	na	null	null	384	0.314105	0.253183	Yes
row_18	ETS1	na	null	null	405	0.30841	0.264543	Yes
row_19	DUSP1	na	null	null	451	0.298245	0.275063	Yes
row_20	CAVIN1	na	null	null	467	0.295449	0.286021	Yes
row_21	NR3C1	na	null	null	489	0.292304	0.29675	Yes
row_22	KLF7	na	null	null	524	0.287512	0.307061	Yes
row_23	MYH9	na	null	null	565	0.280454	0.316995	Yes
row_24	NFIL3	na	null	null	625	0.270412	0.326203	Yes
row_25	GPC3	na	null	null	711	0.260472	0.33456	Yes
row_26	PFKFB3	na	null	null	743	0.257026	0.343767	Yes
row_27	PIM1	na	null	null	752	0.255851	0.353347	Yes
row_28	ANGPTL4	na	null	null	789	0.252671	0.362297	Yes
row_29	SRPX	na	null	null	820	0.250095	0.371259	Yes
row_30	RORA	na	null	null	895	0.241553	0.379097	Yes
row_31	HMOX1	na	null	null	930	0.23761	0.387511	Yes
row_32	IL6	na	null	null	959	0.235405	0.395951	Yes
row_33	JUN	na	null	null	967	0.234482	0.404737	Yes
row_34	CXCR4	na	null	null	1005	0.231692	0.412872	Yes
row_35	CHST3	na	null	null	1021	0.229823	0.421335	Yes
row_36	PLIN2	na	null	null	1052	0.22731	0.429431	Yes
row_37	AMPD3	na	null	null	1075	0.225894	0.437617	Yes
row_38	KLF6	na	null	null	1218	0.215664	0.443237	Yes
row_39	ZFP36	na	null	null	1318	0.208592	0.449368	Yes
row_40	PPP1R15A	na	null	null	1352	0.206856	0.456631	Yes
row_41	AKAP12	na	null	null	1560	0.194261	0.460257	Yes
row_42	ADM	na	null	null	1615	0.191761	0.466565	Yes
row_43	TGFBI	na	null	null	1782	0.18272	0.470496	Yes
row_44	FOXO3	na	null	null	1840	0.179452	0.476282	Yes
row_45	ATF3	na	null	null	1847	0.179213	0.482986	Yes
row_46	LXN	na	null	null	1860	0.178459	0.489551	Yes
row_47	PNRC1	na	null	null	1892	0.177198	0.495724	Yes
row_48	TGM2	na	null	null	1930	0.175929	0.501739	Yes
row_49	TMEM45A	na	null	null	1981	0.17373	0.507435	Yes
row_50	GAA	na	null	null	2086	0.169347	0.511983	Yes
row_51	PAM	na	null	null	2196	0.165308	0.516288	Yes
row_52	CITED2	na	null	null	2248	0.163378	0.521572	Yes
row_53	SDC3	na	null	null	2258	0.162834	0.527598	Yes
row_54	CAVIN3	na	null	null	2417	0.156732	0.530686	Yes
row_55	RRAGD	na	null	null	2442	0.156082	0.536183	Yes
row_56	MAFF	na	null	null	2539	0.152476	0.540236	Yes
row_57	VLDLR	na	null	null	2864	0.143777	0.539818	Yes
row_58	GPC1	na	null	null	2981	0.140549	0.543054	Yes
row_59	B4GALNT2	na	null	null	2992	0.140232	0.548203	Yes
row_60	IDS	na	null	null	3031	0.139262	0.552806	Yes
row_61	NAGK	na	null	null	3086	0.137877	0.557067	Yes
row_62	LARGE1	na	null	null	3108	0.137336	0.561905	Yes
row_63	MT2A	na	null	null	3150	0.136493	0.566349	Yes
row_64	DDIT4	na	null	null	3200	0.135455	0.570608	Yes
row_65	TPST2	na	null	null	3308	0.132845	0.573715	Yes
row_66	CDKN1A	na	null	null	3393	0.131423	0.577185	Yes
row_67	STC2	na	null	null	3420	0.130866	0.581687	Yes
row_68	BHLHE40	na	null	null	3515	0.128764	0.584875	Yes
row_69	VEGFA	na	null	null	3640	0.126245	0.587422	Yes
row_70	NOCT	na	null	null	3698	0.125327	0.591151	Yes
row_71	FOSL2	na	null	null	3713	0.12504	0.59565	Yes
row_72	GLRX	na	null	null	3887	0.122003	0.597146	Yes
row_73	HEXA	na	null	null	3929	0.121101	0.601004	Yes
row_74	CDKN1C	na	null	null	4121	0.117534	0.602004	Yes
row_75	B3GALT6	na	null	null	4433	0.112503	0.600633	Yes
row_76	DPYSL4	na	null	null	5170	0.102298	0.591157	Yes
row_77	SLC2A5	na	null	null	5181	0.102124	0.594857	Yes
row_78	CSRP2	na	null	null	5299	0.100626	0.596558	Yes
row_79	STBD1	na	null	null	5463	0.0986158	0.597346	Yes
row_80	BCL2	na	null	null	5674	0.0963326	0.597195	Yes
row_81	INHA	na	null	null	6033	0.0927625	0.59422	Yes
row_82	DTNA	na	null	null	6040	0.0926932	0.597635	Yes
row_83	KLHL24	na	null	null	6053	0.0925714	0.600936	Yes
row_84	CHST2	na	null	null	6195	0.0910906	0.601838	Yes
row_85	GCK	na	null	null	6364	0.0892621	0.60218	Yes
row_86	EXT1	na	null	null	6372	0.0892035	0.605444	Yes
row_87	PLAUR	na	null	null	6451	0.0884784	0.607391	Yes
row_88	BTG1	na	null	null	6482	0.0882222	0.610199	Yes
row_89	FOS	na	null	null	6529	0.0877459	0.612699	Yes
row_90	BNIP3L	na	null	null	6598	0.0870462	0.614773	Yes
row_91	CP	na	null	null	6668	0.0864415	0.616806	Yes
row_92	KIF5A	na	null	null	6724	0.0858872	0.619072	Yes
row_93	P4HA2	na	null	null	7420	0.0797992	0.609485	No
row_94	CCNG2	na	null	null	7725	0.0774793	0.60691	No
row_95	SCARB1	na	null	null	7756	0.0773292	0.609305	No
row_96	PPP1R3C	na	null	null	7896	0.07618	0.609677	No
row_97	TPBG	na	null	null	8125	0.0742552	0.608359	No
row_98	CAV1	na	null	null	8349	0.0726333	0.607071	No
row_99	GCNT2	na	null	null	8510	0.0715758	0.606886	No
row_100	TIPARP	na	null	null	8589	0.0708835	0.608164	No
row_101	HDLBP	na	null	null	8684	0.0700543	0.60912	No
row_102	IGFBP1	na	null	null	8690	0.0700085	0.611691	No
row_103	IRS2	na	null	null	8692	0.0699968	0.614333	No
row_104	PHKG1	na	null	null	8979	0.0679316	0.611722	No
row_105	PGM1	na	null	null	9184	0.0667553	0.610555	No
row_106	PYGM	na	null	null	9241	0.0663475	0.61206	No
row_107	DDIT3	na	null	null	10064	0.0610798	0.599456	No
row_108	SDC4	na	null	null	10758	0.0570773	0.589042	No
row_109	ENO2	na	null	null	10873	0.0565772	0.589123	No
row_110	EFNA1	na	null	null	11107	0.0552684	0.586993	No
row_111	PPFIA4	na	null	null	11949	0.0505382	0.573643	No
row_112	GPC4	na	null	null	12465	0.0480521	0.566118	No
row_113	HK1	na	null	null	12614	0.0471798	0.565224	No
row_114	ALDOB	na	null	null	12893	0.0458646	0.561919	No
row_115	CA12	na	null	null	13001	0.0452941	0.561698	No
row_116	PPARGC1A	na	null	null	14065	0.0402945	0.543928	No
row_117	PKLR	na	null	null	14351	0.0389853	0.540234	No
row_118	NDST2	na	null	null	15272	0.0349501	0.524857	No
row_119	PRKCA	na	null	null	15407	0.0343678	0.523731	No
row_120	LDHC	na	null	null	15503	0.0339117	0.523295	No
row_121	NEDD4L	na	null	null	15552	0.0337565	0.523706	No
row_122	PDK3	na	null	null	15644	0.0333497	0.523321	No
row_123	RBPJ	na	null	null	15818	0.0326691	0.521422	No
row_124	IER3	na	null	null	15972	0.0320442	0.519862	No
row_125	WSB1	na	null	null	17922	0.0244993	0.485403	No
row_126	BRS3	na	null	null	18467	0.0225168	0.476381	No
row_127	NDRG1	na	null	null	18710	0.0216565	0.47281	No
row_128	JMJD6	na	null	null	19336	0.0193828	0.462198	No
row_129	ENO3	na	null	null	19536	0.0186302	0.459293	No
row_130	EGFR	na	null	null	19588	0.0184152	0.459066	No
row_131	F3	na	null	null	22179	0.00975856	0.412408	No
row_132	LALBA	na	null	null	22694	0.00804132	0.40338	No
row_133	GALK1	na	null	null	22735	0.00792152	0.402955	No
row_134	ATP7A	na	null	null	22851	0.00760877	0.401156	No
row_135	EDN2	na	null	null	23671	0.00505023	0.386477	No
row_136	PCK1	na	null	null	24267	0.00323323	0.375796	No
row_137	PGAM2	na	null	null	25858	0	0.346924	No
row_138	SLC37A4	na	null	null	27569	-0.00252249	0.31597	No
row_139	MAP3K1	na	null	null	28890	-0.00646587	0.292247	No
row_140	FBP1	na	null	null	28941	-0.00659196	0.29159	No
row_141	KDELR3	na	null	null	30409	-0.0109335	0.265368	No
row_142	AK4	na	null	null	31372	-0.0137664	0.248423	No
row_143	UGP2	na	null	null	32863	-0.0179575	0.22205	No
row_144	ISG20	na	null	null	32972	-0.0182315	0.220782	No
row_145	GBE1	na	null	null	33585	-0.0199236	0.210426	No
row_146	SLC2A1	na	null	null	33973	-0.0210683	0.2042	No
row_147	SLC25A1	na	null	null	35168	-0.0247007	0.183458	No
row_148	PFKL	na	null	null	35438	-0.0254606	0.179542	No
row_149	P4HA1	na	null	null	35984	-0.0271079	0.170676	No
row_150	KDM3A	na	null	null	38774	-0.0360665	0.121404	No
row_151	SIAH2	na	null	null	39066	-0.037004	0.117526	No
row_152	HSPA5	na	null	null	39831	-0.0396699	0.105162	No
row_153	ALDOC	na	null	null	40848	-0.0434019	0.0883628	No
row_154	TES	na	null	null	41080	-0.0442391	0.0858499	No
row_155	CDKN1B	na	null	null	41874	-0.0472591	0.0732469	No
row_156	PKP1	na	null	null	42518	-0.0496595	0.0634589	No
row_157	MT1E	na	null	null	42809	-0.0509711	0.0601305	No
row_158	ERO1A	na	null	null	42843	-0.0511383	0.0614751	No
row_159	S100A4	na	null	null	43348	-0.0531945	0.0543454	No
row_160	MXI1	na	null	null	44170	-0.0568131	0.0415972	No
row_161	NCAN	na	null	null	44916	-0.0604321	0.0303665	No
row_162	GAPDHS	na	null	null	44992	-0.0607934	0.0313155	No
row_163	TKTL1	na	null	null	45371	-0.0624485	0.0268255	No
row_164	ZNF292	na	null	null	45464	-0.0629184	0.0275465	No
row_165	VHL	na	null	null	45815	-0.064826	0.0236553	No
row_166	ENO1	na	null	null	45818	-0.064849	0.026084	No
row_167	ANXA2	na	null	null	45942	-0.0655392	0.0263418	No
row_168	HK2	na	null	null	46857	-0.0707303	0.0124338	No
row_169	PFKP	na	null	null	46873	-0.0708253	0.0148536	No
row_170	GYS1	na	null	null	48587	-0.0818776	-0.0131389	No
row_171	HS3ST1	na	null	null	48931	-0.0844799	-0.0161559	No
row_172	ADORA2B	na	null	null	49130	-0.0860142	-0.0164817	No
row_173	ALDOA	na	null	null	49795	-0.0918201	-0.0250485	No
row_174	MIF	na	null	null	50211	-0.0956922	-0.0289467	No
row_175	GRHPR	na	null	null	50632	-0.0999683	-0.0327732	No
row_176	PDK1	na	null	null	50667	-0.100302	-0.029578	No
row_177	BCAN	na	null	null	50699	-0.100556	-0.0263187	No
row_178	SULT2B1	na	null	null	50863	-0.102408	-0.0253858	No
row_179	ILVBL	na	null	null	52148	-0.119095	-0.0441738	No
row_180	TPI1	na	null	null	52310	-0.121443	-0.0424811	No
row_181	HOXB9	na	null	null	52436	-0.123596	-0.0400529	No
row_182	PGM2	na	null	null	52654	-0.127544	-0.0391451	No
row_183	PGK1	na	null	null	52757	-0.129695	-0.0360673	No
row_184	SELENBP1	na	null	null	53180	-0.138487	-0.038466	No
row_185	GAPDH	na	null	null	53290	-0.140859	-0.035091	No
row_186	PLAC8	na	null	null	53431	-0.144434	-0.0321431	No
row_187	LDHA	na	null	null	53461	-0.145029	-0.027157	No
row_188	EFNA3	na	null	null	53577	-0.147881	-0.023624	No
row_189	PRDX5	na	null	null	54162	-0.164898	-0.0279604	No
row_190	FAM162A	na	null	null	54251	-0.168031	-0.0231713	No
row_191	SAP30	na	null	null	54274	-0.168948	-0.0171488	No
row_192	GPI	na	null	null	54275	-0.168954	-0.0107267	No
row_193	XPNPEP1	na	null	null	54435	-0.175423	-0.00694587	No
row_194	ANKZF1	na	null	null	54566	-0.182072	-0.00238567	No
row_195	CASP6	na	null	null	54797	-0.196183	0.000895088	No
row_196	TPD52	na	null	null	54870	-0.200971	0.00722682	No

## Sheet: GSE116918-hypoxia
NAME	SYMBOL	TITLE	RANK IN GENE LIST	RANK METRIC SCORE	RUNNING ES	CORE ENRICHMENT
row_0	IER3	na	47	0.236086	0.0237606	Yes
row_1	HK2	na	67	0.217936	0.0470897	Yes
row_2	HMOX1	na	89	0.206754	0.0690516	Yes
row_3	ENO2	na	139	0.183889	0.08685	Yes
row_4	BGN	na	261	0.155407	0.0973385	Yes
row_5	SERPINE1	na	294	0.150381	0.112355	Yes
row_6	CP	na	328	0.145812	0.126803	Yes
row_7	PGM2	na	402	0.136703	0.137942	Yes
row_8	PPFIA4	na	507	0.127339	0.146259	Yes
row_9	P4HA1	na	512	0.126777	0.160233	Yes
row_10	TGFBI	na	547	0.123684	0.172145	Yes
row_11	STC2	na	606	0.11853	0.182106	Yes
row_12	CXCR4	na	636	0.116442	0.193492	Yes
row_13	DDIT4	na	668	0.114879	0.204589	Yes
row_14	TMEM45A	na	672	0.114567	0.217253	Yes
row_15	HS3ST1	na	819	0.106107	0.220788	Yes
row_16	KLF6	na	824	0.105942	0.232428	Yes
row_17	GPI	na	953	0.0992488	0.236224	Yes
row_18	TNFAIP3	na	977	0.0981381	0.245903	Yes
row_19	PLAC8	na	993	0.0976699	0.255987	Yes
row_20	ENO1	na	1123	0.092576	0.258979	Yes
row_21	PGK1	na	1131	0.0922344	0.268912	Yes
row_22	LXN	na	1135	0.0921296	0.279062	Yes
row_23	PDK1	na	1296	0.0857598	0.279517	Yes
row_24	UGP2	na	1317	0.0847806	0.287871	Yes
row_25	KDELR3	na	1369	0.0833432	0.29429	Yes
row_26	IGFBP3	na	1416	0.0818346	0.300827	Yes
row_27	ERRFI1	na	1423	0.0817264	0.30964	Yes
row_28	SIAH2	na	1426	0.0816858	0.318677	Yes
row_29	NAGK	na	1530	0.0780884	0.321533	Yes
row_30	BHLHE40	na	1578	0.0770876	0.32748	Yes
row_31	GLRX	na	1592	0.0768573	0.335347	Yes
row_32	SDC3	na	1688	0.0746625	0.338277	Yes
row_33	EFNA1	na	1720	0.0738299	0.344775	Yes
row_34	SLC2A3	na	2028	0.0667798	0.334694	Yes
row_35	LDHA	na	2044	0.066306	0.341264	Yes
row_36	BTG1	na	2066	0.0659381	0.34745	Yes
row_37	LOX	na	2123	0.0649417	0.351522	Yes
row_38	FOSL2	na	2224	0.0631303	0.352874	Yes
row_39	COL5A1	na	2301	0.0613945	0.355404	Yes
row_40	CASP6	na	2376	0.0600721	0.357901	Yes
row_41	ETS1	na	2381	0.059952	0.364388	Yes
row_42	AKAP12	na	2424	0.0592789	0.368627	Yes
row_43	PIM1	na	2438	0.0591097	0.374505	Yes
row_44	SDC2	na	2814	0.053096	0.359001	Yes
row_45	TGM2	na	2897	0.0519962	0.360135	Yes
row_46	TPI1	na	2928	0.0515846	0.364198	Yes
row_47	KDM3A	na	2937	0.0514553	0.369505	Yes
row_48	DDIT3	na	2963	0.0510488	0.373794	Yes
row_49	AMPD3	na	2990	0.050625	0.377978	Yes
row_50	SLC6A6	na	2993	0.0505409	0.383526	Yes
row_51	HAS1	na	3194	0.0479675	0.377458	No
row_52	GRHPR	na	3609	0.0430446	0.358596	No
row_53	TPD52	na	3622	0.0428257	0.362708	No
row_54	ADM	na	4039	0.0382754	0.343197	No
row_55	NFIL3	na	4142	0.0371888	0.341528	No
row_56	JUN	na	4153	0.0371011	0.345113	No
row_57	TPST2	na	4349	0.0350703	0.337886	No
row_58	MAFF	na	4411	0.0344145	0.338252	No
row_59	GAPDH	na	4539	0.0328724	0.33467	No
row_60	PFKFB3	na	4562	0.0325632	0.337059	No
row_61	EFNA3	na	4715	0.0312621	0.331866	No
row_62	B3GALT6	na	4728	0.0311041	0.334664	No
row_63	ATP7A	na	4742	0.0309747	0.33739	No
row_64	NDRG1	na	4941	0.0288835	0.329299	No
row_65	ALDOA	na	4999	0.0284782	0.329229	No
row_66	NDST1	na	5072	0.0277982	0.328224	No
row_67	IRS2	na	5079	0.0277531	0.33099	No
row_68	SAP30	na	5096	0.0276281	0.33317	No
row_69	KLHL24	na	5237	0.0262475	0.328102	No
row_70	PFKP	na	5658	0.0226853	0.306616	No
row_71	PNRC1	na	5668	0.0226243	0.308635	No
row_72	RRAGD	na	5672	0.02258	0.310993	No
row_73	GBE1	na	5690	0.0223891	0.312529	No
row_74	ALDOB	na	5756	0.021776	0.31125	No
row_75	IDS	na	5893	0.0207097	0.30579	No
row_76	CITED2	na	5903	0.0206218	0.307586	No
row_77	XPNPEP1	na	6005	0.0198608	0.304033	No
row_78	PFKL	na	6073	0.019229	0.302354	No
row_79	RBPJ	na	6373	0.0170458	0.287158	No
row_80	KIF5A	na	6465	0.0163683	0.283786	No
row_81	SCARB1	na	6469	0.0163153	0.285442	No
row_82	PCK1	na	6485	0.0162129	0.286401	No
row_83	STC1	na	6568	0.015598	0.283457	No
row_84	FBP1	na	6580	0.0155334	0.284568	No
row_85	ANXA2	na	6670	0.0147107	0.281125	No
row_86	MYH9	na	6850	0.0133485	0.27238	No
row_87	PAM	na	6853	0.0133142	0.273757	No
row_88	WSB1	na	6878	0.0131621	0.273859	No
row_89	FOS	na	7033	0.0119646	0.266389	No
row_90	PDK3	na	7101	0.0115525	0.26385	No
row_91	CCNG2	na	7111	0.0114693	0.26462	No
row_92	ALDOC	na	7345	0.00994799	0.252405	No
row_93	ZFP36	na	7361	0.00986762	0.252653	No
row_94	SDC4	na	7382	0.0097484	0.252601	No
row_95	GAA	na	7416	0.00949679	0.251777	No
row_96	CDKN1A	na	7534	0.00874853	0.246064	No
row_97	F3	na	7767	0.00695224	0.23357	No
row_98	ATF3	na	7776	0.0069158	0.233887	No
row_99	BCL2	na	7850	0.00638521	0.230426	No
row_100	PPP1R15A	na	7869	0.00626712	0.230099	No
row_101	FOXO3	na	7889	0.00608985	0.229694	No
row_102	JMJD6	na	7922	0.00587796	0.228522	No
row_103	PLIN2	na	7950	0.0057476	0.227621	No
row_104	VHL	na	8299	0.00332506	0.208085	No
row_105	NR3C1	na	8393	0.00260308	0.203057	No
row_106	EXT1	na	8839	-0.000403101	0.177644	No
row_107	TPBG	na	8860	-0.000568316	0.176564	No
row_108	HOXB9	na	8888	-0.000786388	0.175107	No
row_109	ENO3	na	9046	-0.00197343	0.166346	No
row_110	RORA	na	9067	-0.00205622	0.165433	No
row_111	ANKZF1	na	9081	-0.00217386	0.164932	No
row_112	KLF7	na	9280	-0.00367246	0.154017	No
row_113	PLAUR	na	9303	-0.00383383	0.153188	No
row_114	ADORA2B	na	9305	-0.00384727	0.153561	No
row_115	PDGFB	na	9407	-0.00468462	0.148308	No
row_116	SLC2A1	na	9560	-0.00580749	0.140263	No
row_117	PGM1	na	9644	-0.00632979	0.136224	No
row_118	GPC4	na	9741	-0.00700958	0.131517	No
row_119	EGFR	na	9816	-0.00746186	0.12812	No
row_120	CA12	na	9923	-0.00816286	0.12297	No
row_121	GALK1	na	9971	-0.00852388	0.121237	No
row_122	HEXA	na	10013	-0.00882262	0.119879	No
row_123	CHST3	na	10202	-0.0101148	0.110257	No
row_124	AK4	na	10295	-0.0107422	0.106198	No
row_125	TES	na	10322	-0.0109005	0.105932	No
row_126	P4HA2	na	10546	-0.0124218	0.0945658	No
row_127	HSPA5	na	10617	-0.0129359	0.0920105	No
row_128	ISG20	na	10745	-0.0139472	0.0863076	No
row_129	HK1	na	10793	-0.0142811	0.0852187	No
row_130	PRDX5	na	10840	-0.0145676	0.0842192	No
row_131	ILVBL	na	10842	-0.0145696	0.0857943	No
row_132	TIPARP	na	10889	-0.0149416	0.0848367	No
row_133	VEGFA	na	10891	-0.0149431	0.0864536	No
row_134	MAP3K1	na	11208	-0.0171291	0.0702948	No
row_135	CSRP2	na	11257	-0.0174551	0.0695044	No
row_136	SLC25A1	na	11427	-0.0185759	0.0619173	No
row_137	PKLR	na	11487	-0.0190133	0.0606721	No
row_138	BNIP3L	na	11687	-0.020519	0.0515865	No
row_139	S100A4	na	11724	-0.0208906	0.0518674	No
row_140	LALBA	na	11739	-0.0209921	0.0534183	No
row_141	CDKN1C	na	12024	-0.0231446	0.0397641	No
row_142	DCN	na	12030	-0.0231754	0.0420745	No
row_143	ANGPTL4	na	12071	-0.0234403	0.0424123	No
row_144	DUSP1	na	12077	-0.0235015	0.0447592	No
row_145	GYS1	na	12172	-0.0242143	0.0420944	No
row_146	ZNF292	na	12182	-0.0242907	0.0443009	No
row_147	ACKR3	na	12461	-0.0263962	0.0313542	No
row_148	GPC1	na	12610	-0.0274512	0.0259629	No
row_149	MT1E	na	12790	-0.0285748	0.0189239	No
row_150	CDKN1B	na	13044	-0.0303169	0.00784672	No
row_151	MXI1	na	13399	-0.0329102	-0.00871797	No
row_152	FAM162A	na	13502	-0.0337988	-0.0107666	No
row_153	BCAN	na	13774	-0.0358966	-0.0222485	No
row_154	LDHC	na	13792	-0.036029	-0.0191846	No
row_155	SELENBP1	na	13852	-0.0366713	-0.0184514	No
row_156	SLC37A4	na	13883	-0.0369301	-0.0160303	No
row_157	VLDLR	na	13896	-0.0369887	-0.0125728	No
row_158	TGFB3	na	13983	-0.0377122	-0.0132677	No
row_159	INHA	na	14039	-0.0382585	-0.012128	No
row_160	IL6	na	14103	-0.0387569	-0.01139	No
row_161	MT2A	na	14146	-0.0392052	-0.00940052	No
row_162	HDLBP	na	14344	-0.0411605	-0.0160592	No
row_163	PRKCA	na	14445	-0.0419984	-0.0170748	No
row_164	B4GALNT2	na	14963	-0.0473651	-0.041345	No
row_165	PHKG1	na	15042	-0.0482198	-0.0404051	No
row_166	DPYSL4	na	15096	-0.048917	-0.0379568	No
row_167	NEDD4L	na	15192	-0.0500266	-0.0377869	No
row_168	DTNA	na	15203	-0.0502075	-0.0327341	No
row_169	MIF	na	15257	-0.0509747	-0.0300553	No
row_170	IGFBP1	na	15258	-0.0509825	-0.0243436	No
row_171	GPC3	na	15345	-0.0522749	-0.023407	No
row_172	PGF	na	15531	-0.0550428	-0.0278239	No
row_173	SLC2A5	na	16129	-0.0644292	-0.054759	No
row_174	SULT2B1	na	16396	-0.07044	-0.0620848	No
row_175	TKTL1	na	16449	-0.0717358	-0.0570228	No
row_176	BRS3	na	16621	-0.0762851	-0.058259	No
row_177	PPARGC1A	na	16634	-0.0766816	-0.0503546	No
row_178	CAV1	na	16986	-0.0905338	-0.060292	No
row_179	PKP1	na	17212	-0.103619	-0.0615551	No
row_180	PPP1R3C	na	17299	-0.110068	-0.0541438	No
row_181	CHST2	na	17443	-0.12916	-0.0478544	No
row_182	PYGM	na	17591	-0.171574	-0.0370421	No
row_183	SRPX	na	17601	-0.178244	-0.0175878	No
row_184	GCNT2	na	17610	-0.188644	0.0030889	No

## Sheet: TCGA-doce-resis
NAME	SYMBOL	TITLE	RANK IN GENE LIST	RANK METRIC SCORE	RUNNING ES	CORE ENRICHMENT
row_0	DYNLL1	na	250	0.350549	0.0806473	Yes
row_1	TUBA1B	na	333	0.336741	0.161017	Yes
row_2	CFL1	na	404	0.326404	0.239093	Yes
row_3	ENO1	na	825	0.280293	0.299543	Yes
row_4	MAD2L2	na	895	0.274179	0.364939	Yes
row_5	GAPDH	na	1596	0.233015	0.408762	Yes
row_6	TUBB	na	3036	0.184733	0.4273	Yes
row_7	PPP1R14B	na	3343	0.177117	0.464754	Yes
row_8	MRPS6	na	3646	0.170642	0.500707	Yes
row_9	FXR1	na	3961	0.164691	0.534994	Yes
row_10	SLC25A3	na	4156	0.160719	0.570514	Yes
row_11	ANAPC7	na	4305	0.157867	0.606183	Yes
row_12	ANGPTL2	na	4420	0.155569	0.641918	Yes
row_13	PDCD5	na	4697	0.150511	0.673453	Yes
row_14	MX1	na	7921	0.107258	0.640454	No
row_15	CTNNB1	na	8936	0.0972996	0.645525	No
row_16	S100A10	na	10852	0.0808281	0.630076	No
row_17	ATP5F1E	na	14459	0.0558537	0.57756	No
row_18	COX7C	na	14777	0.05381	0.584832	No
row_19	HACD2	na	16487	0.0440081	0.564207	No
row_20	RPL38	na	16900	0.0416061	0.566771	No
row_21	IFI6	na	20806	0.020702	0.500228	No
row_22	CLPTM1L	na	21357	0.0177977	0.494474	No
row_23	NDUFS3	na	22811	0.0110195	0.47052	No
row_24	MRPL17	na	22938	0.0103844	0.470735	No
row_25	HSPA5	na	23937	0.00602504	0.453908	No
row_26	RACK1	na	24029	0.00563988	0.453611	No
row_27	CALR	na	25842	-0.000402609	0.420496	No
row_28	ZKSCAN8	na	27011	-0.00353014	0.399945	No
row_29	APRT	na	32559	-0.0255151	0.304475	No
row_30	SQOR	na	34739	-0.034726	0.272978	No
row_31	MYDGF	na	38847	-0.0523144	0.210419	No
row_32	RPN2	na	44736	-0.0784656	0.121572	No
row_33	GSTP1	na	49797	-0.104722	0.0542864	No
row_34	UFM1	na	52575	-0.13806	0.0369522	No

## Sheet: TCGA-radio-resis
NAME	SYMBOL	TITLE	RANK IN GENE LIST	RANK METRIC SCORE	RUNNING ES	CORE ENRICHMENT
row_0	CTSA	na	76	0.400102	0.037513	Yes
row_1	FTH1	na	212	0.357921	0.0698411	Yes
row_2	RRM1	na	675	0.293588	0.0899108	Yes
row_3	DNAJC7	na	1325	0.24656	0.101975	Yes
row_4	POLR2K	na	1662	0.230452	0.118218	Yes
row_5	HRH1	na	2442	0.202623	0.123623	Yes
row_6	VAMP7	na	2468	0.201848	0.142792	Yes
row_7	PHLDB1	na	2484	0.201419	0.162104	Yes
row_8	PRKCD	na	2529	0.19984	0.18073	Yes
row_9	NELFA	na	2532	0.199713	0.200114	Yes
row_10	XRCC5	na	2960	0.186522	0.210415	Yes
row_11	MGRN1	na	2967	0.186322	0.228424	Yes
row_12	PRKAG1	na	3204	0.180707	0.241665	Yes
row_13	PPP2R5A	na	3481	0.17388	0.253507	Yes
row_14	NDUFB5	na	3582	0.171615	0.268361	Yes
row_15	DDR1	na	3728	0.169346	0.282167	Yes
row_16	ARF4	na	3835	0.166988	0.29646	Yes
row_17	CD24	na	4506	0.153992	0.299137	Yes
row_18	GNAI2	na	4639	0.151535	0.31145	Yes
row_19	CBLB	na	4805	0.148745	0.322886	Yes
row_20	AKR1C1	na	4830	0.148348	0.336872	Yes
row_21	H3-3A	na	5386	0.139533	0.340253	Yes
row_22	CUL4B	na	5605	0.136238	0.3495	Yes
row_23	DDX27	na	5645	0.135695	0.36198	Yes
row_24	B2M	na	5749	0.134073	0.373127	Yes
row_25	NFKB1	na	5867	0.132564	0.383871	Yes
row_26	GAS6	na	6198	0.128017	0.390263	Yes
row_27	BTN3A1	na	6314	0.126401	0.400444	Yes
row_28	CHIT1	na	6331	0.126173	0.41242	Yes
row_29	TPR	na	6594	0.12298	0.41957	Yes
row_30	MC1R	na	7174	0.115601	0.420183	Yes
row_31	SARS1	na	7446	0.112845	0.426183	Yes
row_32	DDB1	na	7739	0.109489	0.43147	Yes
row_33	CITED1	na	8003	0.106385	0.436988	Yes
row_34	TDGF1	na	8163	0.104883	0.444269	Yes
row_35	SEL1L3	na	9628	0.0910332	0.426248	Yes
row_36	KDR	na	9837	0.0894177	0.431126	Yes
row_37	LAGE3	na	10141	0.0866085	0.433986	Yes
row_38	GOLGA4	na	10310	0.0852132	0.439189	Yes
row_39	HMGN4	na	10519	0.0835874	0.4435	Yes
row_40	RPS27	na	10522	0.0835423	0.451587	Yes
row_41	PPID	na	10626	0.0826251	0.457731	Yes
row_42	RERE	na	10916	0.0803004	0.460235	Yes
row_43	LYRM1	na	11039	0.0793477	0.465712	Yes
row_44	PDHB	na	11487	0.075859	0.464884	Yes
row_45	H3P37	na	11585	0.0752194	0.470418	Yes
row_46	WDR1	na	11928	0.0728024	0.47122	Yes
row_47	DHX15	na	12139	0.0712537	0.474295	Yes
row_48	RPS13	na	12191	0.0708745	0.480251	Yes
row_49	HIPK1	na	12240	0.0704242	0.486218	Yes
row_50	MFSD10	na	12491	0.068651	0.488305	Yes
row_51	PCK1	na	12695	0.0671308	0.491107	Yes
row_52	AHCYL1	na	13248	0.0636671	0.487166	Yes
row_53	HADH	na	13274	0.0635345	0.492886	Yes
row_54	RAP1A	na	13564	0.0615876	0.49357	Yes
row_55	MARCHF6	na	13625	0.0611727	0.498417	Yes
row_56	TMEM115	na	13663	0.0609035	0.503661	Yes
row_57	FCGRT	na	13725	0.0605961	0.508434	Yes
row_58	MRFAP1L1	na	14144	0.0578727	0.506389	No
row_59	PDXDC1	na	14810	0.0536745	0.499402	No
row_60	CFTR	na	15029	0.05227	0.500483	No
row_61	COASY	na	15157	0.0515509	0.503165	No
row_62	DRG1	na	15498	0.0494526	0.501733	No
row_63	ATP1A1	na	16564	0.0434877	0.486414	No
row_64	CSNK1D	na	16646	0.042975	0.489106	No
row_65	RPL38	na	16900	0.0416061	0.488508	No
row_66	ATP5ME	na	17853	0.0365807	0.474591	No
row_67	REG1B	na	18054	0.0355057	0.474372	No
row_68	LAMP1	na	18747	0.0317586	0.464758	No
row_69	TRIM44	na	20659	0.0214298	0.431765	No
row_70	NDUFS6	na	21352	0.0178483	0.420798	No
row_71	SUMO4	na	21706	0.0161291	0.415887	No
row_72	ABCD3	na	21835	0.0155776	0.415052	No
row_73	IDH3G	na	22545	0.0121984	0.403224	No
row_74	RSRP1	na	22568	0.0120935	0.403997	No
row_75	AARS1	na	22682	0.0116176	0.403052	No
row_76	USP4	na	23236	0.00897907	0.393775	No
row_77	SON	na	23687	0.00701545	0.386197	No
row_78	NUDC	na	23997	0.00577517	0.381087	No
row_79	GSE1	na	24578	0.00367999	0.370798	No
row_80	TMEM63A	na	24648	0.00343371	0.369865	No
row_81	TERF2IP	na	26667	-0.00261061	0.333078	No
row_82	C9orf16	na	28561	-0.00896066	0.299202	No
row_83	TRIM33	na	29745	-0.0137769	0.278827	No
row_84	SLC35A3	na	30103	-0.0151375	0.273746	No
row_85	GPX2	na	30839	-0.0181833	0.262022	No
row_86	PROM1	na	32477	-0.0251774	0.234423	No
row_87	CNOT1	na	33661	-0.0302289	0.215647	No
row_88	SURF1	na	33906	-0.0312472	0.214207	No
row_89	IVNS1ABP	na	34424	-0.0332921	0.207955	No
row_90	PIP5K1B	na	35240	-0.0370272	0.196596	No
row_91	RPL36A	na	35312	-0.0373243	0.198922	No
row_92	CDH1	na	35446	-0.0378777	0.200164	No
row_93	ACVR1B	na	35835	-0.0396715	0.1969	No
row_94	RBL2	na	36141	-0.0409914	0.195288	No
row_95	ADGRG1	na	36725	-0.0434577	0.188812	No
row_96	ZBED1	na	37442	-0.0465558	0.180197	No
row_97	SREK1	na	37473	-0.0466731	0.184185	No
row_98	TNRC6B	na	38365	-0.050353	0.172727	No
row_99	DUSP3	na	38694	-0.0516411	0.171728	No
row_100	CYB5B	na	39245	-0.0541008	0.166893	No
row_101	USP10	na	39292	-0.0542761	0.171327	No
row_102	UBE4B	na	39601	-0.0555503	0.171076	No
row_103	IMPA2	na	40066	-0.0576369	0.168163	No
row_104	MRPL12	na	40404	-0.0591084	0.167725	No
row_105	EEF1A1	na	40876	-0.0611333	0.165025	No
row_106	WASHC2C	na	41779	-0.065025	0.154791	No
row_107	CD44	na	43460	-0.0727002	0.131024	No
row_108	MPST	na	44350	-0.0766339	0.122158	No
row_109	CYP2A13	na	48230	-0.095816	0.0602736	No
row_110	RPL13	na	51479	-0.118884	0.0122152	No
row_111	PYGB	na	53760	-0.180573	-0.0120759	No
row_112	C2	na	54474	-0.280849	0.00214774	No

## Sheet: GSE116918-doce-resis
NAME	SYMBOL	TITLE	RANK IN GENE LIST	RANK METRIC SCORE	RUNNING ES	CORE ENRICHMENT
row_0	MX1	na	159	0.17786	0.102846	Yes
row_1	S100A10	na	271	0.154031	0.193427	Yes
row_2	PDCD5	na	391	0.138175	0.273581	Yes
row_3	ENO1	na	1123	0.092576	0.290354	Yes
row_4	CLPTM1L	na	1136	0.0919777	0.347521	Yes
row_5	MRPS6	na	1589	0.0768811	0.370243	Yes
row_6	ANGPTL2	na	2242	0.0627799	0.372756	Yes
row_7	MAD2L2	na	2255	0.0624063	0.411325	Yes
row_8	NDUFS3	na	2307	0.0612842	0.446976	Yes
row_9	TUBB	na	2518	0.0578447	0.471449	Yes
row_10	SLC25A3	na	2879	0.0523215	0.483941	Yes
row_11	PPP1R14B	na	3287	0.0468209	0.490309	Yes
row_12	DYNLL1	na	3423	0.0452272	0.511099	Yes
row_13	IFI6	na	3536	0.0439497	0.532389	Yes
row_14	ANAPC7	na	3809	0.0407025	0.542565	Yes
row_15	RPN2	na	4386	0.0346782	0.531713	Yes
row_16	GAPDH	na	4539	0.0328724	0.543768	Yes
row_17	CFL1	na	4665	0.0316206	0.556567	Yes
row_18	TUBA1B	na	4745	0.030946	0.57155	Yes
row_19	CTNNB1	na	5193	0.0266941	0.562992	Yes
row_20	ZKSCAN8	na	5224	0.0263331	0.577852	Yes
row_21	RPL38	na	7392	0.00965812	0.461046	No
row_22	APRT	na	7400	0.00959618	0.466684	No
row_23	CALR	na	8331	0.00309731	0.415896	No
row_24	UFM1	na	9090	-0.00221736	0.374308	No
row_25	MRPL17	na	9141	-0.00263097	0.373128	No
row_26	FXR1	na	9381	-0.00448194	0.362394	No
row_27	HSPA5	na	10617	-0.0129359	0.300498	No
row_28	GSTP1	na	15251	-0.0509323	0.0698152	No
row_29	COX7C	na	17253	-0.106463	0.0233058	No

## Sheet: DOCETAXEL_RESISTANCE
DOCETAXEL_RESISTANCE	> Genes up-regulated in MCF7-ADR cell line (breast cancer) resistant to docetaxel [PubChem=148124].	ANAPC7	ANGPTL2	APRT	ATP5F1E	CALR	CFL1	CLPTM1L	COX7C	CTNNB1	DYNLL1	ENO1	FXR1	GAPDH	GSTP1	HACD2	HSPA5	IFI6	MAD2L2	MRPL17	MRPS6	MX1	MYDGF	NDUFS3	PDCD5	PPP1R14B	RACK1	RPL38	RPN2	S100A10	SLC25A3	SQOR	TUBA1B	TUBB	UFM1	ZKSCAN8

## Sheet: RADIOTHERAPY_RESISTANCE
RADIOTHERAPY_RESISTANCE	> Genes up-regulated in rectal cancer patients resistant to radiotherapy (non-responders) relative to the sensitive ones (responders).	AARS1	ABCD3	ACVR1B	ADGRG1	AHCYL1	AKR1C1	ARF4	ATP1A1	ATP5ME	B2M	BTN3A1	C2	C9orf16	CBLB	CD24	CD44	CDH1	CFTR	CHIT1	CITED1	CNOT1	COASY	CSNK1D	CTSA	CUL4B	CYB5B	CYP2A13	DDB1	DDR1	DDX27	DHX15	DNAJC7	DRG1	DUSP3	EEF1A1	FCGRT	FTH1	GAS6	GNAI2	GOLGA4	GPX2	GSE1	H3-3A	H3P37	HADH	HIPK1	HMGN4	HRH1
[truncated: 65 more columns]
