# Supplementary material for: Identification of a Hypoxia-Related Gene Signature for Predicting Systemic Metastasis in Prostate Cancer
Source: Front Cell Dev Biol. 2021 Oct 13;9:696364. doi: 10.3389/fcell.2021.696364 (PMC8548828; doi:10.3389/fcell.2021.696364)
Supplement: Supplementary file 9 [file Data_Sheet_5.XLSX]

## Sheet: Sheet1
id	futime	fustat	ADAMTS4	ATF3	BHLHE40	BTG2	CSRNP1	EGR1	EGR2	EGR3	FOSB	FOSL2	GEM	JUNB	KLF10	KLF6	LIF	MCL1	NR4A3	PPP1R15A	RHOB	SELE	SIK1	SLC2A14	SLC2A3	SOCS3	THBS1	TIPARP	ZFP36	riskScore	risk
TCGA-ZG-A9LU-01	1.5863	0	0.239717	174.807	40.9968	244.1	29.0065	359.771	8.38281	4.04794	147.602	14.0759	4.0383	369.816	13.0473	17.513	1.09226	74.6308	0.372724	105.321	168.752	2.24221	0.819662	0	1.67589	36.5606	14.8279	7.29562	339.788	1.30231	high
TCGA-EJ-5531-01	3.48767	0	0.207324	8.66347	22.4467	64.6554	18.0894	107.093	3.40018	1.69297	6.62917	15.0195	3.56738	75.9395	6.30587	12.548	0.814615	66.7107	0.512069	16.8638	115.836	2.31092	0.57403	0.010481	2.99162	18.0096	16.3061	12.1231	95.157	0.834656	low
TCGA-EJ-7785-01	3.22466	0	0.220135	17.3291	40.2245	113.072	24.5469	278.859	9.6185	6.40739	32.8193	18.7063	5.4443	129.601	13.9652	22.2051	2.09254	74.5625	0.948694	27.9661	170.66	5.07018	0.0110199	0.0120725	4.41918	30.9096	33.9577	11.3942	201.698	0.700376	low
TCGA-G9-6363-01	3.77534	0	0.738205	8.97756	35.5778	72.1522	12.5618	15.2118	1.7656	0.358364	1.08456	7.0187	9.06386	48.8278	9.78494	13.5092	0.573242	71.0256	1.15875	23.7554	106.602	2.45194	0.292177	0.00800211	4.88926	19.3035	36.423	6.96396	36.444	1.94556	high
TCGA-H9-A6BX-01	2.57808	0	0.652555	6.52837	34.2126	60.5355	15.3999	40.3736	1.4508	1.30079	5.06574	19.7239	14.8514	71.1521	21.1887	11.0928	1.43475	56.0594	1.26807	24.2181	262.627	3.50185	0.00876298	0.01152	2.98926	25.8477	13.1748	8.48176	82.884	1.25683	high
TCGA-V1-A8WN-01	2.53151	0	3.06456	58.4396	62.8511	91.3663	35.9363	98.7412	7.17998	13.3041	80.5902	24.8789	11.2114	165.408	29.4455	29.4376	1.83904	102.996	11.9143	49.7822	204.553	15.7386	1.25819	0.00303774	4.88621	48.9602	31.6406	17.5661	439.916	0.190281	low
TCGA-KK-A8IL-01	1.72055	0	2.76431	21.6049	28.2986	41.9897	24.6132	35.3227	6.9189	6.82829	8.64869	25.33	8.60958	93.0139	11.4644	24.1027	2.17731	113.722	4.14281	26.5666	106.545	3.54377	0.00864878	0.0113699	4.39115	29.2436	91.4512	10.0162	240.019	1.47914	high
TCGA-EJ-A65F-01	0.205479	1	1.13625	31.5245	38.5491	115.818	29.0296	282.894	17.387	10.2187	46.7265	15.4644	8.03283	235.525	12.1479	22.1746	2.07555	80.5296	3.81673	29.4563	187.177	5.6091	1.74054	0.0147029	7.24664	27.4854	25.4307	13.9078	302.031	0.471471	low
TCGA-G9-6338-01	5.55616	0	3.70275	10.9747	32.5123	103.161	16.9105	111.181	5.48311	2.03574	10.0361	20.3467	6.22076	236.465	16.7085	10.853	0.723406	55.8217	2.20954	22.7966	156.893	1.50131	0.128075	0.00660273	4.7873	49.8971	17.3339	5.8154	321.668	0.877513	low
TCGA-V1-A8MK-01	1.39178	0	3.62369	8.3045	40.3475	105.367	19.0557	35.5672	1.90902	3.75266	6.85404	17.8748	10.8472	130.626	18.2154	6.12567	0.961934	54.2273	4.25779	15.6247	269.025	2.85619	4.94346	0.010645	4.53517	13.4436	12.1547	6.36016	86.332	4.7837	high
TCGA-EJ-7331-01	2.03288	0	2.11625	13.8183	32.8799	65.2867	19.7269	119.535	6.07577	5.09447	22.0719	21.4456	9.51898	89.9358	11.9783	12.1988	2.01709	72.0444	5.59124	17.3176	116.941	8.05266	0.301911	0.0693609	7.40619	26.4748	37.0194	11.0193	152.252	0.67822	low
TCGA-G9-6377-01	2.62466	0	3.49833	14.2311	81.926	122.526	46.6566	57.996	5.373	4.00675	16.7111	23.4263	7.6727	240.14	25.8296	16.7799	2.9286	91.7408	3.78836	27.6159	124.419	0.960281	0.851971	0.0287184	4.54138	51.7969	67.2623	10.9929	519.353	1.83134	high
TCGA-EJ-5525-01	1.49589	1	2.02974	7.12346	56.7839	46.6591	8.49781	75.2008	7.41953	2.2055	11.1576	20.5767	13.8372	50.6452	28.3688	24.634	1.90696	130.385	2.16513	18.0873	62.8402	2.13063	0.00600412	0.00526209	10.7552	29.9156	48.9694	8.21738	70.3192	3.13095	high
TCGA-CH-5751-01	1	1	2.22493	16.0544	30.7048	66.0965	12.5096	39.4493	4.10134	2.67699	7.87015	25.2744	11.1557	47.4256	24.7287	17.2801	0.943628	117.478	2.90299	12.3975	48.0376	4.10048	0.456871	0	2.89147	22.4171	28.1993	7.32594	81.3071	2.68135	high
TCGA-CH-5753-01	0.0849315	0	2.78001	265.459	72.4894	920.93	75.6653	726.005	44.3676	47.486	254.955	39.6031	7.49076	579.38	48.4988	130.143	6.0741	227.417	24.8351	79.0629	411.386	10.1619	2.62731	0.0104033	9.04649	71.6957	48.1907	24.6257	1226.92	0.00575409	low
TCGA-EJ-A8FS-01	0.591781	1	0.0610206	2.09533	7.94328	52.8833	15.3868	12.0632	0.341874	0.393588	1.0117	17.982	0.887602	22.3425	1.55142	6.19733	0.168507	40.5388	0.133162	21.7714	57.8819	0.154203	0.355893	0.00685514	1.90497	1.40485	1.61708	5.98472	40.0807	1.51801	high
TCGA-HC-7080-01	2.44932	1	0.127594	3.5466	3.9077	62.6334	17.7933	23.2184	0.833999	3.72979	1.22116	11.3645	1.05754	59.4763	1.92302	5.09547	0.673917	60.645	0.381861	20.4747	81.9159	0.156115	0.639962	0.0405449	2.01037	1.48358	12.1943	5.5375	54.0104	1.76403	high
TCGA-J9-A52E-01	0.884932	0	0.325616	2.09151	35.332	71.0784	10.8961	21.9229	5.33101	0.420984	0.610453	10.9146	7.26675	47.4951	9.38358	9.50484	0.51496	59.465	0.256596	14.3363	62.8703	0.244633	0.688686	0	2.80051	5.67065	32.6169	3.76744	37.0284	2.74624	high
TCGA-HC-A9TE-01	0.591781	1	0.457051	26.4887	160.916	303.998	13.7792	141.789	7.51659	1.21879	14.3592	11.5934	7.68582	389.972	7.73568	14.8212	1.21676	69.7877	0.441263	35.6798	218.284	3.52445	0.28783	0.0428362	4.64001	38.3655	13.0094	5.94506	183.063	2.95866	high
TCGA-X4-A8KS-01	2.68219	0	0.406753	21.4607	30.2975	81.7234	10.7463	63.9575	1.90135	1.31432	16.5938	6.30474	3.1652	60.9665	3.42218	3.76173	0.644363	38.4081	0.721869	19.3125	133.333	2.68955	0.00518247	0	2.51612	16.1061	2.74008	5.72845	112.775	0.631712	low
TCGA-CH-5788-01	2.24932	0	0.133472	1.77368	21.2002	44.4405	10.3311	11.6748	1.53206	0.367251	0.90874	12.6585	3.01097	20.5361	8.59738	5.81425	0.43228	51.4744	0.106562	8.69046	87.5645	0.146746	0.172132	0.0301718	2.52353	2.70707	67.8708	7.57068	33.1896	1.37331	high
TCGA-G9-7510-01	3.24658	0	2.96018	66.9024	73.7015	243.606	47.9212	492.724	22.3929	17.0564	109.016	20.7409	13.7615	557.006	26.4317	17.6904	3.35087	81.4339	10.5273	48.3983	317.826	11.0716	2.38284	0.00775377	6.27458	96.4312	28.1542	14.9571	676.18	0.20447	low
TCGA-TP-A8TT-01	1.4411	0	1.06338	12.4148	32.0934	63.2859	12.4619	41.3644	3.68134	1.804	2.36881	19.5342	6.04527	73.3382	9.1124	12.8936	1.0331	76.803	2.11968	23.5762	79.9055	0.765523	0.107419	0.00588395	7.6109	17.8893	10.3732	8.49967	84.9778	1.22658	high
TCGA-HC-8256-01	2.35616	0	0.12691	2.67364	8.82981	34.5405	9.27754	29.6386	0.893717	0.97547	2.58153	6.5001	1.34136	42.9955	2.67105	3.76228	0.325842	40.589	0.366378	8.1152	83.3115	0.313847	0.618849	0	1.0292	2.20526	2.72092	5.19605	32.4336	1.06626	low
TCGA-VP-A876-01	9.13151	0	0.130457	29.8062	14.1271	147.795	13.5573	226.214	5.87477	5.17116	51.2948	8.2846	2.05568	215.709	13.2553	35.7539	0.628066	65.9573	0.475376	57.066	127.73	3.52285	0.432101	0.00456263	1.67678	22.599	4.96346	9.42789	342.75	0.317521	low
TCGA-YL-A8S8-01	1.86027	1	5.22481	35.042	55.4728	118.933	29.1861	262.217	13.8211	7.67251	59.3527	42.5403	8.60153	252.566	14.7822	15.28	3.74921	79.6105	6.28368	25.36	240.002	16.6168	0.0238245	0	11.3464	43.4856	65.262	7.68663	301.633	1.26461	high
TCGA-VP-A87H-01	1.81644	0	2.021	108.982	64.1438	159.795	57.8444	654.785	22.5277	16.3868	175.271	25.4981	6.82974	477.256	24.1593	32.7229	3.80936	101.123	3.84643	72.2374	278.58	2.52406	3.38731	0.00372015	6.86614	48.3525	22.0964	17.9132	602.972	0.763292	low
TCGA-KK-A8I6-01	1.83014	0	0.0832818	2.36144	15.1044	60.9316	12.2664	30.4022	1.78696	0.392252	2.22915	12.5291	1.61815	57.379	7.24129	11.0155	0.401383	52.4666	0.171107	17.518	87.0639	0.259594	0.0112432	0.00328455	0.725438	7.44778	9.84751	9.0396	70.23	0.879037	low
TCGA-M7-A722-01	1.53151	1	0.030119	3.80469	3.48183	19.1573	9.22977	8.98789	0.246627	0.197259	0.853695	4.74363	0.262208	31.388	2.36851	1.65751	0.187002	27.4698	3.46203	5.06248	26.2941	0.0574405	1.38675	0	0.357637	1.5763	0.81045	3.40067	11.1254	1.12078	low
TCGA-2A-A8VV-01	1.83836	0	0.324355	1.85665	11.5375	83.1766	6.95055	10.9161	0.964019	0.50096	1.03793	9.69799	3.54274	24.2789	3.16046	6.35888	0.242026	58.2663	0.320461	17.0815	77.6001	0.294205	0.00836607	0.00733213	1.83842	4.08916	8.26638	7.385	45.005	0.875512	low
TCGA-G9-6371-01	3.3589	0	0.321855	7.8764	8.73966	71.1986	16.1367	99.8487	4.89837	3.93549	17.4011	8.54212	2.51756	63.1397	5.93852	6.11918	0.279336	51.434	1.21774	14.3333	85.4014	0.599806	0.0147344	0.0464884	2.57859	8.29993	5.77637	7.16786	74.2131	0.836989	low
TCGA-J4-A67K-01	2.75068	0	0.23492	43.2562	23.4386	160.213	22.6316	243.642	7.65769	4.41697	94.4146	8.06118	3.18099	493.132	9.17963	20.0182	1.77937	61.1364	0.693246	50.7741	169.097	0.685917	1.40777	0	2.43367	25.078	9.42665	5.65077	239.29	2.96017	high
TCGA-EJ-7125-01	7.80822	0	2.59051	51.9809	77.1698	173.8	42.2389	562.912	28.8217	11.9	94.0038	20.3115	10.1027	477.178	18.5432	31.4163	2.11476	106.177	2.98077	33.8017	184.73	22.5765	0.764334	0	10.7733	68.4198	66.0235	9.2732	489.347	0.943521	low
TCGA-V1-A9OY-01	2.92329	0	0.454941	2.76862	18.1642	83.3388	13.5463	41.7722	1.60058	0.803138	2.12662	15.7965	4.1483	133.517	7.77036	6.32617	0.505246	57.4289	0.554034	15.3729	152.005	0.398489	0.177849	0.0399665	2.61921	7.18806	10.3402	8.57178	100.288	0.960633	low
TCGA-ZG-A9LN-01	0.315068	0	2.1673	58.9093	59.9639	107.415	26.1809	152.305	18.7926	12.0762	49.9187	19.2179	31.8007	159.265	18.7983	15.0365	5.52694	93.2996	11.477	37.5323	183.488	6.63789	0.642603	0.00375457	10.0597	34.5748	44.0279	10.4741	161.664	1.12513	low
TCGA-KK-A6E6-01	9.44384	0	1.85702	73.2062	60.5204	198.162	40.4223	368.905	20.6989	17.5861	78.273	21.5665	16.306	371.951	21.5836	27.0826	4.89926	99.7066	5.59118	55.0234	266.831	10.473	1.9725	0.00761554	8.84428	54.5849	38.3445	14.8321	506.565	0.442084	low
TCGA-CH-5748-01	0.0849315	0	0.0681634	3.76431	9.37205	48.2427	10.194	34.3676	1.64018	1.03421	2.26704	9.61247	1.20729	25.5442	3.41107	8.05253	0.341299	57.1226	0.188797	10.6746	41.4456	1.82388	0.0961114	0	2.27272	5.74085	7.57331	8.58353	30.6507	0.870188	low
TCGA-CH-5743-01	1.16438	1	2.2549	223.877	149.544	391.081	104.106	446.592	20.8393	33.1938	372.712	72.5264	19.0917	390.772	70.7166	37.5207	5.51902	145.824	25.2642	93.7135	262.082	26.6162	14.2089	0	7.98928	142.062	58.9119	43.8038	512.774	7.66191	high
TCGA-KK-A8IC-01	2.90411	1	4.64286	32.6355	86.0837	121.223	40.4261	329.397	15.6647	8.74637	33.0744	37.9135	10.9459	325.549	27.9137	31.2084	2.95886	124.304	2.80872	45.3852	224.903	1.74473	0.272875	0	5.31994	38.9728	49.4909	19.2046	411.556	1.17583	high
TCGA-EJ-A8FU-01	0.378082	0	4.20913	17.9922	54.6296	196.956	36.9192	274.342	6.10753	7.83674	23.999	31.2762	8.09886	326.899	18.3728	16.3818	2.42832	74.6867	9.23461	24.5696	484.28	4.19313	0.0619656	0	6.16933	33.8865	21.6571	13.6548	213.516	0.596924	low
TCGA-V1-A9ZR-01	3.72877	0	0.494162	7.60402	28.1789	103.949	14.666	69.6018	4.63124	1.50341	3.6785	13.5905	8.75399	121.445	9.97193	16.8067	1.09802	50.3779	0.605531	20.9881	215.436	4.11107	2.07939	0	3.86787	25.6021	14.4514	4.55495	86.9136	2.47669	high
TCGA-EJ-A65B-01	1.94521	0	0.628002	3.95054	33.045	63.8167	11.7404	31.7292	1.50709	1.25399	2.39069	7.16557	2.73821	103.571	4.52042	7.57903	0.442067	42.622	1.09145	14.8242	147.093	2.25455	2.74301	0.00379181	2.35797	7.66242	7.05644	2.8853	34.8957	2.98991	high
TCGA-CH-5764-01	0.0849315	0	1.13846	88.997	85.1994	257.315	43.8196	474.098	20.3592	14.8286	141.149	24.6096	8.12622	204.998	31.8455	39.7376	4.15941	110.693	6.04668	59.7916	121.949	6.04237	0.4039	0.0204221	8.42329	39.2281	46.2888	25.4786	303.061	0.408465	low
TCGA-VN-A88M-01	0.517808	0	1.11895	24.8888	28.1504	115.802	29.7792	113.368	6.12324	3.43872	80.8278	8.84538	3.90132	346.311	6.25312	15.4701	0.654947	58.2715	1.70359	51.6147	99.954	1.58845	5.46704	0.0120588	2.84892	32.2698	4.38008	14.6495	521.09	0.826351	low
TCGA-EJ-5503-01	3.81096	0	1.81294	6.06232	26.0901	70.8391	30.3867	62.5433	1.69796	2.37846	12.0874	27.2365	4.55225	143.911	11.6035	11.5172	0.882754	57.3546	3.55066	22.007	237.103	0.830497	2.57088	0.00404153	2.78032	14.6076	14.9095	14.5732	161.678	1.32353	high
TCGA-J4-A67L-01	2.10959	0	0.332726	6.53359	16.9356	82.274	8.36401	46.1809	2.81973	1.82061	6.01369	7.58	2.62976	178.98	5.75672	8.69552	1.22946	60.3485	0.448304	22.9857	76.9079	0.878695	0.326982	0	2.07801	21.1322	7.87121	3.51233	85.411	1.80898	high
TCGA-EJ-5530-01	5.01918	0	0.226491	6.99287	22.0324	116.779	10.3567	102.596	2.77109	1.19351	15.1692	10.3041	5.9245	112.808	6.85523	13.1957	0.851095	55.6807	0.376705	23.9412	83.548	4.24942	0.0284831	0.00907743	2.79163	12.4342	16.5931	7.95742	140.83	0.724317	low
TCGA-QU-A6IO-01	10.1808	0	0.181813	24.0346	14.8626	94.9723	14.7919	128.725	3.27714	2.43933	41.789	6.75236	0.947989	332.98	3.42788	7.20478	0.744996	51.3278	0.72929	30.069	128.632	2.36129	0.0378235	0.00276241	1.89287	17.6705	2.39634	2.98064	113.734	1.91273	high
TCGA-VP-A879-01	1.99452	0	0.780346	9.04599	26.3714	54.9596	16.3155	51.5194	3.2906	3.32198	10.3161	20.3443	6.01781	97.2542	11.0905	9.85887	0.972656	60.1313	2.54416	27.452	151.522	3.06387	0.0131685	0.00384701	2.44453	18.8584	16.3043	8.53549	102.263	1.01857	low
TCGA-V1-A9O5-01	0.339726	1	0.710533	5.54271	30.2533	39.0264	8.38395	47.2087	2.57471	0.746599	2.16715	12.9879	6.97219	79.5802	9.60859	11.2455	0.564761	101.634	0.256561	32.7988	68.5716	0.386399	0.262362	0.00358625	1.48234	7.4821	30.0038	2.58559	47.6006	3.74579	high
TCGA-VP-A878-01	0.268493	1	2.88949	8.0198	34.97	69.5104	27.4424	92.116	5.32394	3.75695	4.53449	29.4202	8.2855	154.341	14.694	10.6988	2.29781	67.3485	2.28381	23.3689	164.334	9.74046	0.01228	0	8.66375	57.7323	33.2147	8.54596	210.189	1.69473	high
TCGA-4L-AA1F-01	0.958904	0	7.58317	27.3245	104.196	130.23	32.7753	330.128	19.3377	2.01291	69.2026	28.4218	21.6528	441.102	12.0604	61.6429	1.5585	148.48	1.95067	55.3879	311.941	9.59151	1.41957	0.0229787	21.5546	93.0039	73.3555	17.148	504.431	2.71251	high
TCGA-KC-A7F6-01	0.720548	0	1.59339	8.3984	29.5951	92.2962	24.9819	55.8138	5.13041	5.0577	13.4974	19.0249	5.15544	152.222	18.1147	17.4651	1.30659	76.6355	2.61841	21.0869	170.66	2.40709	0.870865	0.00795038	3.03693	28.7032	30.7355	10.7077	206.379	1.2089	high
TCGA-KK-A8IK-01	5.62192	0	0.157529	2.76955	21.8646	56.8423	12.6269	3.94558	0.21132	0.132233	0.297286	6.3944	0.839893	23.3061	10.9629	3.50702	0.311948	48.1015	0.0944145	10.2817	60.8197	0.185026	0.234632	0	1.21361	2.52428	4.50903	3.76535	28.5975	1.69588	high
TCGA-EJ-A65E-01	1.14247	0	0.398189	9.91544	25.4486	87.2155	24.2553	107.54	4.90239	3.56397	14.5944	11.9646	3.36432	140.471	4.36878	15.8656	0.554664	61.3466	1.34252	37.7297	125.216	0.547454	4.02561	0.0147619	4.01533	7.57806	17.4494	7.34858	116.691	3.87695	high
TCGA-EJ-7792-01	3.82466	0	1.00318	12.4626	29.9514	141.899	23.846	168.403	5.49173	3.62401	17.8085	13.4729	9.21204	119.18	8.09064	16.7971	1.48924	60.4004	2.98546	18.1052	230.236	10.3634	3.15598	0.0247204	4.61451	29.052	21.9026	11.5514	221.915	0.719615	low
TCGA-KK-A8I8-01	2.64932	0	0.552076	2.56989	8.30508	76.817	7.67608	34.4289	1.52563	0.555794	2.33247	8.95528	1.91189	61.5361	9.07132	6.07413	0.34317	46.2533	0.272699	10.4939	76.8149	0.588524	0	0	1.66903	8.53496	10.0068	4.87708	49.7484	1.09419	low
TCGA-V1-A8WL-01	5.33699	0	3.68923	61.7551	48.8745	371.593	43.6009	270.707	19.3977	19.1624	88.0805	18.288	11.049	232.568	13.1954	17.6678	1.60548	107.606	11.84	38.3458	236.072	6.38118	1.60385	0.00486378	9.24545	48.0821	50.9594	19.6276	499.979	0.119713	low
TCGA-YL-A8HJ-01	4.4137	0	0.343723	10.7227	22.58	137.706	23.9162	242.84	11.2029	4.46716	17.6973	18.1584	14.8477	163.568	5.77477	24.0319	1.84671	75.4161	0.607213	23.7156	261.695	2.0167	0.169244	0.00337109	3.99434	25.8604	24.8293	15.0857	271.837	0.337665	low
TCGA-KK-A59Z-01	7.2	0	5.59789	41.8952	60.5811	92.7919	30.9112	126.554	15.6327	18.9691	70.5731	28.7008	16.8341	107.138	30.1088	13.6774	4.8263	81.7557	16.5491	34.756	126.485	12.2986	0.98817	0.0161125	17.4032	47.1805	58.1526	8.46132	169.062	1.25129	high
TCGA-HC-7749-01	1.98356	0	0.193638	8.40411	15.6625	58.5155	10.8325	48.2807	4.33242	3.45087	11.6044	9.4587	5.67506	41.73	7.60617	9.96197	0.860058	57.4468	1.03984	17.5653	50.832	0.396501	0.527328	0.00703793	1.70307	4.54936	13.6786	7.30113	35.9895	1.28401	high
TCGA-HC-A6AP-01	0.194521	0	0.313415	5.71265	15.1534	62.8957	9.55831	48.9367	1.798	0.942746	7.56489	7.16748	2.6147	135.482	4.84492	6.01508	0.816032	35.5272	0.522175	16.7356	142.014	2.11496	1.35354	0.00695756	3.45436	20.6994	6.9271	3.51539	62.7561	1.65297	high
TCGA-QU-A6IM-01	3.41644	0	0.459175	43.5125	18.313	127.594	22.1688	129.559	4.6453	4.68427	83.6406	10.2267	2.12622	335.087	3.74657	9.27936	0.569897	50.8653	4.45463	36.5095	195.217	5.58751	0.095607	0.00441006	7.88001	37.6435	5.93041	3.4629	163.247	1.36545	high
TCGA-EJ-7314-01	3.15068	0	1.82767	80.8401	47.2613	143.348	81.7467	426.86	16.8498	25.843	194.523	31.7711	4.27123	404.871	39.8197	59.3171	0.607235	127.814	8.11071	63.4832	280.123	9.10099	0.483597	0.0395575	5.34543	64.3405	29.0451	23.3415	753.896	0.242388	low
TCGA-J4-AATV-01	1.51507	0	10.4192	147.553	140.608	420.659	108.193	650.529	17.2915	18.5053	238.547	55.5167	21.1681	880.92	37.2433	55.1065	19.7889	156.739	9.48415	122.771	508.844	19.6115	4.88079	0.0101525	13.9134	225.676	60.7184	39.1873	1359.33	1.04824	low
TCGA-H9-7775-01	0.506849	0	0.837549	2.94053	13.5223	40.0339	9.87425	28.1327	2.28349	0.781739	1.3225	10.2804	5.3253	33.6878	5.74656	7.84102	0.485898	51.318	0.410507	14.665	71.4303	0.141327	0.11999	0.00276739	3.17632	4.83049	15.2598	7.94639	37.6878	1.08414	low
TCGA-EJ-A65J-01	1.23562	0	0.477619	20.331	29.5771	133.059	23.4537	175.681	9.46258	2.42588	35.7558	12.2993	5.22547	204.555	5.93118	22.7447	0.861921	124.017	0.700844	17.7241	120.982	3.79371	0.156751	0.0122115	3.56754	20.0825	20.1066	10.6542	242.755	0.951521	low
TCGA-KK-A7AP-01	0.536986	0	0.223764	3.02662	11.5919	26.9029	9.40216	10.1546	1.08271	0.548452	1.68145	6.82901	1.89205	36.0081	6.3105	8.10981	0.370751	50.2014	0.227506	11.8033	58.477	0.225422	1.05768	0.00314224	1.03532	4.56852	5.47652	3.28289	24.1679	1.9765	high
TCGA-YL-A8HL-01	4.28767	0	0.360816	14.015	111.867	66.6703	19.9065	92.481	2.59909	1.12153	13.3228	9.63681	1.71357	166.987	2.66134	15.7403	0.278356	59.4968	0.890499	23.4088	207.689	1.27794	2.32171	0.00353874	1.35815	11.4878	11.7061	10.6889	162.539	1.48741	high
TCGA-EJ-5518-01	5.76438	1	2.11799	20.5432	54.4042	80.5996	30.9722	124.107	6.69519	2.72321	27.6916	20.6334	9.29133	178.526	10.6081	20.3589	1.16629	124.573	2.07553	19.367	185.238	17.6403	0.00865206	0.00758277	9.80833	35.4087	24.7918	11.542	253.402	1.06686	low
TCGA-HC-A632-01	0.167123	0	0.311363	2.05427	13.8163	137.787	7.90545	16.3989	2.03318	0.594184	0.599419	6.3871	5.82417	30.3473	6.11999	11.6067	0.441686	60.7129	0.397138	23.7474	47.6647	0.585616	0	0.00398036	3.28588	5.47052	9.59537	4.40909	34.2131	1.54298	high
TCGA-ZG-A9LZ-01	1.89589	0	0.693359	26.4115	99.3307	116.295	17.1918	184.853	8.7824	2.85943	8.31266	9.02471	10.843	267.804	16.3978	24.0978	2.60377	81.5882	1.21937	33.1671	101.158	1.4801	1.5405	0.0587005	7.98136	22.434	27.7844	5.76293	298.523	1.83465	high
TCGA-EJ-5499-01	3.87671	0	0.361521	5.04224	24.9502	104.312	10.9125	68.7391	2.58421	0.985102	1.33396	12.2873	5.54006	51.7959	14.1763	14.7104	0.981857	65.1499	0.385111	14.7704	110.109	1.64369	0.016479	0.00288848	1.94787	15.9619	33.3671	6.57465	54.647	1.46604	high
TCGA-ZG-A9L1-01	3.56712	0	4.78671	83.4048	65.4035	243.737	64.7325	560.244	22.7643	17.8352	200.479	17.8559	8.65589	576.769	38.2053	33.9591	2.18823	112.847	4.88158	121.07	284.207	19.5619	0.013365	0.0761362	15.501	131.821	17.616	25.1736	669.502	0.403714	low
TCGA-CH-5769-01	0.169863	0	0.742876	53.913	82.3845	124.061	18.9762	194.281	4.34873	2.79949	32.6833	16.6273	7.22104	185.083	22.5074	26.1353	4.1389	74.493	1.02978	73.5633	246.295	5.05396	0.16168	0.0581327	3.73606	30.3316	31.0182	8.00915	232.819	1.40148	high
TCGA-G9-6378-01	3.16438	0	0.459461	9.23856	12.8847	91.711	14.4837	60.9213	3.02532	1.62324	11.9266	16.0349	8.7713	47.6045	5.65551	8.34425	0.419318	68.3061	1.08535	17.5429	151.625	1.08361	0.0801461	0.0131702	2.60681	14.4126	13.4373	13.7403	119.305	0.458042	low
TCGA-FC-7708-01	2.36712	0	5.96358	17.6081	77.4987	103.012	28.9208	140.064	14.6142	10.2979	29.5791	37.6453	19.7195	193.333	26.8453	24.1106	5.93982	109.64	10.8079	23.5205	176.029	2.36458	0.00673418	0.0531172	8.60109	80.3264	73.4771	14.4636	413.058	0.774476	low
TCGA-KK-A6E3-01	5.63288	0	0.814682	26.4644	21.7482	178.552	15.2824	192.925	4.69441	4.12853	24.7211	5.83284	4.53017	309.939	5.56301	5.84082	0.901223	50.3627	0.887765	32.649	227.238	13.4384	0.732082	0.0195611	4.848	51.7745	5.27524	3.68984	187.637	0.954625	low
TCGA-M7-A720-01	1.05205	0	0.0974693	7.87678	17.1476	91.7752	21.8101	40.0904	0.754333	0.801733	4.07047	17.3129	3.89407	63.0163	4.71687	15.5286	0.331203	72.0649	0.246049	21.576	144.673	0.171279	1.10063	0	0.923036	5.71356	9.181	14.5423	106.424	0.89424	low
TCGA-KK-A8I5-01	8.48219	0	8.28982	79.7339	110.189	131.461	38.0554	219.592	23.3508	15.9844	44.8925	27.5142	21.021	219.837	23.0157	29.3566	13.2447	115.515	20.4466	41.4971	223.978	8.29682	0.0204349	0.0134321	11.587	29.1245	95.6311	12.7921	419.026	0.483258	low
TCGA-HI-7171-01	3.6411	1	0.219597	3.88939	13.2441	42.1425	11.2135	14.0864	1.51603	0.374377	3.51529	21.7265	3.18021	40.4496	4.52717	12.6313	0.260137	62.4363	1.32522	13.888	67.8175	0.0398769	0.158486	0.00385831	1.30444	3.50503	16.6129	8.09185	106.384	0.869444	low
TCGA-G9-6342-01	4.64658	0	0.695643	15.7008	61.792	145.322	23.0521	104.291	1.57795	1.70057	26.8497	15.0782	5.74453	157.638	10.4584	13.1473	0.718609	53.6668	1.59026	16.6847	226.914	0.84033	0.0102411	0.014959	3.36348	19.8577	14.7269	8.65023	144.487	1.18914	high
TCGA-V1-A8WV-01	1.87945	0	0.613394	4.14577	36.8482	57.068	10.8153	15.8481	3.4855	0.599739	0.528993	18.214	5.54664	69.2467	12.3913	7.01377	1.12315	58.7625	0.526451	31.9741	75.5645	1.04531	0.00527375	0.00462198	2.03329	18.7554	20.0896	3.95599	43.7663	2.80972	high
TCGA-YL-A9WY-01	2.09589	1	0.696039	5.2981	58.183	42.0075	12.2349	39.9819	5.05492	1.19763	3.01859	16.5893	6.97035	86.8336	10.6071	18.6254	0.870205	85.6504	0.579634	25.4323	105.6	1.99726	0.152402	0.0056837	4.03607	19.9693	35.221	8.24807	99.9312	1.84869	high
TCGA-EJ-5507-01	3.99178	0	0.503519	5.18784	116.423	67.0529	9.52275	28.9357	2.70712	0.542534	1.9701	11.4248	3.20383	46.3831	10.0639	15.3725	0.627	72.605	0.268728	14.3988	76.4443	2.11113	0.00992193	0.02029	2.16719	7.90835	11.75	9.25459	48.7921	1.61253	high
TCGA-M7-A725-01	1.56986	0	0.972148	7.29185	23.7876	51.7595	14.3302	25.1322	3.1662	1.57942	9.53224	9.20646	4.39259	32.1415	6.58332	9.0387	0.986379	92.8009	0.691781	19.415	50.2987	0.807989	0.579421	0.0116071	1.43677	6.32541	18.5622	4.08281	64.5326	2.76852	high
TCGA-HC-7230-01	2.74247	0	0.396722	10.4592	23.0743	67.0127	20.3771	129.983	4.09229	2.71316	32.0956	24.1601	2.06804	148.5	7.13956	15.4369	0.283405	74.1343	1.77211	24.6435	94.593	0.803775	1.22075	0.0132739	1.62927	7.47601	4.03222	10.7544	382.978	0.335729	low
TCGA-J4-A67R-01	2.49315	0	0.723761	67.5784	38.2666	310.281	26.3393	438.619	5.36884	5.18965	154.141	14.5751	4.72595	720.384	8.87245	18.6868	1.54229	72.3071	1.75699	59.6635	405.642	6.02383	0.14538	0.0149898	5.20011	69.7903	9.81865	7.31717	355.549	1.41256	high
TCGA-J9-A8CP-01	1.05753	0	0.875385	7.3463	20.0937	27.8601	19.259	38.7138	7.9781	3.41176	17.0122	17.6003	8.8916	140.5	16.4588	8.653	5.59398	64.0064	1.98553	23.2443	169.007	2.60364	0.169083	0.00740932	4.41976	30.7989	30.8449	7.21726	223.53	1.20271	high
TCGA-KK-A8IB-01	0.227397	0	3.39759	18.6717	37.7617	65.0756	31.1716	41.927	3.75978	3.23413	7.75628	20.8328	9.25683	154.309	16.8939	12.3196	2.13738	76.9538	4.66276	25.9467	143.599	2.91565	0.00446334	0	4.11443	46.4395	59.2157	7.28802	227.301	2.33246	high
TCGA-CH-5767-01	1.25479	0	2.00686	162.031	53.8785	294.366	88.2687	837.561	18.3033	21.6784	155.333	21.046	5.78365	653.694	18.1815	46.7012	2.44321	144.141	7.77369	40.6316	336.721	14.8471	0.758393	0.0536021	7.18573	93.5515	28.9532	21.8056	931.038	0.0617502	low
TCGA-EJ-5512-01	4.74795	0	0.500101	7.77816	20.0342	95.4873	16.0555	75.6095	2.73147	2.88853	9.419	15.3709	4.59968	44.7484	12.6509	11.5023	0.477656	60.5434	1.01593	21.4276	135.467	1.89182	0.0053152	0.0139749	3.04439	8.77701	11.6324	14.7857	81.4504	0.49072	low
TCGA-KK-A6E8-01	4.84932	0	0.341792	3.0098	17.5957	11.7752	8.58154	11.6556	0.962693	0.401524	2.72848	7.1465	1.35573	24.3595	3.10995	4.90777	0.204243	42.6378	0.290401	8.69885	48.0897	0.795612	0.252816	0.00346205	1.26605	3.5298	4.07179	3.75849	35.9612	1.26816	high
TCGA-M7-A71Z-01	1.76164	0	0.155957	2.91215	8.41111	14.9211	14.2913	12.6087	0.436882	0.31951	2.07878	8.37129	0.441258	57.0278	2.95417	5.83139	0.213182	31.7556	0.271204	11.9259	39.8668	0.210904	0.0659704	0	0.601853	4.31062	1.96881	2.92927	46.1647	1.58584	high
TCGA-ZG-A9L9-01	0.139726	1	2.23068	46.2172	51.6569	67.0636	20.1512	109.541	10.1307	3.22631	54.532	15.1525	26.0346	164.221	19.9545	25.8316	4.5811	95.5926	5.34529	79.1357	290.568	3.02915	0.427118	0.0172107	10.0054	50.1506	33.8411	8.28723	205.086	2.2261	high
TCGA-G9-A9S0-01	1.1589	1	0.132935	2.53051	43.0714	28.7378	12.3158	8.85738	1.35966	0.276375	0.609841	7.81617	2.85936	43.5506	8.02881	11.2303	0.354169	61.7757	0.177093	17.0739	102.227	0.327489	0.392317	0	0.767698	3.61076	6.89327	6.60091	40.022	1.59445	high
TCGA-ZG-A9KY-01	0.356164	0	0.204049	3.31984	11.5369	67.0556	9.14944	38.6086	1.40762	0.782966	5.59264	9.70866	2.69231	60.0027	25.7686	10.4237	0.343344	82.3129	0.315789	11.2233	73.555	0.860359	0.0117434	0	2.74826	14.8954	2.46698	4.4102	50.3771	1.682	high
TCGA-V1-A9ZG-01	4.15616	0	1.39447	12.9624	24.3811	73.1515	22.7422	98.6099	7.72614	5.1545	30.917	15.2231	8.15032	170.436	23.9532	14.9405	1.14677	95.8462	2.77972	26.9714	101.579	3.18324	0.140935	0.00301262	2.91785	38.3517	39.5071	8.98659	215.833	1.42486	high
TCGA-2A-A8VT-01	3.76164	0	0.193792	7.64051	270.4	31.1438	7.15966	74.4904	2.47945	1.11055	15.251	10.9666	2.63246	110.543	8.00938	17.4808	0.456055	65.2226	0.359872	22.8858	86.0521	1.07515	0.189173	0	1.50385	6.12761	9.45778	8.07173	71.1904	3.29535	high
TCGA-G9-6496-01	4.72877	0	1.3846	11.2019	16.8363	20.4322	18.5405	25.8171	2.45219	1.54325	17.342	9.47791	2.61184	89.5911	5.42736	5.4901	0.467203	49.7387	1.31762	31.3049	79.3801	0.628512	0.620565	0.0089896	2.53881	9.14718	8.00351	6.58233	115.144	1.46528	high
TCGA-ZG-A8QX-01	1.21096	0	1.14284	70.9067	48.0693	139.282	46.0186	393.565	17.0292	12.4315	82.881	18.1991	10.9915	302.798	19.5587	27.0495	2.00774	99.7834	5.02848	63.8952	294.867	1.94843	0.0109704	0.0128194	8.60138	44.1841	16.0839	13.5383	396.231	0.489536	low
TCGA-EJ-5504-01	3.90959	0	0.509469	8.86655	21.1825	58.1897	11.5471	92.1889	4.05533	1.79645	7.04463	10.2737	6.12977	62.4949	6.7151	13.3431	0.90602	66.0337	0.371294	12.4548	85.7597	5.66773	0.142316	0	5.00958	17.1859	20.1017	5.83663	76.3955	1.18387	high
TCGA-EJ-7123-01	7.04658	0	0.449277	4.15485	19.9601	45.3436	17.1742	56.0458	2.75377	2.06789	2.86082	11.6731	2.56256	59.6179	6.46006	9.96743	0.623212	40.3874	0.393848	11.2431	87.8129	0.934719	0.00812163	0	2.50846	6.34761	10.5019	6.84954	80.3648	1.07594	low
TCGA-HC-8258-01	2.32055	0	2.14385	99.3017	64.3508	500.576	41.6184	598.51	12.9623	17.2969	227.478	45.4521	9.09804	294.445	16.1486	62.593	1.60517	122.373	14.8987	41.2765	257.533	16.2702	2.29321	0.0429633	16.894	69.0994	42.4716	32.3043	497.341	0.0426782	low
TCGA-HC-7744-01	1.45479	0	0.369127	4.64265	23.4603	79.5475	9.41712	40.5502	1.38624	1.00528	3.3087	10.3455	2.58543	50.1463	6.56229	11.5238	0.927514	66.588	0.495978	10.8949	59.0456	4.32695	0	0.00896366	3.14813	19.0702	15.8226	3.84759	65.9255	1.467	high
TCGA-M7-A71Y-01	1.35068	0	0.457574	4.51546	14.8018	84.9121	19.6808	24.2088	1.28881	0.580117	3.6481	17.799	3.27868	73.812	6.5195	7.5131	0.488268	51.7315	3.53171	16.0565	142.725	0.276144	0.0370189	0.00926965	1.20826	4.89564	8.64503	8.73761	66.6933	0.908969	low
TCGA-EJ-A6RA-01	0.967123	1	0.115671	3.68752	24.2649	71.3059	10.7374	44.4767	1.24812	1.14898	2.08086	10.117	2.29887	79.325	5.2202	6.42195	0.429448	41.9172	0.189317	15.4516	214.613	0.738674	0.00906102	0.0039706	1.17527	5.74858	4.52245	5.53402	60.7365	0.868542	low
TCGA-EJ-5496-01	1.63014	0	0.283942	5.5327	13.9675	67.3009	14.5335	46.1898	1.11123	1.31986	3.98638	20.8248	2.2325	40.6258	5.74015	12.8384	0.407699	60.6737	3.42733	12.6676	124.595	0.296456	1.86345	0.00774006	1.52033	3.58275	10.8207	12.2409	64.6081	0.769937	low
TCGA-CH-5752-01	2.58356	0	1.6042	20.2625	35.2731	64.255	21.1536	132.572	8.30587	9.68331	55.2264	29.0222	6.83993	88.4095	18.3119	17.6454	1.77355	102.033	5.6244	23.9604	85.0542	4.90942	1.56695	0.00567478	7.45848	20.8811	26.6036	9.24415	152.369	1.66688	high
TCGA-CH-5741-01	1.08219	0	0.381524	40.9231	33.8518	61.0318	20.0228	349.776	5.4982	4.55219	40.9241	8.92431	1.63782	362.459	6.71394	12.7376	0.618095	71.4741	1.11704	36.3788	122.641	2.29309	0.179318	0.0117868	3.0656	20.0691	6.25685	8.51764	482.667	0.170288	low
TCGA-EJ-5498-01	4.71233	0	1.37189	22.5366	37.6887	124.444	37.7425	191.626	5.15619	5.89767	28.6362	30.7337	8.38043	134.068	17.0745	29.5341	1.68694	87.753	6.03713	26.4357	255.797	10.2165	0.498303	0	4.66547	34.3967	33.4009	22.8043	219.825	0.299585	low
TCGA-ZG-A9LY-01	1.0137	0	0.562084	31.0298	41.6633	146.944	15.0989	220.355	7.9729	3.39317	33.018	14.1255	7.09427	241.446	26.2015	10.1231	2.25641	94.0357	0.541511	44.5878	130.532	3.02946	0.584471	0	2.77885	26.0491	20.6167	6.93865	162.324	2.06734	high
TCGA-YL-A9WK-01	2.76438	1	2.5534	31.6104	17.4289	143.194	27.5528	335.431	16.9765	8.89399	39.0454	17.9773	8.10443	173.256	13.5273	13.6484	0.633166	101.061	3.18092	81.1266	191.72	10.8532	2.78802	0.0250427	14.3716	41.2974	13.9121	13.6508	356.614	0.466354	low
TCGA-KK-A8ID-01	5.7726	0	0.611395	28.81	33.5012	54.95	18.1017	623.105	10.1073	2.62413	108.14	12.6808	3.59536	274.164	5.9891	36.2977	0.920234	143.806	1.17612	37.6421	134.736	10.4086	0.00708555	0.00620987	4.69076	30.1817	5.47199	6.19292	301.805	0.698701	low
TCGA-G9-6369-01	3.32877	0	0.498172	22.355	10.2578	51.5443	14.6719	126.072	2.33183	1.42287	37.6107	5.26269	2.88828	145.661	3.65686	5.63705	0.281794	33.2452	0.583508	32.0072	137.912	3.5227	0	0.0147513	5.25555	16.3033	2.43177	3.77957	285.322	0.379482	low
TCGA-HC-7820-01	2.04658	0	0.188198	2.40287	12.7626	58.2062	11.7144	22.7302	0.892185	0.739542	1.20935	9.65489	1.95227	29.4914	2.48321	8.51843	0.201029	45.5666	0.850347	13.355	87.703	0.050756	0.115671	0	1.92162	1.24639	4.36347	13.6195	43.5991	0.450753	low
TCGA-G9-6498-01	3.67671	1	9.7524	22.0946	74.3686	66.112	31.8785	91.4425	25.6089	11.1018	42.0744	26.6981	24.2766	203.927	16.8185	9.65239	10.1063	92.7422	12.8619	32.9131	138.119	2.72384	1.08295	0.0117902	14.661	110.358	53.3692	6.62448	478.287	2.3497	high
TCGA-HC-7075-01	1.64658	0	0.22879	10.7729	6.78163	69.4385	20.196	156.128	6.29492	6.3952	26.6451	7.34366	1.37522	74.122	1.57164	6.91023	0.469025	55.1076	1.472	14.0845	60.8483	0.761642	0.0111241	0.00243732	1.93705	4.9899	4.86368	8.75363	114.897	0.59579	low
TCGA-V1-A8WW-01	2.95342	0	0.368163	9.242	140.685	42.2141	14.3436	24.4033	3.5219	0.84617	3.08314	10.6488	3.92822	90.7451	10.6621	15.3947	1.21352	71.0271	0.685899	32.4725	72.8438	0.635586	0.00828376	0.02178	2.60235	10.8218	14.7459	5.54038	61.638	3.76479	high
TCGA-ZG-A9L6-01	1.81918	1	1.85322	14.8355	32.8606	76.0439	14.9924	90.3131	4.48892	3.33394	3.38157	17.1323	12.2004	120.516	20.4701	8.75777	1.41657	56.1495	6.74455	23.5742	230.198	6.2606	0.00449496	0.00393944	4.56079	20.5807	26.2815	3.78947	112.511	0.914968	low
TCGA-HC-8213-01	1.6137	0	0.263164	2.17024	8.65262	72.9076	8.40738	15.5788	0.825665	0.945536	0.908961	6.86401	1.33101	50.8523	4.70127	6.21254	0.263115	43.8909	0.671916	13.0341	52.5104	2.99416	0.00890556	0.00390247	1.59666	6.86747	3.5231	5.99936	49.6173	0.840384	low
TCGA-HC-7231-01	2.5726	0	0.0963666	2.73202	15.3518	59.9968	10.7053	17.7876	1.85817	0.55724	0.836901	10.888	1.67354	45.2237	4.93407	9.87633	0.393089	56.4985	0.538881	14.7516	78.5164	0.456116	0.465383	0.0119086	0.910857	6.76893	16.1662	8.19684	42.526	1.09823	low
TCGA-YL-A9WH-01	1.16986	0	0.299075	16.0511	130.202	63.7672	15.6042	15.8008	2.48256	0.289003	0.819491	10.2845	3.48	75.323	9.62496	28.2484	0.659263	56.9523	0.405406	24.3863	63.4137	0.066167	0.213437	0	2.26276	2.96829	9.33763	4.71771	29.0641	4.38704	high
TCGA-XK-AAJR-01	0.358904	1	0.52645	1.73324	18.3943	58.2478	12.6602	27.7349	1.25587	1.34141	1.80925	8.46329	4.164	46.7435	5.92566	5.23307	0.643666	39.6166	1.07337	11.0928	104.89	1.03354	4.54322	0.0213689	1.61834	5.03038	13.0619	4.84057	36.4704	3.6037	high
TCGA-EJ-5524-01	0.726027	1	0.452761	3.60112	34.2075	55.3694	12.4152	93.3943	4.21178	1.18555	5.91393	18.9881	5.78086	95.2354	12.9277	14.6045	1.12991	72.179	1.50722	12.6212	104.775	0.531412	0.531196	0.00633398	2.30769	7.83992	21.1185	10.8146	86.602	1.0302	low
TCGA-EJ-5527-01	4.87123	0	0.485342	18.856	69.3883	201.116	22.7787	224.476	10.7557	5.08148	14.6452	20.3393	8.63244	148.87	17.0853	30.7549	1.60109	80.2737	2.47246	18.733	145.915	2.0618	0.510567	0.00235509	4.87325	17.1204	29.5883	11.7225	148.143	1.15425	high
TCGA-ZG-A9LM-01	1.03562	0	0.354371	28.8396	34.8383	103.15	15.1298	120.132	3.56582	0.607934	21.0967	11.0227	3.5778	176.577	13.1217	14.9606	0.573798	47.1883	0.262583	28.2625	92.5403	0.814601	0.00745774	0	2.59134	25.1364	7.20971	4.42849	200.484	1.07478	low
TCGA-HC-7747-01	2.04932	0	0.0971062	17.3217	22.3091	153.051	13.2254	193.575	4.26	2.21513	14.2183	9.93123	3.49648	268.84	6.37121	13.2374	0.515208	55.9613	0.299871	24.2902	140.759	4.93479	0.217007	0	1.7031	28.4285	10.1637	6.01248	176.98	0.843925	low
TCGA-V1-A9Z9-01	1.47945	0	0.29857	5.26966	15.1979	41.1651	16.8959	36.6423	3.93101	1.45109	0.972356	9.92262	3.98107	48.3722	5.70376	8.3263	0.81625	54.6002	0.496808	15.8112	158.477	0.661723	0.0105247	0	2.27938	9.72424	10.5116	8.2718	66.9788	0.937581	low
TCGA-HC-7211-01	3.34521	0	5.06503	149.39	54.678	330.852	91.1937	593.125	39.3768	47.8652	415.368	34.2849	9.42528	390.828	13.9476	50.461	11.2591	157.393	22.6882	66.4013	202.611	9.97865	8.96123	0.00241728	9.23584	46.9256	104.775	37.6418	672.502	0.774711	low
TCGA-V1-A9O7-01	2.24384	1	16.0113	141.633	173.308	467.672	90.0902	771.024	27.3641	21.4532	255.095	63.7066	32.2078	786.355	50.6339	45.8983	10.9748	211.141	23.7904	87.5508	579.368	22.6112	0.0435872	0.0152801	33.7621	175.795	73.533	27.5828	1051.58	0.506157	low
TCGA-YL-A8SQ-01	0.90137	1	0.246043	4.93615	10.648	55.0811	7.48447	117.035	2.93265	2.60314	14.1449	7.7461	2.65467	101.997	7.10525	7.06124	0.847875	68.9998	0.375058	12.3791	150.08	3.55564	0.158157	0.0178852	2.46483	15.582	5.71335	4.60725	79.7061	0.891907	low
TCGA-KK-A59V-01	9.42466	0	1.82687	25.3016	33.7181	49.9641	17.3687	30.2411	6.50565	5.5987	35.4066	13.3663	11.1234	82.6684	17.2628	17.6134	3.29765	108.859	5.46461	31.0679	73.3462	3.1312	1.60627	0.0128758	8.04578	51.0233	13.6699	8.88278	100.674	2.62454	high
TCGA-V1-A9OF-01	3.24384	0	0.0163608	1.77562	5.06104	27.9116	12.024	15.3325	0.563074	2.03972	0.987356	10.8634	0.930374	10.8424	1.91874	6.6924	0.18865	47.6821	0.133887	13.0254	41.3212	0.0526788	0.168074	0	5.41183	0.865771	3.36795	9.27278	23.5764	0.823876	low
TCGA-KK-A7B3-01	0.805479	1	0.724996	6.13469	26.9266	46.4702	12.6128	42.672	3.64026	2.05986	5.29742	8.82556	4.4398	78.9402	8.49333	9.27295	0.973323	52.3397	1.10183	27.5859	98.3948	1.82736	1.07474	0.0239978	3.57603	15.1147	8.48773	5.49608	56.3023	1.86414	high
TCGA-VN-A88O-01	1.31781	0	2.80796	47.9001	75.87	90.0964	38.4688	188.112	6.68036	6.72958	27.6742	18.3886	7.12701	394.257	11.6043	16.1516	1.38371	84.4883	3.9758	28.1191	141.176	5.69721	0.760244	0.136123	10.3404	40.3432	20.2128	7.42572	583.92	0.535226	low
TCGA-HC-A6HY-01	0.367123	0	0.18994	3.447	7.98568	62.142	8.41504	14.7883	0.436866	0.642614	1.51808	5.28302	1.27184	68.3987	5.92541	4.18683	0.301932	36.4685	0.481033	19.3723	73.9529	0.851696	0.076117	0.0037061	1.43245	3.8542	2.86301	4.12576	41.7445	1.0912	low
TCGA-KC-A4BR-01	2.8	1	44.1274	123.647	108.454	376.765	93.5897	348.897	12.6443	26.4177	175.038	81.1801	30.556	631.535	48.1007	52.084	18.0901	153.748	26.4827	95.6646	569.584	51.5743	0.0532872	0.0179621	24.9412	254.318	153.484	33.2752	1026.61	7.68446	high
TCGA-YL-A9WJ-01	4.04384	1	2.5714	36.132	52.047	105.919	38.1877	200.08	17.6523	13.6796	66.9528	21.8409	9.7872	236.882	22.7552	19.6893	9.94879	74.0479	4.28441	44.7171	165.872	20.4355	0.907638	0.0540916	5.90432	72.331	35.871	14.8679	384.139	0.850414	low
TCGA-VN-A88N-01	2.09863	0	0.937767	7.0063	18.6056	61.4321	15.6226	213.333	1.83341	1.3515	10.191	6.56147	3.59871	149.457	4.18111	6.75171	0.437461	55.4965	0.30057	14.034	132.976	1.78336	0.223132	0	1.70785	15.7291	4.61194	8.04694	127.755	0.709127	low
TCGA-HC-8261-01	1.49589	0	0.216553	2.77697	8.84505	28.9041	9.96012	20.4358	1.94042	1.40724	0.784651	8.01584	1.47195	26.7498	3.53939	6.81265	0.410741	41.0465	0.389637	12.4964	67.8472	0.552731	0.115262	0.00797504	3.0271	3.17655	4.28199	5.4754	29.2793	1.02698	low
TCGA-J4-A67M-01	2.57808	0	1.20135	2.9747	22.0798	67.6367	11.2737	20.4484	1.44299	1.0667	0.734398	13.4938	4.28631	201.655	4.89547	4.4208	0.968387	46.468	1.01455	20.0633	127.857	3.19177	0.0147726	0.00647345	6.63603	28.9877	6.51999	2.4665	44.8156	2.56799	high
TCGA-FC-A6HD-01	2.16164	0	0.28993	3.30566	4.11613	35.8118	8.60671	293.261	1.82583	7.4294	6.45371	2.56046	0.780627	256.046	1.85087	2.90181	0.181406	46.7599	0.268528	10.5353	63.401	0.643333	0.0617961	0.00833214	0.972928	6.5328	1.30103	1.69317	71.8152	1.04136	low
TCGA-HC-A6AO-01	1.45205	0	0.563523	9.23511	10.6287	29.9584	14.9904	8.44323	0.451028	0.298006	0.254034	9.60991	0.519062	114.891	4.25588	2.32436	1.94568	51.4132	1.66703	11.3201	92.9041	2.21283	0.125849	0	1.82056	13.8517	8.39291	2.61892	46.1848	1.95808	high
TCGA-CH-5739-01	1.83836	0	2.82926	60.578	76.8616	168.541	48.4748	672.452	33.0352	30.4624	123.796	28.2204	11.8541	354.197	29.0164	57.0243	5.14159	146.352	7.22797	40.6364	202.897	8.8733	0.444241	0.00332768	11.2594	60.6428	46.5841	22.418	717.059	0.0716772	low
TCGA-G9-6379-01	4.87123	0	0.341231	14.5278	9.21488	117.602	7.7906	108.173	1.32798	0.974926	16.387	8.5876	0.965243	322.057	2.95607	5.07714	0.530689	48.1611	0.461032	25.9771	182.626	2.05435	0.503745	0.0254705	2.33243	16.6201	10.063	2.54572	102.378	1.56558	high
TCGA-G9-6343-01	6.71233	0	0.715051	5.083	6.95749	27.1501	13.4333	30.0169	1.3369	1.418	2.43405	9.7108	3.03209	60.9659	2.77523	3.87149	0.262937	37.4883	1.27161	10.9222	104.52	0.624095	0.010335	0.00603846	3.22761	7.89895	4.26779	5.61185	74.8908	0.845347	low
TCGA-HC-8216-01	1.86849	0	0.231694	8.66227	19.8067	45.8884	9.4052	48.1718	3.12352	1.86699	5.94407	8.42331	3.6168	85.629	9.71965	7.50089	0.452442	71.3134	0.68393	19.2491	88.693	0.918526	0.0568793	0	1.73203	9.81318	17.0757	6.67	84.8627	1.01144	low
TCGA-YL-A8SB-01	3.79178	1	0.338996	9.05338	20.1737	46.8705	8.70134	90.2624	3.44979	1.75295	5.5958	9.99971	6.72689	75.177	6.21003	10.2426	1.51096	50.9132	0.310328	14.564	107.871	2.16698	0.00810152	0.0319512	2.79897	14.6956	17.4623	5.66158	92.3529	0.929581	low
TCGA-J4-AAU2-01	2.26027	0	1.70699	98.3342	26.8413	246.721	47.288	515.209	7.65629	6.1788	137.383	11.1595	4.71961	464.937	7.9271	29.1078	0.813562	100.482	3.99971	34.49	326.042	12.2898	1.20752	0.0429036	5.2978	54.7664	16.2692	13.7212	716.471	0.0945344	low
TCGA-J9-A8CL-01	0.361644	1	0.171918	2.20487	15.3311	18.8844	5.87318	16.7095	2.50162	0.538734	0.266613	8.96052	6.7465	35.6975	7.9764	7.84184	1.18122	56.0848	0.144596	12.158	45.9172	0.516642	0.0101003	0.00442602	2.88457	8.30324	22.5223	2.80087	27.8791	1.85406	high
TCGA-KK-A8I4-01	3.18356	1	9.61698	7.9359	74.2347	81.1441	30.6941	55.2034	6.21846	4.05108	5.37863	27.348	12.9429	157.399	15.2468	15.5991	3.69813	107.109	7.64849	28.1067	252.551	5.37002	0.168348	0.0131148	10.4645	96.5353	62.3252	12.1774	268.753	2.86081	high
TCGA-V1-A9OA-01	1.74247	0	0.292755	15.5349	14.5479	177.186	23.4125	166.307	5.98187	2.4559	17.3912	20.1243	5.58928	108.129	11.0401	16.6443	0.911699	68.4266	0.807973	23.9736	201.131	1.17735	1.3962	0	1.54104	12.3783	14.7329	15.2531	127.45	0.757943	low
TCGA-KK-A8IF-01	1.77534	1	0.125459	14.2843	14.8823	38.7178	15.9384	25.4782	2.56168	0.415402	5.99776	13.3086	1.61029	33.6551	3.65626	14.2389	0.638794	43.6483	0.260094	18.4715	57.8529	0.257634	0.294833	0.0671827	2.7272	3.36164	3.68397	6.82037	63.6853	1.2518	high
TCGA-KK-A7B1-01	2.91233	0	2.85378	11.7709	43.586	31.7809	22.3991	23.3567	5.11517	3.56732	13.7126	21.3979	8.871	93.4488	15.2961	11.3277	1.58998	80.1298	3.3864	21.7013	115.851	3.73343	0.542651	0.0111248	4.8789	28.7249	34.0072	9.27611	178.179	1.67264	high
TCGA-VP-AA1N-01	3.73973	0	4.1385	142.447	99.5566	131.28	78.6129	224.294	13.6148	13.436	151.898	25.0018	20.9328	466.349	29.0668	26.2074	5.74812	126.778	14.7496	63.4079	309.321	11.8637	0.277231	0.00545997	9.24449	108.28	59.8217	19.8387	763.717	0.384568	low
TCGA-XK-AAIW-01	1.16986	1	0.457367	1.35742	6.41653	13.4937	10.3401	97.8079	1.07587	2.3032	0.652448	4.55601	1.00129	28.7111	6.52893	7.78754	0.149373	55.4447	0.0756388	21.5692	36.2624	0.0826113	0.198861	0.00295397	0.994681	1.59624	2.13093	2.28365	22.4986	1.68391	high
TCGA-ZG-A9L5-01	2.48767	0	0.308866	20.6634	24.6954	62.0427	10.9854	105.163	2.47541	0.987412	6.57792	5.93366	9.70811	126.676	9.49747	15.14	0.788662	106.743	0.306431	23.946	117.111	0.322537	0.504446	0.0176841	3.67367	5.26932	7.34734	4.74342	88.0801	1.95236	high
TCGA-G9-7522-01	2.95342	0	0.915446	31.29	37.8308	205	25.0387	206.704	6.98437	3.34811	48.2288	13.9088	9.60724	235.735	11.235	9.50693	1.15393	64.6031	2.25735	33.7618	199.003	14.1019	0.691496	0.0179566	3.96597	50.4843	11.9055	9.92554	358.939	0.385551	low
TCGA-J4-A67N-01	1.21096	1	0.56266	28.5708	35.8397	108.147	25.2471	174.004	6.18753	8.28996	44.6437	9.284	2.31826	345.501	5.63198	14.4044	1.69917	78.3958	5.07348	50.4358	144.601	0.471436	0.00442394	0.0116316	4.1132	16.7531	5.01321	3.80666	173.084	1.89267	high
TCGA-HC-A6AL-01	0.183562	0	0.466622	6.42898	10.621	67.2651	12.0189	58.8762	2.02443	0.950191	11.8657	6.30218	1.70269	170.275	3.80519	6.51638	0.706153	44.4027	1.27653	21.1398	119.597	2.22871	0.249401	0.00312255	2.2216	15.931	7.53697	2.41053	73.4176	1.60619	high
TCGA-EJ-8469-01	5.27397	1	0.580886	13.4035	48.1857	137.472	9.85387	32.6259	3.11981	0.656588	3.98857	9.08734	4.36192	101.496	6.90848	19.7791	0.897034	72.6829	0.688456	25.1232	68.3994	2.38372	1.77933	0.0891103	3.46841	12.447	8.91451	9.96434	227.963	0.709227	low
TCGA-EJ-A46D-01	1.71507	0	0.278257	4.41969	14.0747	86.0711	16.4877	28.5029	0.861143	0.631763	4.01935	13.7905	3.96102	54.3654	4.99417	8.23939	0.303597	54.3706	0.676621	14.8572	220.483	0.197106	0.874373	0.00491225	2.17432	5.52925	5.00887	14.6423	102.458	0.442293	low
TCGA-G9-6367-01	3.34795	0	0.196589	22.9355	17.2231	116.246	28.8718	121.236	1.95176	2.38452	14.9352	24.2737	7.19814	64.4625	5.58256	9.72821	0.240872	67.0169	1.22077	37.8927	374.636	0.417021	0.00611455	0.00535887	1.98395	16.9649	5.96013	20.072	176.021	0.219207	low
TCGA-VP-A87E-01	5.58082	0	17.2154	239.415	133.917	550.706	148.864	832.027	45.8105	44.5303	382.876	56.0193	23.28	863.266	53.5787	96.8629	17.3712	223.048	30.9837	122.248	449.086	43.7633	0.936775	0.00400488	26.6411	249.74	97.425	38.6967	1194.24	0.899656	low
TCGA-HC-A4ZV-01	0.0630137	0	0.488341	18.0544	49.5044	192.696	20.4121	233.983	11.27	3.87979	38.0635	10.5849	20.9858	191.646	8.50228	19.968	0.968396	98.9686	0.69238	29.786	152.069	0.07679	1.53727	0.0105256	4.21595	13.7257	25.2009	9.99705	217.293	1.68357	high
TCGA-G9-6373-01	2.22192	0	1.41101	13.9937	57.4389	113.444	14.5252	71.5797	3.1374	0.950081	15.0249	14.795	6.15739	138.548	8.78785	8.00082	0.442731	50.3173	1.22025	24.025	180.714	2.70117	0.00691614	0.00606139	4.13968	33.3967	6.85402	6.88163	284.309	0.51197	low
TCGA-G9-6370-01	3.16712	0	1.3184	45.8009	69.0588	361.139	60.0662	267.234	4.04434	4.53188	63.5788	41.3876	7.34934	281.087	23.964	25.4113	0.776591	92.0057	6.64998	48.1465	337.856	10.5129	8.26469	0.0088225	7.7304	50.1329	15.8169	23.5891	400.572	2.49173	high
TCGA-VP-A87J-01	4.86027	0	1.14218	90.1998	68.5729	113.934	58.6566	473.256	16.3655	16.5312	231.672	16.0669	5.2649	449.646	16.137	33.3481	1.08619	130.763	7.73633	84.916	143.852	5.58087	1.4836	0.00623618	2.63051	29.1079	46.3151	25.6756	695.187	0.175647	low
TCGA-CH-5763-01	1	0	14.4553	91.0577	147.022	475.668	99.1537	430.658	17.0798	32.8597	117.841	63.3173	22.2725	257.794	83.8115	52.6903	9.47515	157.735	43.9819	60.7998	216.139	41.3657	0.111032	0.31278	22.9706	184.36	175.407	33.3497	751.865	0.0723609	low
TCGA-ZG-A9NI-01	0.361644	0	3.39455	32.8635	31.5189	113.478	25.4409	282.666	12.2948	8.00934	59.5791	10.5739	7.91733	302.377	14.6979	14.6057	1.94187	69.1379	4.01866	42.505	167.171	16.0765	0.00649145	0.0113784	8.24473	73.4926	9.91554	5.24641	266.33	1.07835	low
TCGA-KK-A6E4-01	9.59452	0	0.582079	14.6253	38.4483	269.468	16.6923	166.01	3.84875	2.60817	21.9965	5.1387	1.83502	451.999	5.36089	16.2041	0.682679	65.6715	1.07283	42.902	79.7178	6.24448	0	0.00324012	3.44908	28.9059	12.4698	4.74852	216.989	1.78566	high
TCGA-EJ-A7NF-01	0.684932	0	0.0545943	3.26178	10.7179	44.6688	9.63576	24.6439	0.66636	0.522925	2.06826	7.81813	1.57511	34.6743	3.18622	7.32907	0.309675	42.405	0.488253	12.3644	84.5128	0.118654	0.0989727	0.00722841	1.23336	2.40257	5.27162	5.11713	59.2447	0.900549	low
TCGA-KC-A4BN-01	4.9726	0	3.06139	85.4494	26.0756	76.5845	41.9648	117.495	4.20972	5.36389	29.4753	33.7082	6.53737	192.16	10.6483	27.8469	1.63084	105.525	2.56685	37.9286	258.351	4.54162	0.718863	0	2.45221	21.1516	67.4684	13.8761	594.506	0.272428	low
TCGA-J4-A83M-01	1.4274	1	0.934556	71.6418	46.1999	222.439	46.4307	498.593	15.3237	15.6066	95.3665	17.9747	4.66809	770.651	15.3932	32.7511	2.87015	123.821	0.9892	48.7655	326.675	1.69973	0.24803	0.00334425	4.62246	42.7439	23.634	7.40154	485.278	2.27928	high
TCGA-EJ-5517-01	5.17534	0	0.629429	28.0827	32.6177	150.316	21.9691	149.743	8.35034	5.96571	24.7236	14.7014	12.4828	62.0751	8.4107	14.1427	0.601248	76.6204	3.89825	17.8026	131.022	5.77573	0.00279089	0.0146758	7.35063	20.659	33.8689	8.09048	127.564	0.817311	low
TCGA-CH-5754-01	0.169863	0	2.78447	39.3826	168.198	144.315	23.8876	192.316	4.44134	4.57131	32.0405	16.7137	8.03102	246.393	11.4935	23.2579	1.18822	75.0545	1.45363	120.764	257.69	13.0457	1.37488	0.0735589	11.3098	47.8061	23.9432	7.15671	274.351	3.73845	high
TCGA-EJ-A46H-01	1.98356	0	7.48816	45.3061	109.06	229.648	73.2355	316.842	8.96494	14.4366	221.734	60.2101	11.67	427.741	27.6217	58.6195	7.38469	165.188	19.0141	86.7854	299.302	45.5985	3.97239	0.0206983	14.0892	132.546	49.1158	22.0728	654.767	2.50461	high
TCGA-2A-AAYF-01	3.73699	0	0.277083	9.66444	10.3932	68.7392	15.5053	119.687	7.45351	3.46056	19.9462	8.69049	2.01945	84.9053	2.86123	7.04578	0.587659	52.576	0.606664	21.783	71.0624	3.50718	0.391985	0.0306125	3.34057	12.2211	4.24064	8.81273	110.946	0.682248	low
TCGA-YL-A8HK-01	3.76986	1	1.41167	49.4436	121.362	145.109	31.6913	202.492	6.12672	4.92461	34.9325	27.3933	10.8419	297.302	8.22188	20.8027	3.492	86.7323	1.71583	41.7361	294.287	6.3553	2.3167	0.0268038	6.13531	41.58	41.0311	13.591	277.814	2.40195	high
TCGA-2A-A8VX-01	3.77534	0	0.35677	10.9001	8.99138	41.4778	10.1703	69.8971	4.8296	1.71818	12.4405	8.51564	8.01944	45.766	4.17805	5.62651	0.212768	65.7963	2.99788	50.4569	71.7334	1.38361	0.227637	0.00369452	2.17373	5.32628	6.80118	4.86771	37.3102	1.31055	high
TCGA-HC-A48F-01	1.86301	0	0.300429	2.18566	166.681	32.7224	10.4375	10.1699	1.23506	1.21665	0.943919	8.93493	5.37497	38.1599	3.53038	11.7006	0.274285	61.8081	0.616228	20.01	53.264	0.0571601	0.0536388	0	1.6399	1.65173	16.5475	4.98807	33.0984	3.41638	high
TCGA-FC-A66V-01	1.43562	0	0.131828	4.12949	11.2741	65.6432	12.2987	17.352	0.0965839	0.49213	1.17003	12.1383	1.39303	83.8463	3.02626	5.75946	0.200663	43.2936	0.627367	16.0866	168.774	0.265126	1.8874	0	0.673782	4.15494	4.71903	4.57537	47.0372	1.78516	high
TCGA-HC-7736-01	3.02192	0	6.16537	96.3695	188.091	486.033	97.4085	1037.53	22.9362	35.5659	173.97	33.8047	12.3663	1070.65	22.7151	79.5579	3.63128	169.849	12.4117	63.104	586.553	26.3799	0.0371507	0.0086825	12.2211	131.994	90.8147	22.2439	1331.41	0.0583293	low
TCGA-V1-A9O9-01	7.86301	0	0.350807	7.18297	25.9688	53.0603	13.6912	36.9577	5.39558	2.60279	7.74397	15.9533	5.37189	49.9585	8.12049	12.3279	0.73941	84.8382	0.937794	26.1206	60.1223	0.602419	0.190791	0.0309651	2.80851	6.3521	19.7343	11.8461	75.1845	1.03855	low
TCGA-CH-5789-01	0.832877	0	8.61609	83.3792	86.2686	227.416	83.0441	180.721	10.8622	27.341	141.823	67.2064	13.737	392.674	63.4984	36.4964	6.91786	134.601	29.9928	64.8175	317.568	21.1934	2.09048	0.00761797	8.99535	163.084	89.8306	36.4042	559.803	0.291029	low
TCGA-HC-A8D1-01	1.56986	0	0.9566	108.803	66.8786	367.301	40.2967	423.216	13.0961	10.5467	182.919	19.9038	8.4212	563.972	19.1417	20.737	2.6112	73.617	3.48122	60.6668	319.396	19.6727	4.32617	0.0163427	6.55704	121.695	25.5484	19.9485	494.66	0.749798	low
TCGA-EJ-8468-01	6.43014	0	3.10586	39.3154	53.0043	208.219	42.8899	425.912	18.6651	15.8634	61.5477	25.2305	15.4619	431.214	14.4512	24.1693	6.22916	102.903	9.37371	42.029	287.09	8.54087	5.74785	0.0307539	13.3287	53.7562	39.2518	14.1496	582.599	0.703935	low
TCGA-V1-A9ZK-01	3.78904	0	0.118368	6.87673	25.0886	38.8185	14.5562	32.5889	2.26658	0.783457	1.58722	19.8936	4.32197	48.0409	4.56686	8.23486	0.430624	53.9147	0.70592	17.1301	110.859	1.42164	0.00685891	0.0180337	3.16681	4.65794	11.6844	7.67445	61.2314	1.13434	low
TCGA-KC-A7FE-01	0.964384	0	1.38405	18.0038	36.5211	93.1373	21.6377	155.365	7.41248	5.11286	15.816	18.451	11.8666	115.206	10.5763	10.2307	0.997695	69.5634	1.7941	27.0511	245.736	2.36323	0.00806416	0.0141351	6.65648	22.6407	20.6667	6.94678	166.251	1.03916	low
TCGA-Y6-A9XI-01	1.4411	0	0.471616	3.17786	85.0433	47.9993	16.1257	54.7618	1.07648	2.10529	2.10477	6.64889	3.11013	73.2317	4.66711	6.20777	0.346778	56.4987	0.414531	17.0702	87.9989	1.00883	0.618806	0.00404723	1.40311	7.01494	4.2993	5.46651	67.1961	2.12029	high
TCGA-HC-7210-01	2.37808	0	3.5694	146.126	61.2514	528.606	122.073	945.302	38.8611	53.5402	580.505	40.7401	14.7744	930.617	15.4926	95.0149	2.40556	127.442	22.4415	71.0489	502.848	16.5683	6.80116	0.0128573	10.3812	166.467	69.4078	52.9813	1280.78	0.0251143	low
TCGA-G9-6336-01	5.66575	0	0.895239	19.5466	41.9576	92.7945	25.9328	167.229	5.85548	4.03552	38.1299	14.3205	4.67983	180.471	15.1904	11.2311	0.877458	61.8441	1.21481	27.7348	180.745	2.39987	2.04213	0.00766487	2.36936	38.2068	25.7006	10.6702	306.786	0.859688	low
TCGA-KK-A6E2-01	13.7644	0	0.313009	8.08188	18.1694	53.5275	9.66163	75.054	3.09986	2.03402	10.4131	4.96618	2.79517	108.006	5.70865	16.6531	0.378723	54.557	0.500242	20.2945	49.1564	2.52313	0.276491	0.00682592	2.68464	8.72025	16.2266	4.85105	104.801	1.09754	low
TCGA-KK-A5A1-01	0.556164	1	0.356371	6.46578	12.455	68.0004	8.84697	92.1339	3.49406	1.52591	9.33104	7.20689	6.3312	127.468	7.32251	11.0945	0.701301	59.0904	0.59683	18.4623	84.255	1.04605	0.20158	0.0192029	2.80199	6.64109	7.64053	3.77497	91.7702	1.2816	high
TCGA-EJ-A7NK-01	1.30411	0	0.357956	15.0442	44.1863	116.813	16.4089	101.214	1.85925	2.12173	13.4247	14.5437	4.7632	143.078	9.98526	8.49861	1.06792	46.5869	0.541106	25.0488	198.521	1.53513	0.42586	0.00921554	1.98116	16.1045	13.9774	5.46029	92.1456	1.65871	high
TCGA-2A-AAYO-01	3.48493	0	0.751527	13.7492	19.5251	62.5958	15.3177	111.407	6.63034	3.87041	10.413	7.77677	7.2985	86.8642	4.18686	7.07786	1.2089	61.554	0.72104	27.6995	87.1883	2.55537	0.00456752	0.0280212	4.13075	10.5381	11.2267	5.85332	108.898	1.09668	low
TCGA-V1-A9ZI-01	4.49315	0	0.177411	3.13124	9.70913	23.4074	6.9022	19.5956	2.69364	0.558883	1.97434	9.38071	3.28177	42.812	5.24865	7.41229	0.341821	40.6854	0.180026	15.5655	90.2305	0.231919	0	0.00657708	0.988271	4.69405	9.21285	5.0846	39.7137	1.01387	low
TCGA-G9-A9S4-01	2.48219	0	0.325053	41.0451	38.7884	86.6539	15.8597	210.161	5.8874	2.1269	57.1341	7.61629	4.21505	225.248	8.48025	6.98298	0.447796	62.8907	0.675566	44.4814	99.0553	0.426397	0.00727507	0.00637597	1.76316	17.8315	2.58308	6.47828	220.589	0.83474	low
TCGA-KK-A7B0-01	1.66027	1	0.207908	5.50045	16.1105	53.8382	9.51799	25.5091	1.24248	0.459396	2.64942	7.73368	2.38003	101.58	3.36349	4.09308	0.716611	30.7985	0.239815	20.2239	68.9431	2.91869	0.69938	0	2.3688	13.4643	3.98606	1.64572	45.5867	1.95046	high
TCGA-J4-8198-01	1.68219	0	0.399587	6.11848	20.9894	59.7077	13.651	31.1113	1.62075	1.02773	2.18181	15.8485	6.25391	60.5976	9.81773	9.30485	0.76946	63.2203	1.11497	14.6532	96.5697	0.763024	0.721887	0.0077155	3.68052	11.957	13.1794	5.23756	50.8392	2.04434	high
TCGA-HC-7819-01	1.48767	0	0.99069	27.438	19.1063	66.7413	27.6386	174.165	6.65216	6.58045	58.7992	19.1495	2.89482	207.971	8.94493	12.7072	0.488235	81.2358	4.41076	25.2768	71.9495	8.36678	0.0140391	0.01538	3.44422	29.4928	9.57243	14.9949	389.549	0.168324	low
TCGA-HC-8259-01	2.53151	0	0.25988	2.01336	12.305	68.3496	10.0463	17.5888	0.820049	0.950549	2.44595	5.9176	2.33732	46.3713	7.72689	4.16347	0.396654	35.8125	0.364229	12.1759	67.0346	0.713656	0.388547	0.00276852	1.18284	5.31231	3.2106	6.56149	46.388	0.965675	low
TCGA-EJ-5511-01	4.04384	0	0.160274	2.14745	41.5595	107.367	11.0393	69.4771	2.84962	1.00256	2.24207	12.8194	3.48482	132.414	9.2828	8.32326	0.689825	49.0563	0.226628	14.6331	75.1507	1.8455	0.117606	0.00606304	1.49826	13.0186	32.6351	7.00179	105.149	1.22369	high
TCGA-EJ-5495-01	4.82192	0	1.01589	8.51751	42.4166	96.6655	13.5479	123.128	6.07023	2.70926	6.06135	19.7766	6.46852	113.518	15.586	15.2107	1.55841	74.9293	1.23	14.7329	182.102	4.3986	0.131933	0.00825914	6.12285	31.4431	44.6151	5.91369	91.8298	1.76529	high
TCGA-ZG-A9L2-01	0.493151	1	1.50045	40.2497	49.37	264.486	26.6993	233.504	10.1214	3.49129	46.2839	18.5124	50.0283	282.503	14.2516	28.5936	3.55197	80.7703	3.4288	58.3844	304.817	9.73872	0.00374233	0.00655965	13.5616	47.4113	46.4393	11.0406	222.995	2.30246	high
TCGA-EJ-A7NJ-01	0.539726	0	0.10618	6.19155	24.1135	65.4123	14.6224	38.5525	1.09398	1.30624	3.20846	9.04808	2.97085	63.1503	7.08969	8.4612	0.431087	44.2881	1.09277	15.5792	149.769	0.876139	0.624236	0	0.555605	7.20371	9.6928	5.19836	44.8102	1.39802	high
TCGA-G9-6353-01	4.22466	0	2.0264	2.79308	39.5944	137.641	22.2483	43.6164	0.754402	1.61003	3.51913	19.6825	8.40782	157.056	19.113	4.88753	0.923414	35.7732	1.8594	17.6414	329.759	0.90549	0.133837	0.0136391	2.80744	34.2199	6.24544	8.62507	137.602	1.1399	low
TCGA-HC-7821-01	2.61918	0	1.47975	10.6571	43.4648	31.5406	10.4338	130.066	9.7532	3.45525	15.0107	32.1084	5.92873	170.692	7.57497	14.6003	1.85246	69.9578	1.90548	19.1065	78.014	1.14846	1.74503	0	6.20971	16.5291	17.2958	5.14135	268.042	1.27278	high
TCGA-V1-A9OX-01	3.10685	0	0.214283	14.6527	25.5247	85.5282	21.4337	108.751	2.78741	1.78831	17.3132	10.097	3.31191	160.774	4.05305	7.02851	0.640786	43.4132	1.32646	21.6413	222.456	1.5015	0.287185	0	2.4171	14.114	7.39526	5.16414	163.945	0.901906	low
TCGA-EJ-7782-01	3.19726	0	0.445641	5.39535	32.6144	55.9821	16.6692	78.3054	3.46414	2.36072	7.03195	16.4362	4.09901	76.936	6.03709	18.6576	0.984954	62.0875	0.586312	21.8456	74.1394	2.49328	0.0393988	0.021249	3.87809	9.85749	15.7085	4.7492	58.4507	2.28869	high
TCGA-V1-A8MG-01	2.34795	0	0.577734	8.05933	21.6554	68.2135	13.4436	58.9506	4.2796	2.5989	5.8579	11.5024	4.76497	103.924	10.1942	9.80541	0.845162	63.2745	0.935818	18.1285	103.547	2.48346	1.15264	0.082802	2.57331	17.2334	13.1594	4.07851	110.223	1.8045	high
TCGA-XK-AAJP-01	3.44932	0	0.36422	3.64863	6.04158	32.7648	10.8582	23.7931	1.98082	0.56441	2.02491	7.65083	2.8309	38.4104	2.39195	4.40718	0.428526	32.8478	0.224477	9.36856	59.3484	0.288519	0.241737	0.0338978	3.7434	4.95376	6.06512	6.24568	31.4183	1.0197	low
TCGA-EJ-A46I-01	1.83014	0	0.209113	8.70728	32.594	86.8248	14.9026	109.085	1.72771	1.56068	15.3544	12.391	3.98742	118.434	8.8766	8.91159	0.861493	48.0121	0.32059	18.8021	154.853	2.54152	0.106371	0.00981314	1.87868	13.7871	9.70149	5.79812	109.376	1.12233	low
TCGA-G9-A9S7-01	1.99452	0	0.113916	2.78899	18.0381	77.1221	10.4475	23.1518	0.795248	0.234775	4.7379	4.95538	1.40426	44.5789	3.0435	7.24116	0.362511	50.1879	0.124296	14.3965	71.8914	0.399391	0.0076487	0.00335171	0.78578	5.06444	2.70758	5.72271	44.7622	1.1002	low
TCGA-HC-A76W-01	0.583562	0	2.97429	29.6374	42.8364	91.3586	24.3305	89.3412	6.82238	5.30225	14.8031	24.1145	15.3643	201.296	14.5299	20.466	2.90591	72.5268	13.8475	33.2784	194.445	6.35358	0.279857	0.0106639	8.36251	33.4586	20.1266	4.01603	119.041	1.38011	high
TCGA-EJ-AB20-01	0.358904	0	0.744333	86.2865	35.5535	454.908	53.7868	648.88	10.7475	4.17635	95.2468	14.3115	16.2968	320.86	9.64304	18.9603	1.57463	74.8806	2.36929	60.307	539.272	8.40049	0.133119	0.010145	4.88538	116.427	31.6512	14.1228	608.101	0.131325	low
TCGA-V1-A8X3-01	0.553425	0	1.35379	24.1394	20.5261	125.806	25.9962	254.004	12.3553	8.41985	38.1338	17.8021	8.20442	152.791	10.9932	14.8519	0.913845	71.3754	3.221	30.4414	176.987	6.938	0.0151497	0.0962611	8.27168	29.0238	46.9888	6.02671	180.312	1.07006	low
TCGA-HC-A8CY-01	0.794521	0	0.262206	27.5216	19.1247	87.5313	14.1487	112.636	3.70257	1.70851	25.9681	9.79724	2.52687	136.616	7.30318	10.9835	1.02173	61.5147	0.388277	22.7	95.1331	4.61526	0.132041	0.00330635	4.60898	20.1724	5.55322	9.53414	109.359	0.757829	low
TCGA-VN-A88I-01	0.736986	0	3.18044	7.92754	60.6778	101.658	20.9827	74.5868	5.99409	2.43124	9.12607	26.6518	33.2832	260.041	14.1931	13.865	5.30687	72.8521	3.56856	31.7258	361.74	11.6535	0.858956	0.01882	9.80817	78.7582	33.2362	5.46639	229.783	3.81667	high
TCGA-HC-7740-01	1.96438	0	3.81262	105.485	68.9496	387.321	54.0551	483.767	28.192	24.196	231.716	59.929	21.6422	257.574	22.8016	50.7189	5.68569	117.443	20.7929	47.7893	186.476	13.6978	0.0283132	0.0210803	19.3929	81.4046	111.037	19.6638	353.098	0.6301	low
TCGA-KK-A6E7-01	2.53425	1	0.343948	15.5941	15.9645	46.6364	17.598	82.8574	3.6949	1.50451	8.21534	7.49498	2.28434	130.812	4.04047	6.01556	0.328635	45.7538	0.537111	13.4368	204.362	2.85905	0	0.00584912	2.05162	10.8656	4.4936	2.5193	74.7245	1.31811	high
TCGA-KK-A7B4-01	1.74521	1	0.314425	3.37715	21.5329	84.3748	6.70963	39.0692	3.74668	0.459493	3.27211	6.43051	3.97422	55.9131	8.09688	11.7443	0.916411	52.1356	0.222743	27.1254	60.2798	0.0881433	0.0132341	0.00579928	1.66406	5.32149	8.20631	4.92522	37.3174	1.42184	high
TCGA-YL-A9WX-01	4.12603	1	3.55976	67.6889	86.9789	254.415	62.7336	437.664	17.1929	17.5759	142.218	45.2776	12.4702	461.323	22.2889	27.1271	7.44157	103.1	14.2484	54.8828	436.437	6.59749	8.17929	0.00251084	6.57054	76.6864	41.9433	17.2478	579.193	2.86016	high
TCGA-CH-5744-01	0.164384	0	2.36163	100.403	114.46	210.584	108.957	454.101	21.0768	25.4723	239.204	80.2338	9.5229	767.623	26.6804	32.5408	4.54272	147.618	20.0153	78.4301	402.266	22.9205	0.0620361	0.0420923	7.65831	135.614	16.9951	23.898	1202.52	0.106918	low
TCGA-J4-AATZ-01	0.216438	1	0.475645	27.7335	213.365	48.8585	30.4479	142.367	7.50613	9.14151	23.6503	14.9743	3.35321	120.986	8.65298	19.6012	0.791722	102.735	4.1732	22.7378	143.725	0.301807	0.241912	0.0103422	1.61018	6.77489	11.6505	11.7417	131.1	2.17359	high
TCGA-HC-8266-01	1.29589	0	0.335506	18.6297	21.7321	60.4199	15.9813	77.8259	4.92631	2.39115	7.48191	16.147	5.58307	70.8707	10.1308	16.28	0.716507	89.2228	1.30184	37.7095	88.7523	3.13521	0.0159461	0.00349385	4.25681	13.5507	20.3311	9.55003	105.996	1.08057	low
TCGA-EJ-7781-01	2.93973	0	0.382812	12.1983	35.294	87.0941	13.6444	155.331	7.24473	4.11834	14.1846	13.1737	5.13617	105.673	9.67568	14.9186	1.92003	63.5008	0.745534	19.8693	97.8431	3.11347	0.530355	0.0220029	3.92853	16.7185	21.9116	6.55793	95.6382	1.38636	high
TCGA-KK-A8I9-01	2.57534	1	9.3756	18.369	62.5238	53.7321	36.3456	143.894	8.82257	3.39299	4.84119	22.5077	20.0116	271.83	22.8946	11.1085	8.66198	77.4169	2.25167	28.1338	142.739	7.12922	0.00480951	0.00843023	11.0495	126.341	47.2448	5.18585	339.897	12.7147	high
TCGA-YL-A8SA-01	1.40274	0	0.189967	8.39104	34.9593	73.1067	21.8176	151.852	2.56343	1.23771	14.6928	7.63675	1.4556	184.842	4.95198	16.1878	0.790176	66.6786	0.625624	29.0568	87.2134	0.637022	0.122496	0.00858853	0.929012	7.5657	6.15897	6.85302	124.312	1.63468	high
TCGA-HC-A6AN-01	0.134247	0	0.110914	3.54638	14.9875	52.8776	7.80269	18.326	2.12672	0.553577	3.64063	7.36964	0.738832	52.0867	3.19409	6.87594	0.527781	41.9336	0.741775	12.7082	61.7434	0.965467	0.521753	0.0106342	1.20002	7.46673	7.04549	3.48808	37.056	1.34333	high
TCGA-HC-8262-01	1.86027	0	0.114179	5.80105	19.6962	103.345	10.8759	14.9841	1.01152	0.489104	1.0093	13.3044	1.97174	54.6688	8.97913	8.51933	0.43478	46.6429	0.238265	14.1721	99.7489	2.81471	0.00603728	0.00529114	1.14228	5.75613	4.85891	6.57689	60.6766	0.988066	low
TCGA-EJ-A46B-01	1.8	0	0.169928	3.09378	9.65123	40.1084	19.0105	10.6489	0.273012	1.32977	0.944047	14.0865	4.65185	15.764	6.34152	7.70222	0.240739	44.0859	1.03476	10.9041	161.684	0.0788522	0.401685	0.00463212	1.27464	1.66241	4.76271	14.7691	45.1729	0.527831	low
TCGA-KK-A59Y-01	5.39178	0	0.245109	5.00308	29.7129	64.9425	10.8503	29.124	1.94196	1.15411	6.2754	8.27941	3.30446	58.8885	6.37238	6.26402	0.792895	40.939	0.656451	20.5229	59.5302	0.753332	0.00523647	0.00458931	1.10916	6.23258	9.14402	6.68018	43.6224	1.18509	high
TCGA-EJ-8470-01	3.17534	0	2.45968	21.47	69.8071	73.6251	18.5536	136.405	5.95796	3.62911	10.5973	16.9377	8.89265	163.979	11.7274	25.8109	2.98356	110.337	4.3124	25.1759	142.736	2.05959	1.34302	0.121763	7.49231	41.768	23.634	12.2342	264.326	0.922689	low
TCGA-XK-AAIR-01	2.66301	0	0.303321	3.04455	28.5611	94.9408	13.1785	48.2375	2.00054	1.13189	1.83275	12.3185	4.42026	49.3134	5.3673	5.74576	0.929705	46.431	0.3739	10.8141	101.034	0.921624	0.38573	0	1.61699	10.1225	8.50478	6.51203	48.1459	1.35507	high
TCGA-XJ-A9DI-01	4.00274	0	0.463549	22.1993	33.7965	142.59	21.6643	136.873	3.26602	1.07139	10.0861	32.4417	5.71033	164.316	11.3201	37.8962	0.822909	117.968	0.524946	37.8508	234.958	0.432686	0.306999	0.00433964	1.53984	14.194	23.4617	9.88732	185.459	1.81589	high
TCGA-J4-A67O-01	2.29863	0	5.87408	20.501	11.6611	111.301	16.2093	68.624	0.934303	1.11866	22.9464	16.5896	4.0468	271.233	5.67748	5.5599	0.342094	59.1968	3.16276	29.1754	174.041	6.70172	0.0342018	0.00374686	15.7573	39.7834	7.33091	6.58774	104.475	2.00094	high
TCGA-KC-A7F5-01	0.249315	0	0.200644	3.55997	15.9217	38.1984	13.7765	14.1222	2.34024	1.34723	6.9689	8.03816	1.2742	38.3311	3.63054	6.11024	0.227962	50.9212	0.352274	24.1273	49.0393	0.394671	0.27391	0.0033811	2.04136	4.50902	5.69935	3.41668	43.4198	1.87945	high
TCGA-J4-A6M7-01	1.40274	0	0.395559	6.47048	14.4761	74.4447	11.671	18.2152	1.86232	1.41859	2.01043	15.0466	7.06338	41.6169	7.85179	9.18773	0.302914	62.4179	1.87965	21.1123	83.0378	0.812874	0.0456975	0.0277269	2.74402	3.68131	9.74852	5.34855	53.5765	1.33325	high
TCGA-G9-6339-01	4.47671	1	2.16845	7.41094	40.3438	105.386	23.9738	58.0889	1.28777	1.09782	7.3364	12.7864	5.41707	243.118	13.5232	5.8283	1.3604	62.9306	1.49376	21.7125	151.322	0.940082	0.0948568	0	2.94984	44.94	9.08418	7.20729	179.82	2.14891	high
TCGA-XK-AAJU-01	4.31781	0	0.577018	5.70473	30.9516	63.7604	15.3798	29.4912	0.737643	1.12585	3.91176	16.8648	3.85138	58.4017	7.03426	4.42873	0.912153	47.5628	1.90378	15.5224	145.904	1.24892	0.0242144	0	2.66628	22.8401	4.96604	5.83589	81.0287	1.16351	high
TCGA-EJ-5515-01	5.01918	0	0.258149	7.40406	28.8114	74.4651	19.1613	94.1294	3.33881	4.12692	15.2436	14.0928	6.48765	31.1659	13.4136	10.9932	0.500527	59.5344	1.64208	14.5646	145.616	2.18704	0.689265	0.0101811	2.30394	16.2556	22.5663	13.594	63.9513	0.751426	low
TCGA-J4-A6G3-01	1.69315	1	6.54822	100.686	154.701	261.805	67.188	384.768	13.4617	13.4665	101.816	39.7722	17.5862	528.56	49.6939	34.4373	8.718	124.472	12.0444	61.6512	275.97	28.4366	0.362303	0.0931412	16.6051	188.84	61.9323	17.4917	930.233	0.395702	low
TCGA-SU-A7E7-01	1.50959	0	4.24083	193.641	78.4019	337.799	73.0537	713.84	22.2533	22.6826	267.511	31.2276	12.7154	565.336	18.8693	48.9828	4.54025	131.43	8.40026	74.1149	270.463	20.7876	0.0794498	0.0146591	10.1111	108.949	43.1914	21.2204	688.407	0.39119	low
TCGA-CH-5746-01	2.00274	0	0.242563	24.9356	33.7078	151.58	15.3558	270.074	4.37113	5.20395	51.7188	16.7794	3.6999	168.868	12.3864	13.3748	1.16684	58.1935	1.41612	29.8968	126.09	2.38684	0.00938463	0.013708	1.71481	19.3208	10.8984	8.14786	180.28	0.662903	low
TCGA-HC-7209-01	1.20548	0	1.42524	100.8	88.8942	243.341	47.3163	606.719	16.1744	24.8569	132.808	23.0682	7.98072	584.39	17.9666	41.6333	3.99564	121.933	5.29326	46.5457	207.441	5.60297	2.23236	0	5.6857	48.5172	23.3188	15.0575	761.026	0.219413	low
TCGA-J4-A83J-01	1.90685	0	1.26146	400.616	63.9855	309.767	128.249	838.554	18.7688	14.3613	478.575	31.5312	9.34437	924.579	20.1559	130.612	5.46148	104.922	14.707	205.762	648.466	10.5323	4.70825	0	10.3854	111.123	66.3668	42.6668	1723.72	0.00571894	low
TCGA-KK-A8IA-01	5.29041	0	0.240601	4.03013	56.5138	68.7434	13.4308	27.7933	1.79152	0.449349	3.36537	7.67426	2.24745	56.4699	5.5661	12.5763	0.185913	63.4891	0.330273	22.6328	67.0926	0.0874651	0.12804	0.0115093	1.22672	4.25963	8.56004	5.17332	51.3475	2.00723	high
TCGA-EJ-7797-01	2.69315	0	0.404709	18.3508	36.0631	131.111	25.2069	118.159	2.33828	1.22485	27.1518	15.1614	3.2822	79.7639	9.15408	18.3701	0.386917	68.3117	0.30014	28.3427	138.733	1.10101	1.32073	0.00586079	2.15916	20.8006	9.58489	16.7739	158.33	0.746498	low
TCGA-KK-A7AW-01	2.88767	0	0.114006	1.40706	4.47522	18.4926	7.66122	16.8574	0.455097	0.151666	3.14001	2.68321	0.389303	84.9459	0.772576	1.66963	0.422991	28.2339	0.22391	11.551	26.4362	0.295499	0.223042	0	2.28111	5.61276	1.62094	1.19028	19.2987	1.61879	high
TCGA-2A-A8W3-01	0.542466	1	0.887209	7.83598	24.2424	72.6773	23.1836	59.1233	2.12884	1.4086	6.84114	16.37	2.64646	91.7503	5.80576	12.9424	0.828384	61.3922	0.818282	11.2739	196.939	2.24961	1.29199	0.00337	2.19328	14.1492	9.46363	6.73649	173.128	1.29248	high
TCGA-EJ-7788-01	2.35342	0	0.365121	2.30872	16.9768	59.1224	13.3458	21.3596	2.38929	0.848669	1.19045	15.002	10.0542	35.5009	7.86491	9.47992	0.802355	65.985	1.45094	12.0478	54.2877	0.322591	0.250205	0.0514368	2.59263	5.7522	23.0213	5.66572	27.82	2.12272	high
TCGA-G9-7525-01	2.72329	0	0.0719377	2.24084	8.35262	60.4658	11.2464	14.2721	3.60048	0.47978	1.79094	7.91958	1.99015	19.2613	7.10657	8.61661	0.312171	48.6003	0.240711	10.2336	59.4779	0.147726	0.287394	0	0.659838	2.19341	10.7079	5.59288	62.3408	1.072	low
TCGA-KK-A6DY-01	11.7671	0	6.10019	60.9702	100.977	312.719	62.9562	358.565	21.4516	20.0605	83.2345	32.569	12.4033	351.35	46.7269	44.4682	12.0109	131.041	11.7593	60.4926	247.263	15.1768	1.2444	0.00669083	8.19734	126.503	66.646	22.604	706.87	0.543068	low
TCGA-HC-8257-01	1.98904	0	0.166897	5.83444	11.1625	47.3289	6.96497	25.0937	1.38798	1.16565	1.22943	7.52069	2.47641	33.4441	7.47267	4.67655	0.67898	44.522	0.426809	16.4846	41.2032	2.2374	0.161788	0.00644514	1.74728	6.82754	11.0408	3.72627	31.5072	1.263	high
TCGA-EJ-7321-01	2.25753	0	0.16151	49.0554	33.2175	195.766	30.2784	425.692	9.54376	3.22746	101.878	9.54215	3.5816	235.651	6.96547	31.7902	0.756934	73.0041	0.681063	32.485	123.535	2.50104	0.0120563	0	2.35285	36.7075	30.2084	12.1751	388.681	0.352646	low
TCGA-KK-A8IH-01	5.51507	0	1.08407	21.6604	53.2614	224.723	15.3956	116.071	7.14291	4.19895	20.3277	11.517	8.41364	197.284	8.30118	14.9844	2.56019	74.3552	2.25908	46.8204	93.4074	2.22999	0.613575	0.00566047	4.20146	19.2413	29.5482	10.865	203.284	1.01222	low
TCGA-HI-7169-01	7.35342	0	0.781608	4.53378	13.4206	84.9518	16.9036	29.7948	1.56298	0.609161	5.81374	14.6158	12.6422	82.5329	6.2582	5.48145	0.407011	28.6281	1.21233	29.5292	257.999	0.460738	0	0.0133737	2.28392	15.5261	7.06124	11.6091	153.333	0.432722	low
TCGA-YL-A8HM-01	4.03562	1	0.268445	3.95065	16.7179	31.0614	7.04103	6.61817	1.34947	0.270041	0.150555	12.6424	2.24593	18.2699	4.62796	6.71015	0.210641	37.3103	0.135419	9.92118	26.9631	0.360537	0.0777763	0.0034082	2.53899	1.7166	5.01887	3.04132	18.5943	1.50609	high
TCGA-EJ-7318-01	1.0411	1	0.567142	3.18778	12.6521	35.7909	12.1916	20.2973	0.874837	0.517362	0.526348	6.43419	2.86293	99.4429	4.70418	2.80208	0.644359	41.1693	1.06084	9.97639	112.626	1.12222	0.0373876	0.00273058	2.63974	16.7096	8.03038	2.99454	45.6917	1.48419	high
TCGA-MG-AAMC-01	0.473973	0	0.635553	17.5235	15.1399	31.3014	17.0767	42.3628	3.00179	1.81421	10.9198	11.0014	3.92232	70.0896	5.17653	9.46692	0.98132	61.8448	1.55626	31.4812	61.5595	2.52623	0.00521011	0	1.95915	10.2888	5.43989	6.53056	226.728	0.595375	low
TCGA-YL-A8SL-01	2.70411	0	1.00738	8.65847	47.0083	37.6634	16.0785	69.7022	1.50665	0.890402	7.55444	5.63024	2.09062	74.9891	5.87342	11.6619	0.878001	66.2829	0.181643	22.783	56.8034	0.529142	0.0767387	0.0197808	2.53179	7.10717	7.48995	5.25612	90.4829	1.85349	high
TCGA-G9-6361-01	3.87671	0	1.26931	5.71406	31.2527	134.893	19.7723	63.4743	6.13243	1.94003	7.74203	16.2667	5.49365	98.8682	11.5626	14.2508	0.698827	65.541	0.851114	21.606	143.791	3.04045	0.0591325	0.0129561	5.70196	27.1907	8.68373	9.66696	165.77	0.920003	low
TCGA-KK-A8IM-01	5.24658	0	0.255819	7.28359	33.2409	90.0095	10.8512	89.5275	10.7659	3.79069	8.17748	9.65497	5.19143	94.0916	10.9781	9.03992	1.55758	60.579	0.895362	22.2226	83.4517	2.86074	0.00416203	0.010943	1.77966	10.5844	22.6628	6.5825	81.7069	1.11999	low
TCGA-EJ-A8FN-01	0.90137	0	0.308689	8.52206	18.0052	111.383	21.5308	148.949	2.71772	2.43579	18.391	10.92	3.11496	138.254	3.56897	16.7914	0.551127	53.2186	0.581009	27.1026	206.012	6.73879	0.293798	0.00408711	2.91896	27.4528	4.06549	9.6505	192.318	0.529582	low
TCGA-YL-A8SP-01	5.57808	1	2.45453	10.8575	25.133	66.1244	15.9445	54.6819	3.33814	4.58379	15.2449	25.6471	10.8719	60.0965	4.58915	22.482	1.17799	66.6087	3.15727	39.8138	117.047	1.77046	0.161995	0.00330174	9.16624	12.1593	16.6505	5.7723	73.6563	2.31776	high
TCGA-KC-A4BV-01	3.63836	1	0.817502	17.5602	24.3942	61.9217	20.152	92.4068	13.7054	7.16251	18.4144	13.2298	10.293	75.8585	8.59017	11.6782	1.00242	75.7024	1.40755	28.3075	99.3756	0.72124	0.0264378	0.0139023	2.70138	15.0531	26.529	7.93271	116.386	1.3645	high
TCGA-V1-A8MF-01	3.96986	0	3.29265	30.4914	27.1172	118.527	25.4643	150.6	6.72013	4.19983	19.2949	16.0894	4.84041	157.663	7.95695	13.3607	1.36652	75.8496	3.71964	29.8683	188.706	3.66597	0.0157083	0.068835	5.79464	42.8391	21.8877	9.42663	275.387	0.590646	low
TCGA-XJ-A9DQ-01	0.249315	0	0.135132	12.6938	9.40984	77.4028	17.6654	57.8692	1.35479	0.938586	5.89646	14.8237	6.16872	75.1127	5.93964	9.76931	0.231473	60.4827	0.244448	22.5387	290.256	1.37056	0.68067	0.0131834	1.10682	10.8337	3.65962	15.0183	153.211	0.318885	low
TCGA-EJ-7327-01	2.52877	0	0.142185	2.93784	28.3599	134.774	9.71151	31.5404	4.00237	0.975516	2.72053	11.4371	4.70846	41.6677	10.4487	13.5009	0.851829	53.5305	0.467683	16.0642	75.6514	0.547594	0.00583932	0.0102353	1.70009	4.83168	33.6106	7.45771	48.5735	1.25313	high
TCGA-KC-A7FD-01	0.739726	0	2.49912	4.72032	19.5637	30.5216	25.1493	23.8181	2.93013	2.67733	1.47532	11.6021	4.48895	310.405	5.51166	7.43304	1.78401	81.9359	0.861392	19.011	51.8865	3.73399	0.0490064	0.00306784	1.39681	35.2825	37.3066	3.45927	245.563	3.53272	high
TCGA-HC-7077-01	5.79452	0	0.0409035	0.79592	12.4406	47.3095	9.36122	5.9654	0.994417	0.453978	0.475753	6.07692	0.632814	17.7423	3.63172	7.90842	0.239624	44.5188	0.109983	15.848	47.0137	0.036218	0.00308971	0.0108314	2.14471	1.35834	4.66176	4.89255	22.3065	1.20219	high
TCGA-G9-6354-01	5.66027	0	0.272385	12.9034	22.1987	76.8545	17.7367	94.1299	1.96466	1.5613	26.4348	5.65791	2.03393	206.917	6.12376	8.28217	0.340641	40.5301	0.751203	27.5814	113.296	0.942635	0.00453623	0.00795121	1.19835	12.5737	5.18886	7.81975	287.338	0.40874	low
TCGA-V1-A8WS-01	1.29863	0	0.395826	5.65432	9.04974	42.2354	11.7725	34.4764	5.20171	2.54926	18.9193	9.81063	3.20874	42.7688	8.62186	9.4557	0.450889	53.8165	0.562097	18.8455	85.0828	1.93844	0.184672	0.00269749	1.59199	14.8405	18.2209	7.3256	65.3837	1.06094	low
TCGA-J4-A67Q-01	2.67123	0	1.10447	33.1653	20.3811	107.404	18.0114	147.213	5.60388	3.93577	32.4475	13.7041	11.6426	199.495	6.20229	10.1483	1.27306	82.5377	2.20169	37.4321	219.234	1.16915	0.00524939	0.0138019	5.79684	30.1234	12.2809	4.67445	106.422	1.94972	high
TCGA-VN-A88Q-01	3.74247	0	1.5927	13.3345	54.0701	90.0532	27.0363	117.294	5.41115	5.05472	17.4646	54.7328	6.32717	181.354	9.85214	7.62035	1.72255	148.843	2.94093	23.1956	121.029	2.15384	1.90455	0.00378497	4.61492	28.4102	20.9445	6.40811	299.259	4.29432	high
TCGA-CH-5794-01	2.41644	0	0.645742	28.0526	51.0496	72.5576	29.9728	128.208	5.69585	4.83908	40.5528	58.4014	4.33199	142.836	16.8562	27.5972	2.99439	66.1833	5.34988	45.8376	217.483	1.96963	0.519214	0	2.00353	21.0694	34.2878	15.2787	342.552	0.537099	low
TCGA-J4-A83L-01	1.9726	0	6.14903	53.6893	67.858	335.604	54.6253	389.363	15.8996	16.6123	66.7309	25.3387	18.8775	475.855	21.1126	26.6278	7.53595	105.725	7.14237	43.4358	272.899	8.47716	0.252872	0.00307806	7.71497	82.0161	60.9319	13.9579	753.716	0.462046	low
TCGA-G9-6351-01	5.61096	0	0.344854	12.5614	12.354	156.868	18.9418	200.041	3.02889	1.43921	45.6746	11.5286	4.67216	231.097	8.25339	10.8395	0.270543	56.2493	0.354916	28.0802	190.439	1.49342	1.26765	0	2.08202	24.8174	7.14382	8.82613	311.745	0.523407	low
TCGA-J9-A8CK-01	0.879452	0	1.36306	25.2044	47.6	84.7023	25.9758	134.752	20.6415	13.28	34.8963	31.8963	16.6083	123.853	15.4344	26.6283	2.1234	92.4949	6.05035	47.0761	197.643	0.513464	0.00404901	0.0461319	5.26146	31.0428	47.9314	9.7193	184.055	1.41763	high
TCGA-EJ-7791-01	3.06301	0	1.34826	22.3299	54.3349	141.074	29.9876	210.035	7.88296	7.20087	32.0465	21.1598	8.58042	189.526	10.7585	19.8883	1.79816	78.247	2.98272	25.5988	216.549	3.95882	0.377162	0.0191069	6.07753	41.1084	32.6763	13.1864	267.622	0.675193	low
TCGA-EJ-7328-01	2.30685	0	0.57257	4.52526	16.2705	85.8261	13.9357	40.2567	3.4512	0.882919	1.93974	17.9501	4.75954	73.8787	11.5642	12.3985	0.535391	67.4367	0.307536	14.4986	157.925	0.926922	0.0974797	0.0295728	2.07606	15.1628	11.0456	12.2548	112.838	0.645606	low
TCGA-HC-A6HX-01	0.10411	0	0.467895	62.3826	25.9991	405.936	27.4294	298.509	4.50702	2.81743	124.405	10.4391	1.90608	716.65	8.05798	10.2288	0.78545	49.0661	1.82716	57.4438	269.721	3.68639	7.30054	0.00380397	3.7394	31.9348	4.9278	4.89008	153.799	25.7565	high
TCGA-YL-A8SO-01	9.53151	0	2.05456	11.7909	38.5389	51.0277	15.7458	53.0511	2.6994	1.126	6.67475	20.8009	4.87422	100.68	8.82295	10.2166	1.00587	64.9265	0.815515	27.5385	118.266	1.60294	0	0.0122064	6.92034	23.7289	12.9022	5.16311	122.051	2.01895	high
TCGA-KC-A4BL-01	0.528767	1	4.64029	68.8755	133.306	377.739	63.313	311.279	10.6807	19.5974	109.489	35.3711	15.2862	503.553	31.8285	21.0637	3.84108	105.934	11.2432	46.5041	379.069	12.9409	0.0605022	0.022725	6.95272	87.0561	57.9022	16.7316	580.313	0.840441	low
TCGA-EJ-5497-01	1.10959	0	0.79916	10.8912	23.8209	95.0889	24.333	138.37	5.59672	4.23281	17.2621	21.5539	3.50319	120.237	10.8768	19.2841	0.667778	78.7392	2.09884	20.4167	130.538	2.15307	0.589619	0.00689	4.0289	12.2583	21.2401	26.5602	165.524	0.192231	low
TCGA-YL-A8SH-01	2.39726	0	0.49029	10.0963	16.6816	79.4866	16.8346	172.956	6.07972	3.71003	33.0061	11.7296	4.51139	138.249	4.07583	9.83194	0.661702	57.5323	0.6957	21.3179	132.571	7.61877	0.632649	0.00416889	4.82642	26.0809	6.55017	7.28831	156.516	0.797217	low
TCGA-HC-A76X-01	0.410959	0	0.448883	6.97731	6.87592	51.7237	15.7205	85.1591	5.25131	2.31536	14.2059	11.5727	2.50825	66.3838	4.25998	9.21771	0.288866	55.7944	1.23977	20.8773	63.5747	0.471371	0.469304	0.00236382	2.08619	8.4208	6.74311	9.02222	91.7366	0.851365	low
TCGA-G9-6362-01	3.95342	0	0.931475	2.93376	8.76871	45.4783	11.0142	8.57901	1.10348	0.810671	1.29604	7.9849	4.56941	32.6481	1.87654	4.30097	0.130329	79.2178	0.32414	14.5573	63.4887	0.098104	0.524744	0.00403414	1.15756	4.67246	3.75494	7.71212	64.1814	1.2024	high
TCGA-CH-5772-01	1.33151	0	0.567664	36.3634	27.679	84.6667	17.4571	199.328	4.66328	6.51587	19.9551	7.5076	7.97798	168.279	7.22841	14.6149	0.444311	76.1035	1.29958	31.4978	192.221	15.7301	0.692384	0.0580992	6.60884	38.2007	9.13682	7.07237	239.302	0.423299	low
TCGA-FC-A5OB-01	1.86301	0	0.293584	9.56332	60.2866	9.93387	6.91599	5.42607	0.218193	0.24656	0.297335	7.18335	1.01323	15.2069	1.42817	4.41419	0.0416	53.625	0.219005	5.72521	89.4203	0.117036	0.0506888	0.00370202	1.37391	1.17008	9.54865	7.80496	15.7204	0.942652	low
TCGA-QU-A6IP-01	7.17808	0	0.378771	21.626	20.6166	122.965	17.5688	182.015	5.70479	3.93656	33.4472	9.27717	5.49299	235.286	12.3857	9.29241	1.15665	41.9778	0.60462	33.411	195.648	2.72446	0.0346158	0.00433396	2.89126	25.6466	6.50876	6.03089	180.336	0.868197	low
TCGA-VN-A88R-01	1.40274	1	0.66359	5.34981	5.76498	23.5957	17.2767	14.2854	1.12114	0.75295	2.00375	6.83014	2.32771	31.5212	2.9196	5.54176	0.396649	33.8498	0.600093	16.21	59.9581	0.0116393	1.09222	0.00478619	2.37414	2.28377	7.5463	4.93699	37.9669	1.84791	high
TCGA-J4-A6G1-01	2.10685	0	0.740044	6.58084	44.5941	129.973	18.8842	72.1948	4.04855	2.19918	5.26466	16.3894	8.2562	210.39	14.7916	9.34134	1.85211	76.0384	1.38568	20.6777	133.091	10.3636	0.303503	0.0113997	7.39171	30.754	12.2855	6.47958	144.297	1.8185	high
TCGA-QU-A6IN-01	11.6822	0	0.38408	8.02826	12.622	136.024	12.4304	128.337	3.31471	1.72588	17.111	5.56253	0.82515	343.709	4.30663	9.11353	1.08083	47.4616	1.11119	40.9731	67.2533	1.53022	0	0.00359567	1.28562	11.1961	3.83931	3.09742	140.999	1.70813	high
TCGA-EJ-7325-01	2.93151	0	0.154245	13.1499	10.0595	112.089	16.3788	103.971	4.24978	1.63327	21.8119	7.47928	1.15057	285.381	4.03739	5.22252	0.269431	38.0595	0.687049	29.4205	94.7002	0.690898	1.33797	0	2.01801	12.6567	1.61715	3.90507	91.5186	2.45034	high
TCGA-VN-A88L-01	2.04384	0	2.42642	69.5255	40.5567	186.905	28.9702	285.196	13.4963	11.9064	105.423	32.4023	10.2242	351.887	10.6312	40.003	1.3289	90.3793	6.09334	55.545	229.507	34.5293	0.0304695	0.00762968	9.62383	53.426	16.3305	8.64528	669.426	0.0842344	low
TCGA-EJ-5501-01	3.73973	0	0.296658	20.0955	41.3881	167.657	15.8569	227.404	2.58739	1.67714	36.2294	14.7642	3.54298	235.205	10.2493	13.1821	0.682016	89.2699	0.471761	32.5819	177.009	2.07939	0.0934484	0.0175499	2.47642	20.5415	23.1039	6.65019	172.143	1.3616	high
TCGA-CH-5768-01	2.00274	0	0.0566535	25.2915	27.8181	189.078	14.8219	267.34	6.00985	2.87191	35.7937	9.59451	2.57167	222.611	10.5842	15.9037	0.729773	72.4904	0.319652	29.364	84.9905	1.94223	0.00945974	0.00829063	2.34391	20.0671	19.9558	11.2804	236.704	0.428328	low
TCGA-EJ-5494-01	4.04658	0	1.98183	38.1125	39.4824	155.212	46.7468	220.534	5.19776	9.83903	40.1899	32.2538	5.66331	321.506	9.90626	14.2133	0.864707	94.6398	5.42376	32.1545	214.58	16.9722	0.763499	0.0100371	8.73408	38.7577	10.982	6.58816	350.013	1.39663	high
TCGA-HC-7737-01	2.9863	0	12.139	134.438	96.217	234.179	112.771	649.272	42.5355	89.4728	353.366	51.9967	22.4373	413.167	47.614	72.3801	6.84604	261.184	35.1788	65.1622	447.3	5.33027	2.22307	0.0123312	16.8629	94.4506	111.182	38.6527	890.614	0.0779235	low
TCGA-KK-A8IJ-01	0.841096	1	13.0827	69.9008	58.8188	103.046	69.9139	177.114	13.3952	20.5114	87.8478	35.5416	10.3293	418.626	22.4708	36.5932	11.9347	121.076	15.0747	52.1168	164.391	21.8666	0.173827	0.0103871	10.0322	92.9483	56.2368	17.192	515.777	3.30522	high
TCGA-XJ-A9DX-01	2.66575	0	0.17594	3.08454	6.87348	16.835	8.94315	12.213	0.575926	0.483895	0.636445	8.82288	1.03378	31.6758	3.54684	7.74356	0.164707	82.9676	0.116477	9.61004	60.5456	0.0668335	3.0271	0	0.733034	1.65881	2.9356	2.01536	43.9879	3.5428	high
TCGA-HC-A9TH-01	0.961644	1	1.03162	4.15289	80.3731	30.8606	11.6593	29.3785	2.22664	0.341975	1.40578	13.3939	4.28448	62.777	4.05302	11.3257	0.869653	84.245	0.348298	18.8583	78.5667	0.212821	0.202691	0.00261237	3.24431	10.0946	33.6682	5.40666	45.8221	3.24344	high
TCGA-CH-5765-01	1.91781	0	0.945721	31.5758	32.6024	113.457	22.6137	179.292	9.08375	5.67181	50.1294	14.0114	4.63557	107.594	15.6526	21.3094	1.39074	70.4681	2.74897	30.8795	97.0452	12.6084	0.140816	0.00280483	4.59029	53.6025	14.3239	9.8877	252.455	0.501201	low
TCGA-KK-A6E5-01	5.67945	0	0.4534	3.28514	19.9629	55.1241	10.2047	52.1739	4.08449	1.72608	2.17446	7.78387	3.74931	65.812	7.52304	5.84354	0.98809	42.6649	0.297482	13.0197	60.173	1.72868	0.637892	0.0148095	2.19845	9.72392	12.7815	5.83074	47.5968	1.34831	high
TCGA-EJ-5502-01	3.20822	0	1.72808	11.4268	52.4382	112.503	23.7976	188.505	5.6079	4.83482	15.5463	24.4457	6.73149	196.448	13.455	11.7954	2.19143	72.1347	1.42288	26.8252	144.317	9.3674	1.01401	0.00197487	3.72001	34.8579	39.5228	10.2378	224.996	1.38668	high
TCGA-V1-A9Z8-01	2.26575	0	1.4535	4.55169	25.0029	51.4494	9.75058	47.0076	2.63104	0.976452	1.20419	12.2227	12.7204	40.2779	6.46991	10.4738	1.15671	56.415	0.32799	17.6665	111.669	2.12777	0.132772	0.0134265	4.8249	12.2017	22.9947	4.53249	52.8811	1.92439	high
TCGA-KK-A7AV-01	2.25205	0	1.69641	10.5976	31.7825	83.4681	18.8065	103.619	4.85256	2.82766	6.33175	11.9609	5.47346	173.72	11.115	8.28133	1.46816	65.2613	1.48601	19.6859	126.61	5.75678	1.33916	0.0177156	4.40183	28.2314	11.2563	7.30757	161.217	1.50711	high
TCGA-EJ-5532-01	5.00822	0	1.06801	8.15425	22.9568	50.788	16.3201	60.6308	5.24323	2.8904	6.329	13.1604	6.14671	44.463	9.10689	7.86091	0.962027	52.8912	1.05497	9.68671	74.0536	1.48927	0.541899	0	1.81234	13.0536	40.9646	5.94627	69.656	1.82938	high
TCGA-CH-5791-01	1.08493	1	0.0981674	3.48832	128.893	91.2836	9.28148	24.4734	1.4716	0.406609	0.972686	11.0062	5.08391	68.2736	9.3151	9.83007	1.02239	75.1969	0.19975	17.9772	55.0207	0.873067	0.308634	0	1.50912	9.3967	7.09548	7.87559	36.3253	2.59633	high
TCGA-V1-A9OT-01	0.8	1	0.116149	1.08937	5.75817	28.8788	5.87154	13.1254	0.831496	0.544813	0.932649	4.55606	1.89706	21.4947	2.22108	2.61776	0.336016	24.6023	0.190099	13.8194	48.1845	0.741723	0.218362	0.00398699	1.3317	3.57721	2.7936	2.77843	28.6856	1.0583	low
TCGA-CH-5740-01	0.0849315	0	0.104146	13.4741	17.1174	85.4907	14.0642	155.899	5.48173	5.62362	23.6146	8.87222	3.33706	153.376	10.719	12.8624	0.884847	50.6962	0.363336	24.4031	82.1847	1.59371	0.272441	0.00508022	1.95897	14.8863	4.45647	5.36933	161.338	0.891746	low
TCGA-G9-7523-01	2.34795	0	2.96655	10.7945	41.6228	149.849	22.5215	178.604	14.8587	5.38766	14.0546	18.925	19.5396	202.024	12.1542	11.7262	1.31511	79.9412	3.88656	18.0832	256.57	2.58149	0.996066	0.00527471	5.9873	29.982	39.2467	18.149	308.103	0.293507	low
TCGA-CH-5771-01	1.08493	0	1.84264	85.7752	63.9923	220.502	58.6257	575.635	28.9585	16.6155	119.812	33.5477	14.3475	340.145	25.2625	31.5636	3.92022	86.5458	4.04636	58.0385	226.958	6.13634	0.0187567	0.0109591	8.18395	80.9672	42.2813	13.5616	461.682	1.14048	high
TCGA-XJ-A83H-01	3.50685	0	7.87253	194.681	160.602	225.189	129.78	779.629	23.8892	22.65	325.927	37.4927	12.1723	884.576	48.8025	72.5692	3.48939	197.489	14.8112	125.017	543.977	23.1397	0.0396038	0.00495847	13.9721	157.893	58.9514	41.8486	1227.42	0.134544	low
TCGA-EJ-7330-01	0.523288	0	1.61228	75.7242	69.565	267.471	47.0425	635.479	17.5365	17.6222	185.663	27.4581	9.86832	328.133	17.7282	28.8369	1.87897	84.2688	7.4664	41.2763	246.064	16.8785	0.0484548	0.00796245	7.93299	78.8283	31.0463	20.6095	450.304	0.151667	low
TCGA-J4-A83K-01	0.89863	0	1.25875	7.88265	26.41	108.618	18.6448	129.441	8.38615	7.42909	14.6984	13.637	7.27962	139.242	11.8866	9.25334	1.44025	57.3533	2.83949	21.4796	171.44	4.93033	0.0132948	0.00582588	2.91095	18.0157	12.9218	6.91343	157.541	0.756833	low
TCGA-EJ-7783-01	2.15616	0	0.49463	19.4001	57.1374	145.423	29.1832	159.005	3.08922	3.13261	26.4127	29.6567	4.92075	144.309	9.46176	29.3763	1.18581	75.8585	1.05949	25.8186	218.172	1.81541	2.93552	0.0100204	3.16777	23.9473	18.428	17.485	204.833	1.27681	high
TCGA-EJ-7317-01	2.11233	0	0.13247	6.03874	13.069	22.2849	17.8536	64.7775	1.66548	1.37962	6.94373	9.88701	1.7417	33.9102	2.02745	8.30642	0.205303	39.5026	0.242621	12.5349	100.784	0.582922	0.170107	0	3.51923	4.33949	4.96845	7.41885	57.9393	0.951732	low
TCGA-EJ-A65M-01	0.630137	0	0.312301	14.7414	15.166	65.9239	13.3096	73.4361	2.10833	1.30471	9.15817	8.78897	2.77063	108.906	3.82581	8.8456	0.5	50.7901	0.800041	22.1129	134.115	0.664539	0.287184	0.0755076	5.03822	7.80849	6.00182	5.61098	82.0867	1.03733	low
TCGA-FC-A8O0-01	1.68767	0	0.122807	1.74396	30.7255	59.317	7.74746	30.053	0.373676	1.28445	0.677741	8.83547	2.87557	25.3793	10.6206	3.93847	0.446547	34.1753	0.169807	13.9576	82.7725	0.391325	0.0895652	0.0039248	0.618162	2.05683	4.71878	3.48931	16.6991	1.40498	high
TCGA-YL-A8HO-01	2.92603	1	1.4735	24.3081	41.1397	83.434	14.0612	109.009	5.84295	2.71785	13.2707	11.4538	7.93598	108.2	11.0134	9.72466	1.2378	47.9829	2.83532	24.707	157.506	12.7682	0.0105287	0.110729	8.68242	47.407	21.9917	5.10048	166.563	0.677549	low
TCGA-ZG-A9N3-01	0.956164	0	2.72638	118.483	97.717	225.765	25.9173	79.4321	1.63374	2.0084	23.5774	16.4585	16.0801	546.689	11.4572	24.6232	1.90119	99.7355	7.2249	126.323	456.05	6.35865	0.100284	0.00878906	11.1618	57.8883	67.7307	3.89235	467.928	1.27407	high
TCGA-ZG-A9MC-01	1.24658	0	2.22225	270.475	193.766	317.776	72.7382	1166.04	21.2346	8.26638	342.119	32.1281	13.743	1146.96	52.9944	54.371	4.57829	155.194	3.07547	176.96	413.72	7.32897	3.39869	0.140379	16.4195	149.423	38.1857	22.853	879.78	4.04658	high
TCGA-CH-5792-01	0.249315	0	1.10063	12.8449	45.1	83.3127	20.7428	158.525	7.12023	2.77465	16.3923	20.4212	6.68451	141.464	11.1966	12.1662	2.1612	63.6598	0.604211	27.143	122.444	9.47048	0.632884	0.0191265	4.90917	59.2129	27.5625	9.11585	194.109	1.32644	high
TCGA-J9-A52B-01	0.156164	1	0.275267	3.75934	44.4689	33.6	19.9487	20.9442	1.97805	0.978221	2.05797	36.1203	4.99759	64.1226	4.80749	21.613	0.486114	62.1138	2.23695	17.2342	123.793	0.221192	1.30108	0	1.3133	3.70946	12.2787	9.3298	82.8339	2.16159	high
TCGA-EJ-5519-01	5.37534	0	0.444546	3.78416	22.1626	56.171	18.2496	83.5183	3.02821	1.8847	4.21782	32.101	2.68763	78.1656	5.46532	25.4061	0.303595	79.9653	0.35385	17.0441	90.8255	1.12514	0.120739	0.00450287	2.31919	8.74123	14.964	8.0537	94.2255	1.88169	high
TCGA-XJ-A9DK-01	0.753425	0	0.50224	7.87214	32.3774	115.804	24.4565	41.504	2.34088	1.12362	3.49203	24.3878	5.50475	71.184	6.0635	16.1101	0.695569	75.9635	2.08125	19.0724	208.213	0.419075	0.560505	0.00396156	2.61414	9.65341	6.80562	17.1112	177.554	0.439317	low
TCGA-V1-A9Z7-01	2.39452	0	1.06262	6.88553	18.0366	49.5359	11.2375	136.621	6.91269	4.36582	13.537	8.98414	5.06312	83.4476	9.45998	8.37321	0.758318	48.9139	1.03136	18.241	82.0307	9.59194	0.481598	0	6.79706	21.3701	11.9907	5.97675	104.854	0.786557	low
TCGA-HC-7750-01	1.43014	0	0.262889	4.63802	12.6717	43.2739	12.1103	20.2681	0.936025	1.69962	2.96282	13.4629	5.54201	29.0865	4.5794	6.05068	0.51176	46.9689	1.15006	10.6303	106.664	0.902621	0.685927	0	3.14537	4.13256	8.73307	8.25869	38.514	0.984023	low
TCGA-HI-7170-01	6.90959	0	9.41608	27.6072	68.1375	121.35	30.566	148.768	6.87182	4.38979	28.7627	37.6528	17.665	177.975	27.6911	14.5722	1.65554	90.9857	7.4567	42.4208	240.877	6.63804	0.86537	0.0409958	8.71122	62.2302	38.1044	12.7224	373.661	1.46029	high
TCGA-G9-6494-01	4.85205	0	0.739442	5.48826	25.1806	63.806	22.7898	37.8954	2.01804	1.33065	4.7889	12.9422	4.778	46.1547	4.98911	12.4269	0.338162	61.662	1.05718	14.3257	114.812	0.975765	0.161155	0.00641992	2.67314	9.23577	18.343	10.4367	63.0884	1.30045	high
TCGA-HC-A6AS-01	0.120548	0	1.2604	48.7104	37.1096	268.606	39.1601	341.363	14.171	10.3047	93.4436	12.1656	4.59131	809.091	12.9312	12.8108	5.47986	63.7309	4.65827	54.7387	380.738	5.75874	3.32135	0.0158717	7.76953	75.6619	9.92482	5.63722	341.137	6.03151	high
TCGA-EJ-5542-01	4.14521	0	0.0917184	3.31101	23.5706	89.0073	11.1255	38.2331	3.77937	0.78405	1.59949	14.5505	3.13484	22.9395	8.7913	17.0305	0.693306	77.2029	0.288122	11.106	65.8286	0.606828	0.153312	0.00274213	2.20661	7.31379	24.6271	15.357	43.3143	0.657551	low
TCGA-EJ-5526-01	1.47123	1	0.418117	12.4776	34.1133	117.547	18.0127	133.987	3.39075	1.1963	8.71422	17.2847	5.85886	75.3769	7.89992	27.2148	0.773094	85.6073	0.508284	19.0312	141.867	0.443875	1.2592	0.0028081	5.87672	12.7177	29.8795	16.0211	157.58	0.64834	low
TCGA-XQ-A8TA-01	0.4	1	0.247799	13.8562	22.6126	55.0053	8.41275	2.11212	0.117395	0.0698092	0.522183	6.38247	1.05238	20.8982	21.1057	10.554	0.0616725	62.6172	0.152088	24.3628	81.0794	0.102667	0.620443	0.00675483	0.75512	1.83194	9.29324	3.56216	15.4005	2.06847	high
TCGA-VP-A87D-01	3.27123	1	0.176957	2.16262	27.2185	73.4278	7.32637	10.3384	0.88738	0.376657	0.66269	9.25191	1.46643	38.0198	7.3938	8.09418	0.341288	50.3793	0.604272	15.5836	67.5953	0.123098	2.12547	0	0.81742	2.27083	3.86541	6.94996	27.3722	1.67078	high
TCGA-M7-A724-01	2.43562	0	2.86723	9.48937	13.5484	44.559	12.479	15.638	0.274858	1.68404	5.0721	3.83191	0.680734	54.4383	2.76618	5.33512	0.616367	41.7956	0.277843	15.8395	60.9039	0.326453	1.02443	0	1.71685	6.55789	5.5974	4.02362	128.131	1.40635	high
TCGA-HC-7212-01	2.38356	0	1.18034	5.98617	20.1975	53.2822	13.792	75.9731	3.94407	2.0745	22.9568	16.946	4.54371	79.8687	6.84753	13.174	0.904111	74.2037	1.78378	13.7173	68.7508	4.33742	0.718999	0.00270446	3.7724	13.2741	21.7188	7.14144	107.695	1.40546	high
TCGA-J4-A83N-01	1.1863	1	1.16621	86.7563	45.5967	518.591	47.8545	746.476	17.1056	14.9699	210.193	13.9202	7.49514	1002.07	13.0027	41.2609	2.30878	94.0271	4.77006	66.6953	288.881	4.33818	3.08875	0.027265	5.47889	44.9939	21.2807	17.6926	694.532	0.602683	low
TCGA-CH-5790-01	2.66849	0	0.25731	17.6232	35.8158	154.198	18.7734	241.888	6.45354	4.77054	26.0189	13.6911	5.81855	189.945	11.6525	28.1905	0.96423	83.7629	1.13352	31.2062	88.6647	1.45799	0.162756	0.0312029	3.72823	16.0612	31.5642	9.59967	237.097	0.766163	low
TCGA-EJ-AB27-01	0.39726	0	0.619224	43.9453	41.3506	252.391	34.6214	367.014	10.2311	6.35473	66.9927	13.3458	6.39037	320.698	10.4667	14.0466	1.44269	71.0213	1.97957	44.6658	284.322	4.79973	2.21485	0.00574864	4.12122	48.4325	12.0512	9.53165	353.7	0.902804	low
TCGA-XA-A8JR-01	1.03014	0	2.89777	84.8162	46.4447	190.328	37.8887	390.172	12.7597	12.2888	57.0314	19.7561	9.93407	395.378	9.45965	17.1995	1.90352	102.45	5.68185	145.5	272.211	13.1174	0.00937134	0.0451724	7.11471	63.6666	17.7094	9.63751	544.164	0.371859	low
TCGA-EJ-5509-01	4.01096	0	0.340481	6.00604	18.7735	65.7112	23.247	108.619	6.77034	4.65328	7.9515	25.9753	4.15688	111.284	11.3474	13.4141	0.675777	60.7578	0.555736	15.6153	143.542	0.26209	0.00393511	0.0103463	3.41209	9.13174	28.4142	10.7656	109.139	1.15262	high
TCGA-VN-A943-01	1.3589	0	0.35693	16.6664	16.1237	14.9842	30.9028	84.8558	2.87235	6.67877	20.3317	10.7853	1.08903	104.023	6.91916	10.7986	0.354836	78.3487	2.34734	10.6786	57.8328	0.519252	0.281378	0	3.2503	8.35233	3.10495	5.44695	158.851	1.49091	high
TCGA-EJ-5505-01	2.52603	0	0.0618184	4.17211	9.36627	29.4275	13.3377	39.082	1.49638	1.97036	2.51029	14.7347	1.46606	17.0643	3.11811	11.4014	0.652075	55.4479	0.111554	10.1523	81.4043	0.275089	0.563219	0	4.34574	1.85132	6.39615	16.2116	35.344	0.48084	low
TCGA-HC-7233-01	3.71233	0	0.936088	16.6709	20.6007	72.2652	15.1367	146.698	11.9888	8.46808	17.7783	13.4977	7.11238	110.016	6.3104	13.2374	1.99072	72.0324	2.30336	17.9353	95.8312	4.14378	0.406818	0.0237694	6.19916	22.6411	37.4152	8.60043	162.693	0.694344	low
TCGA-CH-5750-01	1.08493	0	1.50937	46.5636	41.5638	261.273	44.122	429.946	17.4313	12.0963	72.3377	21.8766	7.43678	275.151	20.4652	24.5082	4.55436	107.449	4.94498	40.152	126.122	6.03416	1.83602	0.0386572	5.1744	39.9852	36.979	15.7964	316.905	1.20297	high
TCGA-HC-7818-01	2.56986	0	3.0581	10.8521	29.8697	137.083	20.4593	143.078	1.95127	1.88615	19.8134	15.6912	4.02594	244.297	9.76119	9.08598	2.15798	58.3474	0.988521	21.6279	197.343	15.7956	0.0124324	0.0136199	4.024	60.3059	32.0886	9.001	309.178	0.59641	low
TCGA-EJ-8472-01	0.536986	1	0.308923	34.6626	34.1992	135.333	29.408	154.124	8.79162	4.63884	39.2503	12.6448	5.38018	127.907	11.7562	39.6173	1.24852	77.2801	2.03752	64.3059	140.834	1.95025	0.0162532	0.0056978	2.39052	11.7464	28.1683	12.9093	263.248	0.679628	low
TCGA-HC-7232-01	2.09863	1	0.755479	1.51034	16.6201	80.6054	7.85197	11.248	1.51408	0.538168	0.293019	12.6244	3.06648	34.721	7.15247	12.0827	0.204981	59.9477	0.991165	9.31751	85.0676	0.798485	0.00960634	0.00841912	1.44033	4.85275	12.3979	10.5626	30.0612	0.756891	low
TCGA-V1-A8MU-01	5.13973	0	1.60942	5.8106	28.7258	70.7598	17.0195	57.2072	2.85155	1.64214	3.62122	15.4252	11.2403	147.612	10.2238	9.99622	1.38378	66.6156	1.50119	19.0744	177.477	2.33295	0.589233	0.00794478	3.64607	39.6831	19.2611	6.85704	172.684	1.48628	high
TCGA-XJ-A83G-01	4.00274	0	0.485066	10.966	10.8515	57.2037	17.2101	91.8556	2.50556	1.4025	12.4134	7.1901	1.73981	125.563	2.30902	6.72574	0.591326	49.4185	0.312052	17.2463	116.132	1.51036	1.54778	0.0155919	1.89121	7.28083	5.70451	5.72841	98.414	1.53273	high
TCGA-HC-8265-01	1.32329	0	0.744683	26.8637	23.816	88.7494	19.5807	103.247	10.4661	3.45233	40.2191	23.3785	11.1849	55.9469	8.20022	28.5995	0.851688	109.541	4.6166	30.069	85.6907	2.04325	0.507085	0.0222469	7.51811	24.516	16.9754	11.6028	143.106	1.00395	low
TCGA-KC-A7F3-01	1.82192	0	2.66903	61.9533	50.1177	114.427	68.2601	143.265	5.20339	11.9934	39.4386	26.8818	6.96484	451.226	35.6891	29.5788	2.50138	135.381	5.48151	33.7595	301.889	4.52675	0.199061	0.00658337	4.01347	85.2784	36.015	17.6568	628.102	0.790045	low
TCGA-YL-A8SI-01	3.89863	1	3.41718	33.3961	50.5919	133.946	32.5272	287.224	8.26527	6.21526	35.9035	22.249	11.9231	291.773	16.3711	16.229	1.90777	103.269	4.15448	33.6539	282.473	19.5275	0.0784085	0.0202112	11.6904	64.9854	28.2248	8.866	409.272	0.522696	low
TCGA-YL-A8SC-01	0.416438	1	0.540235	3.88282	12.0327	41.4369	17.8071	21.7802	2.4418	1.41445	2.1896	11.7294	3.62163	58.4606	6.04919	8.22642	0.75939	73.6956	1.58938	10.3537	74.3268	1.06448	1.03746	0.00307177	1.64606	7.87981	22.3143	4.72908	41.211	2.65846	high
TCGA-G9-6365-01	3.73425	0	1.04184	11.1957	37.3666	143.954	16.562	126.854	3.94568	2.36934	9.83497	14.6523	13.6399	116.296	11.8401	10.6891	0.981236	58.7642	0.962125	23.7584	178.476	1.31182	0.104636	0.00539436	3.99662	33.434	21.9115	5.7639	180.554	1.21104	high
TCGA-H9-A6BY-01	0.306849	0	0.0826405	0.779493	2.2118	28.6979	4.37876	3.23745	0.183272	0.216214	0.285156	4.15896	1.59239	21.1547	2.78678	4.34434	0.179308	28.5703	0.191613	11.1594	56.8333	0.0853696	0.0254897	0.00319136	0.973509	0.754883	1.63969	1.34284	8.91361	1.21234	high
TCGA-J4-A67S-01	1.93973	1	0.447795	54.7641	21.0335	147.515	34.7077	331.815	7.96258	8.22165	219.418	11.3621	2.10053	581.823	7.91982	34.1601	1.4516	79.0473	1.9099	77.7885	209.314	3.60931	3.23957	0	3.10488	38.2848	5.7808	10.1596	389.178	3.97257	high
TCGA-J9-A8CM-01	0.942466	1	0.217419	7.07266	18.2034	134.466	12.5529	61.973	5.1174	1.59459	3.55795	16.3279	6.95396	88.0126	6.41813	15.5188	1.13833	82.1716	0.22047	21.6504	126.856	0.394159	0.074975	0	1.72487	10.6834	20.1551	7.17464	89.7533	1.46417	high
TCGA-G9-6332-01	3.23288	1	0.0619041	2.47595	14.1311	75.8117	10.8507	24.7908	0.667374	0.367344	2.46812	5.68803	1.05419	74.6869	3.53518	3.95033	0.229557	44.6072	0.104387	11.8518	42.8162	0.0845599	0.456266	0	0.657824	2.52421	5.78089	4.9001	46.8817	1.37183	high
TCGA-HC-7079-01	1.0411	1	4.21102	173.992	153.62	375.13	71.3501	849.931	42.849	44.4094	343.914	45.1841	34.4985	581.784	34.2241	64.5541	13.682	197.985	6.34919	97.5215	221.197	15.1046	0.594552	0.0243168	24.0297	164.864	94.2486	22.3705	531.463	14.2606	high
TCGA-2A-A8VO-01	4.66027	0	0.994932	30.7709	20.1598	81.1812	22.3843	114.262	8.2615	9.32273	26.2124	12.1852	8.0009	120.144	9.21257	8.63701	0.806404	79.7234	2.66463	28.4889	95.8623	9.8223	0.0985487	0.0304833	4.14812	24.3458	15.6837	7.56355	165.689	0.830241	low
TCGA-EJ-A65G-01	1.82466	0	0.0786876	12.0878	9.78389	76.8982	20.4301	175.253	2.12468	2.30297	21.3105	6.95905	1.55248	161.775	1.99751	11.7851	0.546339	62.673	0.171715	13.8243	164.923	1.16757	0.684196	0.0162064	2.7139	9.23667	2.5651	9.14158	182.826	0.588238	low
TCGA-YL-A8SR-01	0.747945	0	1.58189	11.8401	14.5777	73.3806	27.6213	96.053	3.29105	3.77887	29.7161	14.947	3.3659	82.7031	7.53283	11.5232	0.592888	75.2656	2.33509	18.0977	159.441	3.38824	0.281297	0.0186767	4.23659	10.5037	6.48748	10.1936	122.243	1.06993	low
TCGA-QU-A6IL-01	0.265753	0	2.46211	52.6973	30.7453	92.0457	49.9785	178.901	9.0715	7.64001	136.344	11.7645	2.10308	491.992	15.5584	32.5406	2.49728	89.9093	4.72557	53.569	127.297	15.3552	0.909729	0	5.98926	54.2868	12.0503	8.37013	234.41	8.38377	high
TCGA-ZG-A9LS-01	1.4137	0	0.760979	10.6453	51.8653	85.5162	14.4231	115.985	9.71009	1.68952	6.64716	14.6416	10.7708	192.082	15.0394	11.1672	2.07615	97.5743	0.995192	32.3105	215.036	2.90508	0.200223	0.0337458	5.62658	24.9926	15.9537	7.45376	120.911	1.83371	high
TCGA-G9-6329-01	3.46849	0	0.659564	7.55565	35.4662	111.938	17.6055	29.7489	1.26229	0.611181	4.08439	18.5338	6.81776	113.561	8.40345	6.14716	0.581067	51.8418	1.15394	18.1233	213.549	2.22345	0.547174	0	2.55439	24.0545	8.11469	7.08869	168.045	0.989425	low
TCGA-KK-A7AY-01	3.07945	1	0.311703	35.281	22.4348	128.821	17.8845	175.805	2.67974	3.32878	23.948	5.97505	2.02391	398.08	3.89161	13.3618	0.769597	59.1072	1.18304	29.8423	102.341	0.563242	0.789974	0	2.31291	14.2905	2.53185	4.84077	123.867	2.21563	high
TCGA-CH-5762-01	3.66849	0	3.24357	126.267	96.5834	340.947	71.0263	817.489	30.6516	33.496	245.821	38.8351	21.1406	375.957	50.1737	28.3695	11.8455	147.709	16.9142	72.9049	262.494	21.6219	0.671877	0.0206611	15.8873	105.615	57.3727	30.1237	546.11	0.177838	low
TCGA-KK-A7AU-01	0.567123	1	0.0917939	3.95618	28.1555	32.8294	7.49002	5.55536	0.189218	0.151148	0.261074	7.57486	0.493414	29.3155	4.42645	1.9213	0.103718	50.4553	0.345829	17.0764	30.8538	0.273253	0.00366314	0	0.473679	0.896868	2.16348	2.04934	24.9059	1.66357	high
TCGA-YL-A9WI-01	4.44658	0	0.0500463	3.41186	22.4802	41.416	13.8176	23.9407	1.94444	1.14398	0.80177	10.2046	3.49858	26.3902	4.21297	8.91895	0.532549	56.4388	0.0925937	15.3905	53.7219	0.127511	0.12886	0.00403337	1.21941	1.83408	15.6896	4.99788	33.8073	1.80362	high
TCGA-XK-AAJT-01	3.92877	0	1.7382	12.1731	41.3489	115.882	17.0373	161.639	5.6736	3.31678	8.09399	13.2565	9.27866	139.652	12.4635	6.92179	1.18625	52.7353	2.66315	20.5948	218.575	6.53233	1.31182	0.0212906	8.86504	37.2641	9.27994	7.77507	188.83	0.723539	low
TCGA-EJ-A6RC-01	2.39178	0	0.303826	22.0267	29.6072	168.647	27.0184	264.494	4.91855	2.7333	26.6088	15.4682	7.5138	211.629	4.74074	17.2251	1.45101	69.4817	0.538475	25.3777	301.05	10.8506	0.00355027	0.037338	4.481	51.9954	14.2724	18.0682	307.285	0.163354	low
TCGA-EJ-7784-01	2.13973	0	0.182651	7.5399	16.0536	73.2775	12.3806	75.457	3.40276	0.979849	7.88702	12.509	1.76754	58.4654	6.93872	29.1466	0.282246	67.5969	0.243042	19.5183	85.43	0.528816	0.411438	0.0192681	2.22499	4.61381	17.1604	10.8678	99.5867	0.779138	low
TCGA-FC-7961-01	1.28493	0	2.88848	9.42942	26.7087	70.0226	16.8577	15.9692	2.00988	0.886464	1.23545	29.1381	7.70004	75.6358	8.60644	8.5272	1.81441	104.609	4.1235	9.78154	150.309	1.41729	0.0130818	0.00382168	9.1291	15.9521	15.6921	10.4757	65.9315	1.53915	high
TCGA-EJ-A7NN-01	0.539726	1	0.377621	12.6516	77.7711	75.4773	23.0567	108.8	4.8911	2.38233	21.0388	9.92968	4.69454	114.49	8.09027	11.052	1.33797	59.5032	0.286722	24.8951	101.89	2.46997	0.963352	0	3.51419	27.1488	11.4523	7.67865	129.007	2.30138	high
TCGA-EJ-5506-01	3.78356	0	0.057822	8.58223	23.0479	104.382	13.4384	76.6751	1.42457	0.902556	3.25299	14.0776	2.60949	24.691	5.65317	19.4144	0.15441	59.1402	0.397957	11.3436	106.507	0.354212	1.87519	0	0.783606	2.42653	17.175	9.16003	47.702	1.40789	high
TCGA-EJ-7218-01	6.96438	0	0.14709	7.26496	15.079	33.3508	15.5168	37.1619	1.52831	0.714405	5.31786	8.6363	1.95692	46.6867	2.69258	11.7881	0.494387	50.6172	0.194781	20.0777	64.2221	0.301384	0.319584	0.0173505	2.78882	4.92289	7.51732	4.33059	53.5621	1.73976	high
TCGA-Y6-A8TL-01	2.71781	0	0.949961	15.8479	22.3375	71.3709	21.146	135.251	10.3375	6.26048	14.1137	13.7768	6.3248	171.953	7.1483	9.02351	1.49491	63.5088	2.21258	21.6157	130.061	3.62338	0.0938358	0.00967516	6.66903	30.5898	16.5033	7.40486	291.271	0.467784	low
TCGA-VN-A88K-01	2.12603	0	4.25249	25.6057	35.2851	127.086	18.7406	81.773	3.09318	1.44759	4.43328	21.5292	14.3068	192.406	10.5638	19.3141	1.16889	87.7518	1.45077	48.5726	210.41	0.198064	0.452534	0	8.87563	27.7352	23.4991	4.78292	126.976	5.01393	high
TCGA-HC-7748-01	2.16986	0	0.946744	87.0381	59.4676	372.548	48.6902	763.93	19.1487	13.1866	239.818	22.1478	8.36201	775.831	20.3162	54.8637	3.14722	111.731	3.56027	67.0217	330.337	11.3516	2.51222	0.0129514	6.94022	97.0468	27.7842	17.989	812.248	0.334953	low
TCGA-2A-AAYU-01	1.68493	0	0.805488	9.15611	18.3657	92.2621	21.2182	71.019	3.32409	3.92663	8.59911	15.6501	9.02407	81.7555	10.9753	21.0166	0.680322	66.5687	2.36977	24.4703	123.713	1.38153	0.00415518	0	1.92507	14.1017	15.4517	10.3603	139.863	0.868958	low
TCGA-2A-A8W1-01	0.306849	0	1.63085	23.3725	9.16918	119.938	18.293	77.8136	2.29005	3.07043	7.30242	5.30425	2.88341	274.275	1.93944	5.44873	0.592745	94.8313	1.10764	25.7505	76.722	0.993566	0.131318	0.0230177	2.528	8.01047	8.73895	5.77898	141.209	1.82422	high
TCGA-FC-A4JI-01	2.40274	0	0.652026	2.35642	12.2501	29.0001	6.621	6.44171	0.269326	0.174877	0.634353	6.30248	1.45989	21.6972	4.51724	3.60759	0.327699	76.5476	0.143051	7.32973	86.4762	0.173355	0.129401	0.00324026	1.09401	3.33009	75.0824	4.67356	14.0291	1.85006	high
TCGA-KK-A6E0-01	2.57808	1	0.846614	6.51179	10.6548	52.0546	11.3306	17.8539	1.01798	1.18742	1.92646	7.65223	1.26486	35.5346	3.1795	11.1498	0.496098	49.8213	0.585118	15.1472	90.1479	2.84674	0.544245	0.00728219	3.17719	6.42236	6.21519	4.05339	56.4436	1.32299	high
TCGA-G9-7509-01	4.41096	0	0.331448	32.9535	24.9846	300.623	33.2744	288.017	5.27911	3.94272	65.2099	14.0237	5.72096	248.613	7.0946	14.2896	0.512859	71.1747	0.756364	36.5568	325.273	2.07037	1.28187	0.00351076	3.68315	31.7426	5.41139	19.2894	361.263	0.211177	low
TCGA-HC-7817-01	2.54247	0	0.56179	5.37207	25.9983	52.2889	16.3541	40.768	2.85982	0.762903	2.56686	15.3483	9.62624	83.3822	7.03836	13.809	0.969905	73.7553	0.807421	21.7637	145.738	3.49	0.0212939	0.0149298	4.7536	22.9623	19.7109	8.89551	90.6149	1.32677	high
TCGA-CH-5761-01	0.0767123	0	2.78729	4.64102	287.528	23.3418	15.6412	29.5187	3.76104	1.44205	3.03971	10.622	4.27377	67.3101	7.01988	16.7629	0.68867	64.2375	0.518974	11.8087	73.291	2.41596	0.287889	0.00286716	4.16285	9.16735	27.066	5.37035	43.7225	9.87879	high
TCGA-ZG-A8QZ-01	0.843836	0	0.89025	66.6335	94.7127	237.064	38.1245	594.953	32.0969	16.8944	80.3379	19.5645	12.5459	486.442	31.4423	26.4566	5.16048	88.9016	3.09399	59.6105	248.927	6.99801	0.286696	0.0271637	6.68794	73.1639	41.7681	12.1123	432.078	0.792722	low
TCGA-G9-6356-01	3.92877	0	0.31851	5.71126	33.0328	114.509	15.5212	123.292	4.88268	2.11904	9.54341	18.4259	5.52795	107.638	10.6893	9.2656	0.616765	58.3351	0.513441	20.9305	164.767	1.29507	0.16249	0.0118674	2.03025	19.1052	20.7537	7.5656	136.6	1.00235	low
TCGA-G9-6333-01	6.75342	0	2.89387	118.562	57.3195	287.668	79.7662	582.521	29.8272	17.842	183.858	22.0752	19.4394	794.758	24.8685	25.1152	5.11065	103.669	7.54155	75.6443	292.776	15.0367	0.716348	0.00584015	11.1173	138.03	52.1002	15.657	1129.72	0.17015	low
TCGA-EJ-7794-01	3.57808	0	0.800995	21.8573	54.7253	144.062	23.5994	297.702	11.4717	8.93413	21.9176	28.5819	7.40137	169.149	11.7435	17.0605	2.60594	74.2923	1.7783	24.0356	153.283	9.53476	0.626158	0.00557129	6.26847	38.5069	55.6573	8.4172	206.51	1.21513	high
TCGA-ZG-A9LB-01	1.59726	0	4.01839	240.484	136.923	476.594	69.6842	331.692	12.1872	10.5858	115.207	38.0973	61.8718	533.755	39.4661	51.4886	8.09983	120.3	17.3813	119.257	670.322	17.138	8.16028	0.0109943	13.7434	116.567	21.4673	14.8437	874.89	1.35601	high
TCGA-XK-AAK1-01	2.68219	0	0.291448	6.27214	4.96083	20.6833	13.769	46.2875	1.44781	1.12491	9.1264	6.77804	1.60752	87.1553	3.55129	3.70243	0.495773	44.8523	0.559688	15.4372	53.5153	0.262754	0	0.00720316	1.08887	3.71612	1.69699	3.91394	70.4456	1.27375	high
TCGA-YL-A8S9-01	2.75616	1	0.148872	2.42586	17.2458	39.0955	8.51561	25.5482	0.710507	0.226901	3.9163	7.69865	0.652711	38.6021	2.45777	8.09662	0.220128	48.0413	0.15943	7.22146	37.7942	0.144986	0	0	0.767868	1.70897	4.56682	2.24246	28.5654	1.5831	high
TCGA-J4-8200-01	3.33699	0	6.69124	40.9635	51.5177	244.106	36.1351	243.212	12.1349	9.71135	52.2242	24.4193	22.1414	313.413	13.397	15.9442	1.44893	118.338	6.89962	34.0658	180.571	19.7245	0.81019	0.0141306	12.7651	71.8409	37.1761	11.5756	466.514	0.786246	low
TCGA-ZG-A9L4-01	3.03562	0	14.6177	165.287	89.4806	184.129	65.4759	447.147	50.1992	34.9239	158.728	40.7016	35.4387	642.923	41.2973	74.8245	13.1063	172.064	23.7704	113.341	319.078	31.1213	0.0274571	0.0120319	25.1909	118.49	119.138	11.2184	648.968	3.01992	high
TCGA-ZG-A8QY-01	1.10685	0	0.618155	11.1445	29.2503	63.0254	20.5006	204.383	8.87893	8.5953	24.0111	10.7688	9.43087	138	9.20414	11.8648	1.09426	55.0053	1.51328	26.7788	120.541	2.21813	0.0148148	0.00973794	3.29665	16.7858	17.0491	5.66407	103.608	1.41843	high
TCGA-YL-A8SK-01	3.85753	0	4.10956	64.8499	78.5495	282.032	51.9829	605.066	14.6817	13.263	132.759	29.4993	10.3939	508.918	36.4916	24.3715	4.61608	104.308	8.05298	74.5423	218.944	10.4432	0.712029	0.0110775	7.96486	73.2093	37.5298	14.4116	487.501	1.35388	high
TCGA-ZG-A9ND-01	1.12329	0	1.67046	119.816	36.6106	116.347	51.9634	392.83	12.438	9.18645	181.431	20.6318	5.67088	457.286	17.9229	35.9908	3.50858	86.3421	7.37369	113.304	199.31	4.31786	0.00656703	0.0172663	9.88279	39.4685	14.4806	17.1747	339.319	1.23308	high
TCGA-KK-A6E1-01	6.02192	0	1.05686	22.338	138.461	69.945	18.5123	79.4069	3.04976	1.7617	28.0485	12.3796	4.07478	199.246	9.67524	22.281	1.28745	85.0745	1.174	64.2683	231.19	0.138712	0.412944	0	2.68484	7.33169	9.43283	10.392	181.448	1.94812	high
TCGA-EJ-5522-01	5.69589	0	0.173627	4.72472	32.1928	71.7866	8.47294	49.9683	4.17046	1.494	2.84846	10.7463	3.99346	54.313	8.13805	13.3637	0.756653	74.0835	0.558266	14.1529	85.5359	1.72075	0.101573	0.0319558	2.09298	9.76036	18.0485	7.85748	65.095	1.03257	low
TCGA-WW-A8ZI-01	1.23014	0	0.479135	3.86683	11.2205	13.5607	11.4513	16.361	1.21301	0.834424	1.78809	8.51646	2.76979	25.8669	5.15272	5.36978	0.44697	57.2993	0.42774	10.8463	36.7253	0.207897	1.34395	0.00949882	4.69458	5.22005	5.25916	4.55811	42.2989	1.88864	high
TCGA-G9-6348-01	4.15068	0	4.74569	43.736	100.823	67.4413	38.9843	126.827	11.5029	18.9422	43.3723	30.6737	17.199	141.364	38.833	25.1738	3.8846	138.931	13.8211	32.897	151.298	3.00089	2.25681	0.0450091	9.87297	85.1205	67.4289	11.9824	329.262	2.26696	high
TCGA-VP-A87C-01	4.63014	0	2.11378	65.4078	95.5214	258.888	34.4727	394.186	24.2277	10.8465	109.154	22.9429	16.8036	455.958	24.0385	27.0766	7.27536	122.098	4.19247	52.5397	193.688	11.6703	0.0413571	0.00724917	13.1827	78.3448	36.5174	13.6782	408.012	1.48037	high
TCGA-EJ-5514-01	5.01096	0	0.767743	23.9263	61.0764	98.2004	23.7218	131.718	7.38672	8.3949	9.13617	12.0911	14.1465	117.093	15.1826	39.4827	1.43807	110.572	1.32282	25.072	125.98	2.42766	0.208969	0	6.95994	20.6134	54.0616	13.9462	156.072	1.34295	high
TCGA-EJ-7786-01	3.00274	0	0.353189	13.5065	15.2411	114.78	17.8563	196.94	2.96369	3.45271	28.5752	14.5468	3.95417	134.544	3.90704	16.4802	0.528453	69.0268	1.27382	16.387	200.369	7.80915	0.0236607	0.00296237	4.65504	28.6932	10.0537	9.58588	181.478	0.427808	low
TCGA-XQ-A8TB-01	2.10959	0	4.9697	25.5511	85.7869	152.541	32.6602	274.734	26.9871	16.3995	59.1069	23.4273	20.3395	377.451	25.7258	31.7789	10.4488	97.9372	7.88369	42.7506	160.526	16.1261	0.356804	0.00367891	6.65683	66.5035	76.5439	6.78112	389.658	3.19147	high
TCGA-CH-5766-01	0.0849315	0	1.97178	177.547	207.285	183.706	69.0708	692.229	34.7002	19.9291	280.152	25.0886	9.52802	739.601	21.6897	83.7934	3.95535	166.393	12.7235	90.0191	203.569	25.449	0.0426216	0.0258605	12.1594	81.5079	48.9216	29.1442	881.11	0.0997845	low
TCGA-X4-A8KQ-01	3.78904	0	4.41926	19.402	48.8798	70.0951	44.973	65.4298	10.2076	5.60346	19.1174	21.5723	16.3973	293.333	22.3425	16.5445	7.56449	77.2956	4.82027	41.4182	222.707	4.20659	0.00648185	0	5.11641	105.286	54.4288	6.41186	769.274	0.663879	low
TCGA-J9-A8CN-01	3.38904	0	6.28636	187.647	84.6591	537.714	77.0413	529.798	60.5638	23.3331	144.496	19.1174	9.38886	829.729	16.2024	61.9489	1.8644	261.383	4.94352	55.5208	425.474	13.4371	0.218808	0.00752023	11.7457	85.7827	27.6877	11.7811	1197.47	0.189553	low
TCGA-YL-A8SJ-01	2.06027	1	0.294585	18.0599	30.6431	97.1231	11.6457	111.5	4.56577	2.21003	13.3145	13.1441	6.8036	142.971	7.7545	10.1047	0.73557	60.3411	0.652077	18.9344	130.108	6.38378	0.965223	0.00447584	2.65369	17.7791	29.4295	4.68607	107.645	1.53252	high
TCGA-HC-A8D0-01	2.12329	0	1.14978	4.10001	21.7617	62.9561	10.4876	28.342	1.65138	0.705163	1.42798	21.4801	7.13941	87.6501	10.1435	7.31129	1.59196	44.0749	1.34359	14.5115	129.623	0.746689	1.4529	0.0180616	2.61583	15.3765	17.4712	4.80228	63.7598	2.35932	high
TCGA-TK-A8OK-01	0.0739726	0	4.70678	121.23	89.5691	403.181	55.6502	724.51	18.245	9.77647	138.832	42.9138	24.4574	1045.39	47.1645	24.8424	5.20289	112.12	12.7314	58.7116	762.508	54.9036	0.0275979	0.0069106	16.1012	144.82	23.6868	11.0054	623.029	0.370497	low
TCGA-EJ-A7NG-01	1.18356	0	1.18787	21.3629	50.1296	161.07	25.2373	211.783	4.58184	3.94434	14.6988	22.6007	10.5553	186.726	10.1433	17.7717	1.8795	72.8022	1.51047	31.5122	346.808	2.77617	1.47264	0.0338751	4.24683	28.0656	21.628	13.1502	186.082	0.966454	low
TCGA-HC-8260-01	1.87945	0	0.656481	11.2697	21.1793	79.3894	16.976	53.8642	2.81512	1.61688	8.11611	19.7891	3.26909	61.7058	4.1847	14.4176	0.569756	62.277	1.0562	19.6099	139.585	4.06504	1.57124	0.0620064	3.59446	12.6387	10.9733	13.5504	116.461	0.727326	low
TCGA-KK-A8I7-01	2.98082	1	0.77329	11.6037	28.451	59.2615	13.8596	91.948	4.90616	3.41009	12.6738	16.0021	4.72841	92.6515	9.98148	9.23116	1.06152	52.4076	0.541964	22.8498	121.691	7.32965	0.153836	0.00354801	2.97393	36.7314	15.5857	6.55158	112.265	1.11454	low
TCGA-EJ-5510-01	5.16986	0	0.164454	6.03556	30.3802	80.8313	21.5876	64.0285	1.74259	0.958818	5.50614	24.5797	3.3429	68.4334	5.42683	15.7168	0.677649	62.9492	0.32299	13.4688	157.013	0.638176	0.0120982	0.00530151	1.44924	8.03221	10.1984	13.4225	72.7282	0.960557	low
TCGA-KK-A7B2-01	1.89589	1	2.18263	35.7659	42.9029	101.971	46.8485	127.123	11.4998	6.9085	44.7095	30.7181	11.21	220.84	19.6656	22.1816	2.10236	99.3434	2.77637	43.331	245.538	2.47243	0.0287024	0.0461178	5.86326	52.3464	27.9929	13.3767	295.853	2.22891	high
TCGA-EJ-A46E-01	1.43562	0	0.778751	524.78	213.76	781.692	266.5	1584.01	41.7778	52.9505	1915.4	52.856	18.3942	1186.16	59.7911	144.99	3.37715	194.551	23.1971	206.726	470.925	10.1572	0.172808	0.00946569	6.47752	253.877	33.067	79.1882	2135	1.10407	low
TCGA-G9-7521-01	2.58082	0	1.8999	43.4628	133.526	113.756	20.2512	70.6161	2.84474	1.10051	10.3009	23.0588	17.9521	100.537	12.1021	21.9458	1.49754	116.198	2.39085	47.6369	270.831	0.512963	0.0052322	0.00229278	7.2576	15.2789	44.5369	10.2071	158.386	2.51803	high
TCGA-V1-A9OQ-01	1.01644	0	0.596011	10.8138	17.3111	60.0228	19.2388	54.7171	3.35558	2.57457	9.15059	8.31052	7.58222	56.9668	5.99618	7.3181	0.50206	48.0269	1.60189	15.6866	95.1076	1.55405	0.111227	0.00541562	4.90211	10.3916	8.88817	3.72018	80.6324	1.51543	high
TCGA-G9-6364-01	3.28219	0	0.173064	2.59216	33.8444	130.084	10.4613	70.9564	2.37554	1.04781	6.93162	10.5314	6.94155	58.4465	9.6305	7.93698	0.861152	46.4352	0.52244	9.60492	171.874	0.875477	0.162682	0.00356441	2.4779	13.1266	10.9817	5.22771	101.582	0.917948	low
TCGA-HC-A631-01	0.147945	0	0.0799137	2.49895	51.8752	22.4504	14.5175	6.52004	2.45689	0.374217	0.427563	10.3906	1.23188	37.8542	3.7186	10.7046	0.140447	55.2441	0.202729	10.8402	146.165	0.108069	0.181696	0	0.543043	1.66887	8.05042	11.7461	43.8079	0.806073	low
TCGA-G9-6366-01	5.33425	0	0.0769228	4.03363	94.1635	20.9386	13.9401	31.7131	2.02109	1.07273	5.28674	5.09577	2.44816	41.4856	2.65346	4.30879	0.542144	48.4507	1.06145	10.7544	86.7805	0.585885	0.154278	0.00737517	0.674261	5.53936	4.83091	6.17129	49.599	1.44444	high
TCGA-HC-7078-01	5.43836	0	0.774553	9.24001	15.2397	58.9709	14.2693	117.637	2.73246	2.27189	7.86923	11.8179	3.31506	78.2735	8.58272	10.1613	0.491983	49.1852	1.34292	11.7506	133.362	0.640746	0.464456	0.0252437	2.10792	7.74705	9.29722	6.23447	98.3999	0.882273	low
TCGA-VN-A88P-01	3.45205	0	1.68449	14.702	22.6902	81.886	17.833	142.78	7.35359	4.04439	14.9333	15.5958	16.1341	150.276	10.8379	8.1079	0.97464	65.9439	1.72554	17.0266	137.176	1.70875	0.45098	0.00439161	5.30688	26.5429	22.0531	6.27601	201.177	1.16544	high
TCGA-XK-AAJA-01	2.54795	0	0.612725	31.2561	27.5802	139.027	20.4751	206.294	6.83919	6.38857	27.5401	13.4094	3.63167	189.79	4.89551	9.56058	1.80312	90.7863	0.856727	38.119	113.572	2.64616	0.165924	0.0150433	3.42918	21.8561	7.40095	4.90106	239.026	1.08002	low
TCGA-ZG-A9M4-01	1.49863	0	0.411873	14.0948	221.757	78.6839	20.2358	195.387	5.49393	1.65505	15.935	9.60418	3.83814	145.421	9.27633	12.8459	0.551225	76.986	0.630004	25.4901	165.05	3.9041	0.00814131	0.0285406	3.23898	31.3979	6.58703	7.08809	121.552	2.9332	high
TCGA-HC-8264-01	0.131507	0	0.222577	7.13517	10.7318	50.4415	14.5222	72.3372	4.96375	2.82411	6.79951	15.5055	13.0857	35.2058	4.68632	22.2054	0.733807	66.4747	0.42106	20.5663	112.528	0.635219	0.00305685	0.00267907	2.28923	2.80251	15.5409	7.5537	70.3543	1.31463	high
TCGA-KK-A8IG-01	6.86301	0	12.4912	20.2964	97.3715	84.9985	34.8405	93.2855	8.78338	7.86489	22.3735	26.7888	29.9441	247.699	23.2312	17.1065	9.76351	80.1245	16.4596	34.4963	322.784	40.0888	0.937799	0.0939313	22.1914	79.8557	38.9572	9.19806	313.744	1.55583	high
TCGA-VP-A87B-01	6.77534	1	0.361991	4.9496	13.8027	42.9009	13.4591	53.8469	3.89025	3.66575	4.4543	15.5157	3.02231	62.048	6.87568	4.85636	0.896811	44.4407	0.434474	21.1103	59.3362	0.440082	0.510413	0.00813332	3.15835	7.712	9.17708	3.54806	59.7583	1.86257	high
TCGA-V1-A8ML-01	1.2274	0	1.76645	5.91536	17.7685	78.1706	13.588	128.893	7.7903	5.73604	12.2112	8.30381	5.56579	183.438	6.65325	4.47268	1.92503	58.4432	2.25171	16.66	156.058	4.00977	2.1768	0.00389341	2.94626	24.5877	5.97987	3.99888	162.912	1.4555	high
TCGA-G9-6385-01	2.27397	0	0.388313	12.8749	23.024	82.633	24.1906	124.904	3.66714	4.40818	12.5395	19.0888	4.52903	55.4386	5.57425	10.6245	0.363822	58.1297	3.90715	19.1021	256.998	0.36467	0.0186657	0.00272647	2.20635	8.28945	12.9345	14.7183	146.118	0.262786	low
TCGA-G9-6347-01	5.72329	0	0.52839	4.60583	7.5898	39.2338	6.55305	43.8957	1.15859	0.903772	8.94647	7.12081	3.20973	91.3636	3.80398	4.31493	0.868038	39.5032	0.427255	16.8186	146.836	1.59144	0	0.0349801	3.19271	9.7602	4.22516	2.0829	39.0189	1.25994	high
TCGA-J4-A67T-01	0.50137	0	5.46695	37.9737	35.4519	122.334	36.1164	163.035	6.84658	6.96683	15.4762	27.7278	8.40873	357.666	17.873	18.7134	3.51965	95.649	2.85726	28.4589	150.764	7.78529	0.0236941	0.0103829	3.98179	66.5582	78.3026	9.79652	644.795	0.573439	low
TCGA-ZG-A9L0-01	0.972603	0	4.87108	22.2008	41.102	58.5117	19.1644	75.3827	5.70915	3.27688	14.0348	13.1408	10.7819	113.076	18.7491	14.7394	2.77899	74.3367	4.47145	38.5222	78.323	19.6212	0.250826	0.0284961	14.2052	65.844	40.139	6.88316	182.588	1.58719	high
TCGA-G9-6499-01	4.2274	0	1.96046	27.6572	24.3668	131.029	26.5236	222.703	3.79079	2.9693	33.8516	16.4759	6.56202	328.652	9.40956	9.73961	1.21201	65.0446	1.28688	27.5562	216.387	5.8377	0.523825	0	4.32078	56.112	20.1809	8.33825	509.028	0.317575	low
TCGA-V1-A9OL-01	0.287671	1	0.489156	6.45538	47.188	33.6751	9.94351	19.3604	2.08078	0.374054	0.886707	10.3354	2.91294	36.5902	6.86582	11.5827	0.353779	63.6573	0.598961	17.1664	55.8345	0.310332	0.333363	0	1.16727	6.8136	11.7242	3.08942	38.3382	2.33228	high
TCGA-EJ-7789-01	3.0274	0	0.15451	1.65813	5.99331	23.7584	6.03011	15.6743	0.681583	0.139868	0.5222	8.11102	2.3773	15.9328	11.54	6.81623	0.319062	43.1554	0.0872015	4.85378	50.8963	0.484343	0.247912	0.115221	1.19791	1.42313	10.1284	2.03599	16.189	1.53982	high
TCGA-ZG-A8QW-01	0.257534	0	0.83064	63.7987	63.8184	145.513	22.0699	246.504	7.69597	6.18216	33.4436	15.5188	15.4963	305.546	17.2997	17.2797	1.60012	95.5103	1.64884	50.8545	233.255	2.35284	1.34729	0.00520169	9.69943	41.8338	16.3648	10.8461	273.345	1.07839	low
TCGA-KK-A59X-01	6.11781	1	0.944707	24.3019	56.3491	42.2641	11.3829	52.6801	2.7419	0.870671	7.77088	7.45665	7.94369	87.5117	5.14164	9.01284	1.22986	66.527	0.812942	44.2784	87.5768	0.400606	0.0360478	0.148937	10.2868	12.231	17.8366	3.60872	54.4036	2.51908	high
TCGA-M7-A721-01	1.09589	0	0.255683	5.43584	16.6454	55.3184	15.822	44.2538	1.82584	1.09292	5.06631	11.4083	2.87896	95.698	4.16055	6.97107	0.627519	46.9075	0.425331	10.9933	145.203	0.614065	0.141843	0.00388477	2.0993	8.58699	12.9572	7.66254	95.078	0.904028	low
TCGA-EJ-7115-01	7.36164	0	0.289838	7.45572	27.8417	93.0494	12.989	141.329	3.75228	1.84382	9.27616	16.3143	4.2241	107.957	8.16296	14.0828	0.810072	49.2599	0.605696	16.2873	127.357	0.66064	0.689209	0.130519	2.39034	10.8192	15.8336	6.71448	106.928	1.1179	low
TCGA-EJ-A46F-01	0.589041	1	0.0581545	2.01391	5.70475	24.3466	4.43729	7.28487	0.294488	0.0999789	0.757569	3.40399	0.384072	55.9947	2.99104	6.3932	0.646428	31.3794	0.0585725	12.1512	47.6998	0.0504126	0.222343	0.00829208	1.71883	1.52178	0.913663	1.2363	20.6188	1.38495	high
TCGA-M7-A723-01	2.09041	0	0.986206	7.47741	15.9247	77.8104	20.1562	31.9314	2.01315	1.40258	1.9711	12.9021	6.41168	122.917	5.12045	6.10818	0.282108	44.6455	1.02058	14.4951	231.34	1.77922	0.692165	0.0122964	2.78261	20.8699	6.84925	11.7242	209.034	0.421365	low
TCGA-XK-AAJ3-01	3.45753	0	0.131719	5.86147	8.17621	19.8193	10.8165	32.0374	3.24473	2.65237	3.04657	9.11702	2.30912	40.9686	3.02259	4.21283	0.299405	47.5127	1.44406	22.0602	73.4445	0.0706853	0.605821	0	1.20326	1.7228	5.15027	3.09026	63.2383	1.23221	high
TCGA-KK-A7AZ-01	4.16164	0	0.0968318	3.78792	7.21226	51.7645	8.9753	23.6195	4.92936	0.980796	3.37723	6.83409	3.40104	29.5098	2.70665	7.61606	0.999782	37.3159	0.161215	17.2639	50.4491	0.342421	0.663839	0	0.854375	3.87461	7.66182	3.6604	44.0332	1.43203	high
TCGA-HC-7742-01	2.56986	0	0.899851	6.83816	42.021	125.245	14.6457	70.6459	1.74478	1.20713	14.5681	13.2675	6.5565	88.6648	7.34143	9.83898	0.371283	50.4231	1.58276	15.1639	201.001	4.39617	0.270401	0.00607647	2.42563	23.8646	25.5201	9.96896	137.216	0.638282	low
TCGA-HC-7745-01	1.97534	0	1.64667	50.0646	47.6286	313.223	29.2062	437.372	11.7949	3.83102	58.687	17.705	9.04156	408.239	18.5659	22.5297	1.80469	75.3085	0.871197	37.3602	278.734	1.9981	0.0364473	0.0567873	4.27927	49.7059	26.4523	8.23928	430.536	0.62961	low
TCGA-V1-A8MM-01	2.71233	1	0.37455	4.25752	23.6869	36.5394	15.8555	26.8789	3.80415	0.767397	3.30996	7.01322	4.01774	79.4273	4.09521	8.09527	0.646662	47.5102	0.632688	16.6297	81.6941	0.997677	0.804891	0.00742544	2.35247	11.4167	7.21438	7.33137	62.8676	1.45118	high
TCGA-KC-A7FA-01	1.63836	0	1.68504	13.1643	32.244	163.531	25.6024	72.2286	4.01798	3.76041	9.6281	13.6525	5.38519	203.361	7.51098	9.52041	1.08797	70.7436	3.13959	22.039	146.899	4.29724	0.221973	0.0324233	3.82515	30.7438	18.0251	5.49458	337.259	0.72047	low
TCGA-VP-A875-01	6.32603	0	0.2224	2.1468	13.6803	82.242	16.1285	14.0921	1.65529	0.566679	1.78543	8.28358	1.22904	72.357	6.96092	13.39	0.47339	84.9419	0.313516	18.7012	66.0634	0.285389	1.33561	0.00601821	0.798068	5.65124	10.5861	7.65344	217.734	0.922915	low
TCGA-HC-7081-01	3.11233	0	0.386533	1.57032	26.0564	27.4767	11.7922	17.0422	5.03818	0.672716	0.34697	17.3935	9.35252	56.3791	9.48553	14.6017	1.25505	64.8241	0.331201	11.6762	68.588	0.297231	0	0.0168586	2.37294	11.2241	37.2719	5.8602	43.1707	2.37645	high
TCGA-CH-5745-01	0.249315	0	0.975497	212.784	79.0955	1093.98	65.6927	1409.38	34.4815	21.8689	416.583	16.4151	8.55539	1123.51	24.9213	52.8205	3.80072	144.767	1.66525	115.259	500.804	5.85911	0.0258824	0.0194431	7.96966	81.0984	30.1921	16.6237	1188.54	0.0786582	low
TCGA-HI-7168-01	6.86301	1	18.1839	37.6302	58.0031	230.496	47.848	432.307	8.30331	7.49793	101.206	31.0064	18.7821	391.275	14.4784	34.1969	1.33635	98.1529	10.8541	56.3237	293.939	5.59067	0.326654	0.00578351	13.4098	124.508	91.9093	21.0972	679.928	0.747288	low
TCGA-HC-7738-01	1.15068	1	0.352569	3.92369	9.92073	42.7227	13.5611	53.314	2.46176	0.977268	4.21583	11.3459	3.02395	54.2901	3.92939	7.61574	0.315126	56.0842	0.422016	11.2346	94.3393	0.0622669	0.0139121	0.0146313	2.50311	4.08246	6.04335	9.11626	65.9727	0.785487	low
TCGA-V1-A9OH-01	6.58356	0	0.273352	4.36841	17.3113	57.4555	13.3929	38.0054	3.20152	0.842277	1.59393	12.6828	4.14517	55.1068	6.72071	7.87063	0.39314	53.3813	0.443128	10.8725	122.924	2.38225	0.0495553	0	1.55067	14.3371	14.6765	6.44329	89.0074	0.971701	low
TCGA-TP-A8TV-01	1.67123	0	0.302862	17.2097	8.74291	27.5478	24.5324	32.0491	3.5696	2.71708	18.0776	15.6943	2.34637	41.603	4.48265	7.84365	0.338787	53.1296	1.64495	17.5469	66.9605	0.535977	0.00474489	0.00831696	3.19954	3.90067	6.6376	8.02789	67.1515	1.29316	high
TCGA-J9-A52C-01	0.487671	0	6.08788	126.52	75.6823	342.899	89.5181	498.704	24.9409	27.6578	170.834	45.3446	35.5055	619.838	33.6174	48.0296	4.84782	147.539	12.1017	86.9312	290.313	12.6277	5.47141	0.0104585	15.5776	148.9	61.4798	24.9083	734.641	5.17799	high
TCGA-YL-A9WL-01	2.0274	1	2.38199	2.68644	28.4898	69.4181	6.74065	16.228	1.36866	0.668337	2.03759	10.3435	1.77995	64.6588	5.71952	14.2094	0.856292	48.1178	0.427513	10.6128	42.8368	2.06207	0.0286248	0.0125436	3.58793	16.1193	13.3462	2.80387	46.6829	2.12614	high
TCGA-EJ-5521-01	6.24384	0	0.0790222	3.08629	40.0876	66.1094	13.7317	21.4791	0.987883	0.479498	1.42449	9.69512	2.7617	73.5115	6.03477	8.69203	0.565041	50.5991	0.399585	15.7191	106.684	1.62954	0.259432	0	1.06071	9.28611	45.559	6.53841	65.6713	1.56275	high
TCGA-EJ-5516-01	5.17534	0	0.578003	19.3378	25.8455	116.504	28.8061	150.078	5.39363	2.96575	16.8008	17.5455	4.75788	75.1798	12.9106	25.8257	0.602971	86.3355	1.11516	15.6411	209.258	9.16235	0.384558	0.0035477	5.72255	29.9498	26.3288	26.8819	227.186	0.120348	low
TCGA-CH-5738-01	0.580822	0	11.5764	102.379	134.913	414.642	89.9671	578.591	28.5156	38.1556	192.078	48.2533	34.5048	777.645	62.9853	60.4704	36.7603	159.155	26.1761	73.4129	301.338	19.2064	0.606334	0	20.9227	242.244	115.398	36.0572	1455.18	0.0827538	low
TCGA-G9-7519-01	2.32603	0	0.494528	35.3931	32.0934	174.722	27.0913	269.597	12.0196	7.06756	56.2486	9.45751	5.22712	243.578	4.14634	11.8558	0.713243	72.4034	1.8335	30.7427	206.391	2.84337	0.728802	0.0267251	7.47987	45.9512	8.9952	14.6012	437.26	0.142389	low
TCGA-HC-7213-01	0.465753	1	0.265862	13.5099	95.0535	130.496	17.0653	120.994	7.26596	1.83916	21.0848	11.9588	4.15018	259.159	10.1905	17.3966	2.02601	73.0736	0.432479	45.161	126.753	3.55878	0.274295	0.00600989	3.62578	30.4108	81.533	8.86413	285.269	1.41403	high
TCGA-G9-6384-01	2.09589	0	4.09243	112.864	99.659	187.759	50.7509	385.402	12.9626	14.5669	168.71	31.735	14.5016	268.028	37.4564	27.1077	1.78829	127.281	9.14175	67.8757	239.864	19.6035	0.0164764	0.00481336	13.3955	83.5216	42.7746	24.9048	686.83	0.0771974	low
TCGA-EJ-8474-01	2.09863	0	0.118843	3.96155	19.7227	95.0381	7.93956	31.024	3.90516	0.77896	1.65347	8.08962	4.06372	57.1219	5.81949	10.9267	0.663064	50.062	0.231558	13.8154	102.467	1.59864	0.00797957	0.0034967	1.51294	11.4013	9.27448	6.30623	36.3017	1.05548	low
TCGA-HC-A6AQ-01	0.290411	0	0.0986638	2.24923	7.24454	51.327	5.68796	25.2296	0.402458	0.501073	1.41413	6.81313	1.1146	71.6584	3.27991	4.30363	0.338012	32.1453	0.181312	12.8388	95.5085	0.202869	0.435657	0.00320854	1.19367	2.52546	1.82431	3.28482	17.8253	1.21848	high
TCGA-EJ-7793-01	0.312329	0	0.0910093	1.87993	10.1374	50.9954	11.7656	6.87636	0.307857	0.515357	0.421817	12.9772	3.59861	12.2168	5.72737	5.76376	0.0938893	49.955	0.210783	11.7669	88.0147	0.0696645	0.0544773	0.00318298	2.16952	1.4409	3.22039	14.7852	25.9202	0.490434	low
TCGA-HC-7752-01	2.14247	0	0.209625	2.04992	3.71719	13.4062	7.92111	17.2828	1.45507	0.442245	2.2647	3.74732	0.933911	19.7814	0.64652	2.44823	0.246333	18.7407	0.221642	15.9909	24.1248	0.104528	0.00784712	0.00687732	0.771925	1.68987	1.61394	2.23302	25.4272	1.14711	high
TCGA-XJ-A83F-01	3.08767	0	0.105155	5.68605	16.4985	65.447	10.2847	61.4469	2.9457	1.34295	5.42927	8.80278	2.35726	154.447	6.24997	4.4335	0.350195	47.9641	0.316192	19.552	58.0751	2.54643	0.0568942	0.00906596	2.34701	10.1954	3.89363	3.34916	110.427	1.20064	high
TCGA-EJ-5508-01	5.38356	0	0.502381	15.5581	27.7593	148.631	18.0163	191.753	3.7834	2.17348	13.7411	19.2346	4.49565	117.259	8.93976	27.0695	0.821327	82.4125	0.592776	15.9341	194.082	4.33962	0.0197683	0.0259878	4.57143	25.198	18.9263	19.4257	184.611	0.235452	low
TCGA-KK-A7AQ-01	3.33425	1	0.528932	4.40357	16.3958	27.6205	13.0881	16.2265	1.83663	0.864718	2.47392	8.41259	2.41738	56.9596	4.62079	4.13023	1.18342	36.1269	0.503615	15.0515	81.1526	2.38882	0.0595507	0.0186396	2.67931	9.63902	5.26274	2.14502	32.8809	1.86415	high
TCGA-XK-AAIV-01	3.10411	0	1.02662	8.54541	50.0886	65.9633	20.056	54.3057	6.12193	0.995238	2.53475	10.9097	10.2872	106.407	8.97427	15.4621	1.61438	101.981	0.720902	22.0406	118.725	0.73311	0.0788273	0.00628047	7.12893	31.8504	28.6173	7.51878	112.357	2.70054	high
TCGA-EJ-7315-01	2.76164	0	0.234694	1.57419	27.4116	74.0509	9.11404	21.8556	3.30185	0.81871	0.533817	8.31937	6.24853	83.761	14.0395	11.637	1.00826	67.5489	0.245409	25.2796	76.8394	2.30395	0.00827304	0.00725059	2.67336	9.44266	13.3387	8.70153	63.824	1.16449	high
TCGA-J4-A83I-01	1.87671	0	0.470724	52.1294	39.3274	222.987	23.6612	533.616	12.3149	7.05178	54.5458	11.8932	5.83528	566.454	5.55462	55.744	1.41645	117.208	1.21829	39.6666	180.512	0.480916	0	0.0030192	2.79578	10.2999	31.4034	10.5267	394.147	0.592669	low
TCGA-EJ-7312-01	3.01096	0	0.132983	1.84568	6.10192	25.6521	10.8321	13.795	0.655368	0.754821	0.5637	4.50167	1.83563	25.7286	4.53288	3.93404	0.23083	37.8562	0.157192	7.88236	65.8004	0.205368	0.187508	0.0182594	2.28913	2.43878	2.57046	2.76773	22.1824	1.38266	high
TCGA-EJ-A7NH-01	1.29863	0	0.0695251	3.37006	10.9213	60.3939	14.2007	51.8706	1.45584	1.52796	3.7748	11.5671	2.89641	47.204	4.70696	7.64233	0.325838	45.9956	0.423869	14.1348	192.469	0.219381	0.00735236	0	1.07613	3.36373	5.1171	12.8665	79.0141	0.391015	low
TCGA-CH-5737-01	0.249315	0	0.932245	126.034	72.412	230.176	50.6087	738.414	15.0303	19.2349	254.66	11.9625	2.07251	597.144	6.8325	36.8538	0.672571	102.023	2.88388	62.4968	396.057	11.0815	0.644013	0.00534997	6.32212	55.9811	22.0846	19.2115	654.793	0.117945	low
