# Supplementary material for: Identification of a Hypoxia-Related Gene Signature for Predicting Systemic Metastasis in Prostate Cancer
Source: Front Cell Dev Biol. 2021 Oct 13;9:696364. doi: 10.3389/fcell.2021.696364 (PMC8548828; doi:10.3389/fcell.2021.696364)
Supplement: Supplementary file 10 [file Data_Sheet_6.xls]

## Sheet: TCGA
	time	mfs	risk	Age	GS	PSA	T	EAU risk group
TCGA-G9-6363-01	3.77534	0	low	64	2	1	4	4
TCGA-V1-A9O5-01	0.339726	1	high	64	4	1	4	4
TCGA-V1-A9ZR-01	3.72877	0	high	68	4	1	4	4
TCGA-ZG-A9KY-01	0.356164	0	high	73	4	1	4	4
TCGA-G9-6365-01	3.73425	0	high	71	2	2	4	4
TCGA-2A-A8VT-01	3.76164	0	high	47	4	3	4	4
TCGA-CH-5751-01	1	1	high	68	4	3	4	4
TCGA-EJ-5518-01	5.76438	1	high	66	2	3	4	4
TCGA-G9-6494-01	4.85205	0	low	66	2	3	4	4
TCGA-ZG-A9L5-01	2.48767	0	low	58	4	3	4	4
TCGA-HC-7075-01	1.64658	0	low	63	1	1	2	1
TCGA-HC-7080-01	2.44932	1	high	66	2	1	2	1
TCGA-HC-7210-01	2.37808	0	high	74	2	1	2	1
TCGA-HC-7212-01	2.38356	0	high	56	2	1	2	1
TCGA-HC-7233-01	3.71233	0	high	73	2	1	2	1
TCGA-HC-7748-01	2.16986	0	low	60	1	1	2	1
TCGA-HC-8259-01	2.53151	0	low	50	1	1	2	1
TCGA-HC-A6AS-01	0.120548	0	high	70	2	1	2	2
TCGA-HC-A8D0-01	2.12329	0	low	61	2	1	2	2
TCGA-KC-A4BN-01	4.9726	0	low	55	1	1	2	2
TCGA-QU-A6IM-01	3.41644	0	low	59	1	1	2	2
TCGA-QU-A6IP-01	7.17808	0	low	66	1	1	2	2
TCGA-XJ-A9DQ-01	0.249315	0	low	48	1	1	2	2
TCGA-2A-A8VV-01	1.83836	0	low	52	1	1	2	2
TCGA-CH-5794-01	2.41644	0	high	65	2	1	2	2
TCGA-G9-6354-01	5.66027	0	low	55	2	1	2	2
TCGA-KK-A6E4-01	9.59452	0	low	69	2	1	2	2
TCGA-KK-A8I5-01	8.48219	0	high	55	2	1	2	2
TCGA-SU-A7E7-01	1.50959	0	high	60	3	1	2	2
TCGA-V1-A9OH-01	6.58356	0	high	63	3	1	2	3
TCGA-VP-A879-01	1.99452	0	low	70	2	1	2	3
TCGA-VP-A87B-01	6.77534	1	high	63	3	1	2	3
TCGA-2A-AAYO-01	3.48493	0	high	57	1	1	2	3
TCGA-CH-5743-01	1.16438	1	low	66	2	1	2	3
TCGA-CH-5744-01	0.164384	0	low	64	2	1	2	3
TCGA-CH-5746-01	2.00274	0	low	57	2	1	2	3
TCGA-CH-5771-01	1.08493	0	high	63	2	1	2	3
TCGA-CH-5790-01	2.66849	0	low	64	2	1	2	3
TCGA-EJ-5496-01	1.63014	0	low	59	2	1	2	3
TCGA-EJ-5497-01	1.10959	0	low	47	2	1	2	3
TCGA-EJ-5498-01	4.71233	0	low	56	2	1	2	3
TCGA-EJ-5502-01	3.20822	0	low	50	2	1	2	3
TCGA-EJ-5505-01	2.52603	0	low	57	2	1	2	3
TCGA-EJ-5509-01	4.01096	0	high	63	2	1	2	3
TCGA-EJ-5512-01	4.74795	0	low	46	2	1	2	3
TCGA-EJ-5514-01	5.01096	0	high	66	2	1	2	3
TCGA-EJ-5517-01	5.17534	0	low	55	2	1	2	3
TCGA-EJ-5522-01	5.69589	0	low	51	2	1	2	3
TCGA-EJ-5525-01	1.49589	1	high	67	4	1	2	3
TCGA-EJ-5530-01	5.01918	0	low	61	2	1	2	3
TCGA-EJ-7123-01	7.04658	0	low	59	2	1	2	3
TCGA-EJ-7218-01	6.96438	0	low	71	2	1	2	3
TCGA-EJ-7331-01	2.03288	0	low	64	2	1	2	3
TCGA-EJ-7781-01	2.93973	0	low	65	2	1	2	3
TCGA-EJ-7782-01	3.19726	0	high	71	3	1	2	3
TCGA-EJ-7784-01	2.13973	0	low	63	2	1	2	3
TCGA-EJ-7786-01	3.00274	0	low	62	2	1	2	3
TCGA-EJ-7791-01	3.06301	0	low	67	2	1	2	3
TCGA-EJ-7792-01	3.82466	0	low	53	2	1	2	3
TCGA-EJ-7793-01	0.312329	0	low	49	2	1	2	3
TCGA-EJ-7794-01	3.57808	0	low	67	2	1	2	3
TCGA-EJ-7797-01	2.69315	0	low	53	2	1	2	3
TCGA-EJ-A46D-01	1.71507	0	low	53	3	1	2	3
TCGA-EJ-A46H-01	1.98356	0	low	60	2	1	2	3
TCGA-EJ-A65G-01	1.82466	0	low	57	2	1	2	3
TCGA-EJ-A65M-01	0.630137	0	low	65	2	1	2	3
TCGA-EJ-A7NF-01	0.684932	0	low	56	2	1	2	3
TCGA-EJ-A7NH-01	1.29863	0	low	56	2	1	2	3
TCGA-EJ-A7NJ-01	0.539726	0	low	59	3	1	2	3
TCGA-EJ-A8FN-01	0.90137	0	low	58	2	1	2	3
TCGA-EJ-AB20-01	0.358904	0	low	61	1	1	2	3
TCGA-EJ-AB27-01	0.39726	0	low	51	1	1	2	3
TCGA-G9-6329-01	3.46849	0	high	67	2	1	2	3
TCGA-G9-6343-01	6.71233	0	low	62	2	1	2	3
TCGA-G9-6347-01	5.72329	0	low	59	1	1	2	3
TCGA-G9-6348-01	4.15068	0	high	68	2	1	2	3
TCGA-G9-6351-01	5.61096	0	low	51	2	1	2	3
TCGA-G9-6369-01	3.32877	0	low	55	2	1	2	3
TCGA-G9-6371-01	3.3589	0	low	58	1	1	2	3
TCGA-G9-6377-01	2.62466	0	high	61	2	1	2	3
TCGA-G9-6378-01	3.16438	0	low	54	2	1	2	3
TCGA-G9-6385-01	2.27397	0	low	66	2	1	2	3
TCGA-G9-7509-01	4.41096	0	low	48	1	1	2	3
TCGA-G9-7519-01	2.32603	0	low	58	2	1	2	3
TCGA-G9-7522-01	2.95342	0	low	49	2	1	2	3
TCGA-G9-7525-01	2.72329	0	high	64	2	1	2	3
TCGA-H9-7775-01	0.506849	0	high	68	2	1	2	3
TCGA-H9-A6BX-01	2.57808	0	low	60	1	1	2	3
TCGA-HC-7209-01	1.20548	0	high	60	1	1	2	3
TCGA-HC-7230-01	2.74247	0	low	50	2	1	2	3
TCGA-HC-7231-01	2.5726	0	high	66	2	1	2	3
TCGA-HC-7736-01	3.02192	0	low	59	2	1	2	3
TCGA-HC-7738-01	1.15068	1	low	58	2	1	2	3
TCGA-HC-7740-01	1.96438	0	low	59	2	1	2	3
TCGA-HC-7747-01	2.04932	0	high	52	2	1	2	3
TCGA-HC-7750-01	1.43014	0	low	50	2	1	2	3
TCGA-HC-7752-01	2.14247	0	low	61	2	1	2	3
TCGA-HC-7818-01	2.56986	0	low	66	2	1	2	3
TCGA-HC-7819-01	1.48767	0	low	53	3	1	2	3
TCGA-HC-7820-01	2.04658	0	low	72	2	1	2	3
TCGA-HC-8213-01	1.6137	0	low	48	1	1	2	3
TCGA-HC-8256-01	2.35616	0	low	53	2	1	2	3
TCGA-HC-8258-01	2.32055	0	low	56	1	1	2	3
TCGA-HC-8260-01	1.87945	0	low	43	2	1	2	3
TCGA-HC-8262-01	1.86027	0	low	57	3	1	2	3
TCGA-HC-A631-01	0.147945	0	high	67	4	1	2	3
TCGA-HC-A6AL-01	0.183562	0	high	64	2	1	2	3
TCGA-HC-A6AO-01	1.45205	0	high	52	2	1	2	3
TCGA-HC-A6AP-01	0.194521	0	low	61	2	1	2	3
TCGA-HC-A6AQ-01	0.290411	0	low	60	2	1	2	3
TCGA-HC-A6HY-01	0.367123	0	low	51	2	1	2	3
TCGA-HC-A76X-01	0.410959	0	low	62	2	1	2	3
TCGA-HI-7170-01	6.90959	0	high	58	1	1	2	3
TCGA-J4-8200-01	3.33699	0	low	47	1	1	2	3
TCGA-J4-A67K-01	2.75068	0	low	68	2	1	2	3
TCGA-J4-A67O-01	2.29863	0	low	59	2	1	2	3
TCGA-J4-A67Q-01	2.67123	0	low	77	1	1	2	3
TCGA-J4-A67R-01	2.49315	0	low	65	2	1	2	3
TCGA-J4-A67T-01	0.50137	0	low	63	2	1	2	3
TCGA-J4-A6M7-01	1.40274	0	low	53	2	1	2	3
TCGA-J4-A83J-01	1.90685	0	low	68	2	1	2	3
TCGA-J4-A83K-01	0.89863	0	low	52	1	1	2	3
TCGA-J4-A83N-01	1.1863	1	low	57	2	1	2	3
TCGA-J4-AATV-01	1.51507	0	low	71	1	1	2	3
TCGA-J4-AAU2-01	2.26027	0	low	59	1	1	2	3
TCGA-KC-A4BL-01	0.528767	1	high	65	2	1	2	3
TCGA-KC-A7F3-01	1.82192	0	low	67	2	1	2	3
TCGA-KC-A7F5-01	0.249315	0	high	54	2	1	2	3
TCGA-KC-A7F6-01	0.720548	0	low	63	2	1	2	3
TCGA-KC-A7FE-01	0.964384	0	low	62	1	1	2	3
TCGA-KK-A59Z-01	7.2	0	low	66	2	1	2	3
TCGA-KK-A6DY-01	11.7671	0	low	50	2	1	2	3
TCGA-KK-A6E2-01	13.7644	0	high	54	2	1	2	3
TCGA-KK-A7AQ-01	3.33425	1	high	62	2	1	2	3
TCGA-KK-A7AV-01	2.25205	0	high	58	2	1	2	3
TCGA-KK-A7AY-01	3.07945	1	high	60	2	1	2	3
TCGA-KK-A8IK-01	5.62192	0	low	56	4	1	2	3
TCGA-KK-A8IM-01	5.24658	0	high	55	2	1	2	3
TCGA-M7-A71Y-01	1.35068	0	low	55	2	1	2	3
TCGA-M7-A720-01	1.05205	0	high	53	1	1	2	3
TCGA-M7-A721-01	1.09589	0	low	70	2	1	2	3
TCGA-QU-A6IL-01	0.265753	0	low	64	2	1	2	3
TCGA-QU-A6IN-01	11.6822	0	low	61	2	1	2	3
TCGA-QU-A6IO-01	10.1808	0	low	53	1	1	2	3
TCGA-TP-A8TV-01	1.67123	0	low	62	2	1	2	3
TCGA-V1-A8MK-01	1.39178	0	low	41	1	1	2	3
TCGA-V1-A8ML-01	1.2274	0	high	63	2	1	2	3
TCGA-V1-A8WN-01	2.53151	0	low	47	2	1	2	3
TCGA-V1-A9OF-01	3.24384	0	low	49	1	1	2	3
TCGA-V1-A9OT-01	0.8	1	low	61	1	1	2	3
TCGA-V1-A9Z9-01	1.47945	0	high	63	4	1	2	3
TCGA-V1-A9ZG-01	4.15616	0	high	64	4	1	2	3
TCGA-VN-A88L-01	2.04384	0	high	54	2	1	2	3
TCGA-VN-A88M-01	0.517808	0	low	55	2	1	2	3
TCGA-VN-A88O-01	1.31781	0	low	49	2	1	2	3
TCGA-VN-A88P-01	3.45205	0	low	60	2	1	2	3
TCGA-VN-A88Q-01	3.74247	0	low	60	3	1	2	3
TCGA-VP-A876-01	9.13151	0	low	46	2	1	2	3
TCGA-VP-A87C-01	4.63014	0	high	67	2	1	2	3
TCGA-WW-A8ZI-01	1.23014	0	low	70	3	1	2	3
TCGA-X4-A8KS-01	2.68219	0	high	61	2	1	2	3
TCGA-XA-A8JR-01	1.03014	0	low	68	2	1	2	3
TCGA-XJ-A9DK-01	0.753425	0	low	63	3	1	2	3
TCGA-XK-AAIR-01	2.66301	0	high	75	3	1	2	3
TCGA-XK-AAJU-01	4.31781	0	low	65	3	1	2	3
TCGA-ZG-A8QX-01	1.21096	0	low	56	1	1	2	3
TCGA-CH-5737-01	0.249315	0	high	73	2	2	2	3
TCGA-CH-5750-01	1.08493	0	low	72	2	2	2	4
TCGA-CH-5767-01	1.25479	0	low	66	2	2	2	3
TCGA-EJ-5510-01	5.16986	0	low	48	2	2	2	3
TCGA-EJ-7317-01	2.11233	0	low	71	2	2	2	3
TCGA-EJ-8470-01	3.17534	0	high	58	2	2	2	3
TCGA-G9-6333-01	6.75342	0	high	66	2	2	2	3
TCGA-HC-7211-01	3.34521	0	high	62	2	2	2	3
TCGA-HC-7737-01	2.9863	0	high	55	2	2	2	3
TCGA-HC-8261-01	1.49589	0	high	48	2	2	2	3
TCGA-HC-A48F-01	1.86301	0	high	47	3	2	2	3
TCGA-HC-A6HX-01	0.10411	0	low	55	2	2	2	3
TCGA-HC-A8D1-01	1.56986	0	low	68	2	2	2	3
TCGA-J4-A83L-01	1.9726	0	low	61	2	2	2	3
TCGA-J4-A83M-01	1.4274	1	low	64	2	2	2	3
TCGA-KK-A6E3-01	5.63288	0	low	56	2	2	2	3
TCGA-V1-A9OX-01	3.10685	0	low	56	3	2	2	4
TCGA-VN-A88N-01	2.09863	0	low	62	2	2	2	4
TCGA-VN-A88R-01	1.40274	1	high	53	3	2	2	3
TCGA-VN-A943-01	1.3589	0	low	71	3	2	2	3
TCGA-VP-A878-01	0.268493	1	high	58	3	2	2	3
TCGA-VP-A87E-01	5.58082	0	low	59	1	2	2	3
TCGA-XJ-A83H-01	3.50685	0	low	57	2	2	2	3
TCGA-EJ-7125-01	7.80822	0	high	44	2	3	2	3
TCGA-G9-6496-01	4.72877	0	high	61	2	3	2	3
TCGA-KK-A6E8-01	4.84932	0	low	68	4	3	2	3
TCGA-V1-A8X3-01	0.553425	0	low	51	3	3	2	3
TCGA-2A-A8VO-01	4.66027	0	low	57	1	1	3	3
TCGA-2A-A8W1-01	0.306849	0	high	54	2	1	3	3
TCGA-2A-A8W3-01	0.542466	1	low	69	4	1	3	4
TCGA-2A-AAYU-01	1.68493	0	low	56	1	1	3	4
TCGA-CH-5739-01	1.83836	0	high	65	2	1	3	4
TCGA-CH-5745-01	0.249315	0	high	68	2	1	3	4
TCGA-CH-5748-01	0.0849315	0	low	64	2	1	3	4
TCGA-CH-5752-01	2.58356	0	high	66	3	1	3	4
TCGA-CH-5789-01	0.832877	0	low	61	2	1	3	4
TCGA-EJ-5494-01	4.04658	0	high	50	2	1	3	4
TCGA-EJ-5499-01	3.87671	0	high	61	2	1	3	4
TCGA-EJ-5504-01	3.90959	0	high	65	2	1	3	4
TCGA-EJ-5508-01	5.38356	0	low	65	2	1	3	4
TCGA-EJ-5511-01	4.04384	0	low	55	2	1	3	4
TCGA-EJ-5515-01	5.01918	0	low	60	2	1	3	4
TCGA-EJ-5521-01	6.24384	0	high	63	2	1	3	4
TCGA-EJ-5524-01	0.726027	1	high	57	4	1	3	4
TCGA-EJ-5527-01	4.87123	0	high	69	2	1	3	4
TCGA-EJ-5531-01	3.48767	0	high	62	2	1	3	4
TCGA-EJ-7115-01	7.36164	0	low	65	3	1	3	4
TCGA-EJ-7315-01	2.76164	0	high	68	2	1	3	4
TCGA-EJ-7318-01	1.0411	1	high	51	2	1	3	4
TCGA-EJ-7321-01	2.25753	0	low	57	1	1	3	4
TCGA-EJ-7328-01	2.30685	0	high	70	2	1	3	4
TCGA-EJ-7330-01	0.523288	0	high	68	2	1	3	4
TCGA-EJ-7785-01	3.22466	0	low	54	2	1	3	4
TCGA-EJ-8472-01	0.536986	1	high	63	3	1	3	4
TCGA-EJ-8474-01	2.09863	0	low	69	2	1	3	4
TCGA-EJ-A46B-01	1.8	0	low	66	3	1	3	4
TCGA-EJ-A46I-01	1.83014	0	low	57	2	1	3	4
TCGA-EJ-A7NG-01	1.18356	0	low	64	2	1	3	4
TCGA-EJ-A7NK-01	1.30411	0	low	58	2	1	3	4
TCGA-EJ-A8FS-01	0.591781	1	low	66	3	1	3	4
TCGA-EJ-A8FU-01	0.378082	0	low	64	4	1	3	4
TCGA-FC-7708-01	2.36712	0	high	52	2	1	3	4
TCGA-G9-6342-01	4.64658	0	high	61	1	1	3	4
TCGA-G9-6353-01	4.22466	0	low	58	2	1	3	4
TCGA-G9-6361-01	3.87671	0	low	61	2	1	3	4
TCGA-G9-6367-01	3.34795	0	low	60	4	1	3	4
TCGA-G9-6373-01	2.22192	0	high	68	2	1	3	4
TCGA-G9-6384-01	2.09589	0	low	53	2	1	3	4
TCGA-G9-6498-01	3.67671	1	high	53	2	1	3	4
TCGA-G9-6499-01	4.2274	0	low	66	4	1	3	4
TCGA-G9-7510-01	3.24658	0	high	66	3	1	3	4
TCGA-G9-A9S7-01	1.99452	0	high	55	3	1	3	4
TCGA-HC-7077-01	5.79452	0	low	64	1	1	3	4
TCGA-HC-7079-01	1.0411	1	high	51	2	1	3	4
TCGA-HC-7742-01	2.56986	0	high	58	2	1	3	4
TCGA-HC-7749-01	1.98356	0	high	70	2	1	3	4
TCGA-HC-8216-01	1.86849	0	high	58	2	1	3	4
TCGA-HC-8265-01	1.32329	0	low	66	3	1	3	4
TCGA-HC-A632-01	0.167123	0	high	68	4	1	3	4
TCGA-HC-A6AN-01	0.134247	0	high	67	2	1	3	4
TCGA-HC-A8CY-01	0.794521	0	low	63	4	1	3	4
TCGA-HI-7169-01	7.35342	0	low	55	2	1	3	4
TCGA-J4-A67L-01	2.10959	0	high	54	2	1	3	4
TCGA-J4-A67M-01	2.57808	0	high	55	2	1	3	4
TCGA-J4-A67N-01	1.21096	1	high	61	2	1	3	4
TCGA-J4-A6G1-01	2.10685	0	high	68	3	1	3	4
TCGA-J4-A83I-01	1.87671	0	high	63	2	1	3	4
TCGA-J4-AATZ-01	0.216438	1	high	66	4	1	3	4
TCGA-J9-A8CK-01	0.879452	0	high	66	4	1	3	4
TCGA-J9-A8CP-01	1.05753	0	high	66	2	1	3	4
TCGA-KC-A7FA-01	1.63836	0	low	63	2	1	3	4
TCGA-KC-A7FD-01	0.739726	0	low	62	1	1	3	4
TCGA-KK-A6E7-01	2.53425	1	high	46	4	1	3	4
TCGA-KK-A7AZ-01	4.16164	0	high	56	2	1	3	4
TCGA-KK-A7B1-01	2.91233	0	high	65	2	1	3	4
TCGA-KK-A7B2-01	1.89589	1	high	68	4	1	3	4
TCGA-KK-A8I6-01	1.83014	0	low	58	2	1	3	4
TCGA-KK-A8I9-01	2.57534	1	high	61	3	1	3	4
TCGA-KK-A8IB-01	0.227397	0	high	65	3	1	3	4
TCGA-KK-A8IH-01	5.51507	0	high	50	2	1	3	4
TCGA-M7-A71Z-01	1.76164	0	high	62	2	1	3	4
TCGA-M7-A722-01	1.53151	1	high	65	3	1	3	4
TCGA-MG-AAMC-01	0.473973	0	low	59	4	1	3	4
TCGA-TP-A8TT-01	1.4411	0	high	64	2	1	3	4
TCGA-V1-A8MM-01	2.71233	1	high	60	2	1	3	4
TCGA-V1-A8WL-01	5.33699	0	low	64	2	1	3	4
TCGA-V1-A9OQ-01	1.01644	0	low	67	1	1	3	4
TCGA-VN-A88I-01	0.736986	0	high	59	3	1	3	4
TCGA-VP-A87J-01	4.86027	0	high	56	2	1	3	4
TCGA-VP-AA1N-01	3.73973	0	high	70	4	1	3	4
TCGA-XJ-A83F-01	3.08767	0	low	67	1	1	3	4
TCGA-XK-AAJ3-01	3.45753	0	high	56	3	1	3	4
TCGA-XK-AAJA-01	2.54795	0	high	62	3	1	3	4
TCGA-XK-AAJP-01	3.44932	0	high	66	3	1	3	4
TCGA-XK-AAJT-01	3.92877	0	low	75	3	1	3	4
TCGA-Y6-A8TL-01	2.71781	0	low	65	1	1	3	4
TCGA-YL-A8SC-01	0.416438	1	high	66	4	1	3	4
TCGA-YL-A8SH-01	2.39726	0	low	69	3	1	3	4
TCGA-YL-A8SI-01	3.89863	1	low	69	1	1	3	4
TCGA-YL-A8SR-01	0.747945	0	low	64	3	1	3	4
TCGA-YL-A9WI-01	4.44658	0	low	63	3	1	3	4
TCGA-YL-A9WL-01	2.0274	1	high	59	4	1	3	4
TCGA-ZG-A9LM-01	1.03562	0	high	72	4	1	3	4
TCGA-2A-AAYF-01	3.73699	0	low	57	1	2	3	4
TCGA-CH-5763-01	1	0	low	66	2	2	3	4
TCGA-CH-5766-01	0.0849315	0	low	55	2	2	3	4
TCGA-CH-5768-01	2.00274	0	low	72	1	2	3	4
TCGA-CH-5791-01	1.08493	1	high	72	2	2	3	4
TCGA-CH-5792-01	0.249315	0	high	57	4	2	3	4
TCGA-EJ-5503-01	3.81096	0	low	50	2	2	3	4
TCGA-EJ-5516-01	5.17534	0	high	49	2	2	3	4
TCGA-EJ-5532-01	5.00822	0	low	57	2	2	3	4
TCGA-EJ-5542-01	4.14521	0	low	60	2	2	3	4
TCGA-EJ-7783-01	2.15616	0	low	70	2	2	3	4
TCGA-EJ-7789-01	3.0274	0	high	66	2	2	3	4
TCGA-EJ-8469-01	5.27397	1	high	46	3	2	3	4
TCGA-FC-A6HD-01	2.16164	0	low	77	2	2	3	4
TCGA-G9-6332-01	3.23288	1	low	55	2	2	3	4
TCGA-G9-6338-01	5.55616	0	low	61	2	2	3	4
TCGA-G9-7523-01	2.34795	0	low	44	4	2	3	4
TCGA-J4-A67S-01	1.93973	1	low	63	2	2	3	4
TCGA-J9-A8CN-01	3.38904	0	low	53	1	2	3	4
TCGA-KC-A4BV-01	3.63836	1	high	66	4	2	3	4
TCGA-KK-A59Y-01	5.39178	0	high	56	4	2	3	4
TCGA-KK-A6E0-01	2.57808	1	high	59	4	2	3	4
TCGA-KK-A6E6-01	9.44384	0	high	69	4	2	3	4
TCGA-KK-A7AW-01	2.88767	0	high	57	2	2	3	4
TCGA-KK-A8IF-01	1.77534	1	high	57	2	2	3	4
TCGA-KK-A8IG-01	6.86301	0	low	55	2	2	3	4
TCGA-M7-A724-01	2.43562	0	high	64	3	2	3	4
TCGA-V1-A8MF-01	3.96986	0	low	65	2	2	3	4
TCGA-V1-A8MU-01	5.13973	0	high	56	2	2	3	4
TCGA-V1-A9OY-01	2.92329	0	high	57	3	2	3	4
TCGA-VP-A875-01	6.32603	0	low	67	2	2	3	4
TCGA-VP-A87D-01	3.27123	1	high	54	2	2	3	4
TCGA-YL-A8S8-01	1.86027	1	high	68	3	2	3	4
TCGA-YL-A8S9-01	2.75616	1	low	63	3	2	3	4
TCGA-YL-A8SO-01	9.53151	0	high	64	4	2	3	4
TCGA-ZG-A9LU-01	1.5863	0	high	67	4	2	3	4
TCGA-ZG-A9ND-01	1.12329	0	high	55	4	2	3	4
TCGA-CH-5765-01	1.91781	0	low	55	2	3	3	4
TCGA-CH-5772-01	1.33151	0	low	63	4	3	3	4
TCGA-EJ-5526-01	1.47123	1	low	56	4	3	3	4
TCGA-EJ-8468-01	6.43014	0	low	63	2	3	3	4
TCGA-EJ-A65J-01	1.23562	0	high	62	4	3	3	4
TCGA-FC-7961-01	1.28493	0	high	62	4	3	3	4
TCGA-FC-A4JI-01	2.40274	0	high	70	3	3	3	4
TCGA-FC-A8O0-01	1.68767	0	low	68	1	3	3	4
TCGA-G9-6362-01	3.95342	0	low	57	2	3	3	4
TCGA-G9-7521-01	2.58082	0	high	52	3	3	3	4
TCGA-H9-A6BY-01	0.306849	0	low	63	2	3	3	4
TCGA-HC-7078-01	5.43836	0	low	69	2	3	3	4
TCGA-V1-A9O7-01	2.24384	1	low	60	4	3	3	4
TCGA-VN-A88K-01	2.12603	0	high	58	3	3	3	4
TCGA-XK-AAJR-01	0.358904	1	low	61	3	3	3	4
TCGA-YL-A8HO-01	2.92603	1	high	67	2	3	3	4
TCGA-YL-A8SB-01	3.79178	1	low	62	4	3	3	4
TCGA-2A-A8VX-01	3.77534	0	low	70	3	1	3	4
TCGA-4L-AA1F-01	0.958904	0	high	64	3	1	3	4
TCGA-CH-5753-01	0.0849315	0	low	70	4	1	3	4
TCGA-CH-5761-01	0.0767123	0	high	61	4	1	3	4
TCGA-EJ-5501-01	3.73973	0	high	55	2	1	3	4
TCGA-EJ-5506-01	3.78356	0	low	67	2	1	3	4
TCGA-EJ-5507-01	3.99178	0	high	54	3	1	3	4
TCGA-EJ-7312-01	3.01096	0	low	58	2	1	3	4
TCGA-EJ-7314-01	3.15068	0	low	62	2	1	3	4
TCGA-EJ-7325-01	2.93151	0	low	63	2	1	3	4
TCGA-EJ-A46F-01	0.589041	1	high	57	3	1	3	4
TCGA-EJ-A65B-01	1.94521	0	high	55	4	1	3	4
TCGA-EJ-A7NN-01	0.539726	1	low	61	2	1	3	4
TCGA-G9-6339-01	4.47671	1	high	58	2	1	3	4
TCGA-G9-6356-01	3.92877	0	high	60	4	1	3	4
TCGA-G9-6366-01	5.33425	0	low	61	2	1	3	4
TCGA-G9-6370-01	3.16712	0	low	52	2	1	3	4
TCGA-G9-6379-01	4.87123	0	low	68	2	1	3	4
TCGA-G9-A9S0-01	1.1589	1	high	53	3	1	3	4
TCGA-HC-7081-01	3.11233	0	high	62	4	1	3	4
TCGA-HC-7232-01	2.09863	1	high	66	4	1	3	4
TCGA-HC-7744-01	1.45479	0	high	46	2	1	3	4
TCGA-HC-7745-01	1.97534	0	low	65	2	1	3	4
TCGA-HC-7817-01	2.54247	0	high	52	2	1	3	4
TCGA-HC-8257-01	1.98904	0	high	70	2	1	3	4
TCGA-HC-8266-01	1.29589	0	high	55	3	1	3	4
TCGA-HC-A76W-01	0.583562	0	high	73	4	1	3	4
TCGA-HC-A9TE-01	0.591781	1	high	64	4	1	3	4
TCGA-HC-A9TH-01	0.961644	1	high	58	4	1	3	4
TCGA-HI-7168-01	6.86301	1	high	62	4	1	3	4
TCGA-HI-7171-01	3.6411	1	high	56	4	1	3	4
TCGA-J4-A6G3-01	1.69315	1	high	57	3	1	3	4
TCGA-J9-A52B-01	0.156164	1	high	62	4	1	3	4
TCGA-J9-A52C-01	0.487671	0	high	57	4	1	3	4
TCGA-J9-A52E-01	0.884932	0	high	65	4	1	3	4
TCGA-J9-A8CM-01	0.942466	1	high	66	4	1	3	4
TCGA-KC-A4BR-01	2.8	1	low	75	4	1	3	4
TCGA-KK-A59V-01	9.42466	0	high	64	4	1	3	4
TCGA-KK-A6E5-01	5.67945	0	low	63	2	1	3	4
TCGA-KK-A7AU-01	0.567123	1	high	63	4	1	3	4
TCGA-KK-A7B0-01	1.66027	1	high	67	4	1	3	4
TCGA-KK-A7B3-01	0.805479	1	high	62	4	1	3	4
TCGA-KK-A8I4-01	3.18356	1	high	64	2	1	3	4
TCGA-KK-A8I8-01	2.64932	0	low	69	4	1	3	4
TCGA-KK-A8IA-01	5.29041	0	high	69	4	1	3	4
TCGA-KK-A8IC-01	2.90411	1	high	54	4	1	3	4
TCGA-KK-A8IL-01	1.72055	0	high	65	4	1	3	4
TCGA-V1-A8WS-01	1.29863	0	low	56	1	1	3	4
TCGA-V1-A8WV-01	1.87945	0	high	52	4	1	3	4
TCGA-V1-A8WW-01	2.95342	0	high	59	4	1	3	4
TCGA-V1-A9O9-01	7.86301	0	high	56	3	1	3	4
TCGA-V1-A9OA-01	1.74247	0	low	61	4	1	3	4
TCGA-V1-A9OL-01	0.287671	1	high	65	4	1	3	4
TCGA-V1-A9Z8-01	2.26575	0	high	59	4	1	3	4
TCGA-V1-A9ZI-01	4.49315	0	high	68	4	1	3	4
TCGA-V1-A9ZK-01	3.78904	0	low	68	4	1	3	4
TCGA-VP-A87H-01	1.81644	0	low	76	2	1	3	4
TCGA-X4-A8KQ-01	3.78904	0	high	65	4	1	3	4
TCGA-XK-AAIV-01	3.10411	0	high	63	4	1	3	4
TCGA-XK-AAIW-01	1.16986	1	high	78	4	1	3	4
TCGA-YL-A8SA-01	1.40274	0	high	69	3	1	3	4
TCGA-YL-A8SJ-01	2.06027	1	high	60	4	1	3	4
TCGA-YL-A8SK-01	3.85753	0	high	67	4	1	3	4
TCGA-YL-A8SQ-01	0.90137	1	low	61	4	1	3	4
TCGA-YL-A9WH-01	1.16986	0	high	67	3	1	3	4
TCGA-YL-A9WK-01	2.76438	1	high	63	4	1	3	4
TCGA-YL-A9WX-01	4.12603	1	low	68	4	1	3	4
TCGA-ZG-A8QW-01	0.257534	0	high	72	4	1	3	4
TCGA-ZG-A9L9-01	0.139726	1	high	60	4	1	3	4
TCGA-ZG-A9LS-01	1.4137	0	high	64	4	1	3	4
TCGA-ZG-A9LZ-01	1.89589	0	high	66	3	1	3	4
TCGA-ZG-A9M4-01	1.49863	0	high	65	4	1	3	4
TCGA-ZG-A9N3-01	0.956164	0	high	73	4	1	3	4
TCGA-CH-5762-01	3.66849	0	low	60	2	2	3	4
TCGA-CH-5764-01	0.0849315	0	low	66	2	2	3	4
TCGA-CH-5769-01	0.169863	0	high	48	4	2	3	4
TCGA-CH-5788-01	2.24932	0	high	69	2	2	3	4
TCGA-EJ-5495-01	4.82192	0	high	68	2	2	3	4
TCGA-EJ-5519-01	5.37534	0	high	64	3	2	3	4
TCGA-EJ-7327-01	2.52877	0	high	61	2	2	3	4
TCGA-FC-A66V-01	1.43562	0	low	74	2	2	3	4
TCGA-G9-A9S4-01	2.48219	0	high	62	3	2	3	4
TCGA-HC-7213-01	0.465753	1	high	53	4	2	3	4
TCGA-HC-8264-01	0.131507	0	high	60	4	2	3	4
TCGA-J4-8198-01	1.68219	0	low	49	2	2	3	4
TCGA-J9-A8CL-01	0.361644	1	high	66	2	2	3	4
TCGA-KK-A7AP-01	0.536986	0	high	55	4	2	3	4
TCGA-KK-A7B4-01	1.74521	1	high	64	4	2	3	4
TCGA-KK-A8I7-01	2.98082	1	high	55	4	2	3	4
TCGA-KK-A8ID-01	5.7726	0	low	70	4	2	3	4
TCGA-M7-A723-01	2.09041	0	high	54	2	2	3	4
TCGA-M7-A725-01	1.56986	0	high	56	2	2	3	4
TCGA-V1-A8MG-01	2.34795	0	high	53	2	2	3	4
TCGA-XJ-A9DI-01	4.00274	0	high	62	4	2	3	4
TCGA-XQ-A8TB-01	2.10959	0	high	67	4	2	3	4
TCGA-YL-A8HJ-01	4.4137	0	low	58	4	2	3	4
TCGA-YL-A8HK-01	3.76986	1	high	59	4	2	3	4
TCGA-YL-A8HM-01	4.03562	1	high	66	3	2	3	4
TCGA-YL-A8SL-01	2.70411	0	high	74	3	2	3	4
TCGA-YL-A8SP-01	5.57808	1	high	58	4	2	3	4
TCGA-YL-A9WY-01	2.09589	1	high	57	4	2	3	4
TCGA-ZG-A8QZ-01	0.843836	0	high	65	4	2	3	4
TCGA-ZG-A9L1-01	3.56712	0	low	66	4	2	3	4
TCGA-ZG-A9MC-01	1.24658	0	high	69	4	2	3	4
TCGA-CH-5741-01	1.08219	0	low	56	4	3	3	4
TCGA-CH-5754-01	0.169863	0	high	65	4	3	3	4
TCGA-EJ-7788-01	2.35342	0	low	53	2	3	3	4
TCGA-EJ-A65E-01	1.14247	0	low	67	2	3	3	4
TCGA-EJ-A65F-01	0.205479	1	high	59	4	3	3	4
TCGA-EJ-A6RA-01	0.967123	1	low	70	3	3	3	4
TCGA-FC-A5OB-01	1.86301	0	low	53	4	3	3	4
TCGA-HC-7821-01	2.61918	0	high	54	3	3	3	4
TCGA-HC-A4ZV-01	0.0630137	0	high	56	4	3	3	4
TCGA-KK-A59X-01	6.11781	1	high	55	4	3	3	4
TCGA-KK-A5A1-01	0.556164	1	high	72	4	3	3	4
TCGA-KK-A6E1-01	6.02192	0	high	57	4	3	3	4
TCGA-KK-A8IJ-01	0.841096	1	low	59	2	3	3	4
TCGA-V1-A9Z7-01	2.39452	0	high	54	4	3	3	4
TCGA-XJ-A83G-01	4.00274	0	low	51	2	3	3	4
TCGA-XJ-A9DX-01	2.66575	0	high	51	4	3	3	4
TCGA-YL-A8HL-01	4.28767	0	high	58	4	3	3	4
TCGA-YL-A9WJ-01	4.04384	1	high	47	3	3	3	4
TCGA-ZG-A8QY-01	1.10685	0	high	67	4	3	3	4
TCGA-ZG-A9L0-01	0.972603	0	high	71	4	3	3	4
TCGA-ZG-A9L2-01	0.493151	1	high	70	3	3	3	4
TCGA-ZG-A9L4-01	3.03562	0	high	61	3	3	3	4
TCGA-ZG-A9L6-01	1.81918	1	high	64	4	3	3	4
TCGA-ZG-A9LB-01	1.59726	0	low	72	4	3	3	4
TCGA-ZG-A9LN-01	0.315068	0	high	57	4	3	3	4
TCGA-ZG-A9LY-01	1.0137	0	high	60	4	3	3	4
TCGA-ZG-A9NI-01	0.361644	0	low	73	4	3	3	4

## Sheet: GEO
	time	mfs	risk	Age	PSA	T	GS	EAU RG
GSM3263803	6.90411	0	low	2	9.3	4	10	4
GSM3263666	9.12329	0	high	2	129.1	3	9	4
GSM3263873	6.16438	0	high	2	110	3	9	4
GSM3263889	6.49315	0	high	2	109	4	9	4
GSM3263848	6.82192	0	high	2	89.8	3	9	4
GSM3263683	6.24658	1	high	2	83.1	3	9	4
GSM3263743	2.30137	0	low	2	77	4	9	4
GSM3263818	5.34247	0	low	2	58.4	1	9	3
GSM3263776	2.71233	0	high	2	58.1	3	9	4
GSM3263714	8.46575	0	high	2	53.1	3	9	4
GSM3263890	6.41096	0	high	2	53	3	9	4
GSM3263812	0.986301	0	high	2	49.2	3	9	4
GSM3263735	9.20548	0	high	2	47.8	3	9	4
GSM3263723	7.23288	1	high	2	39.9	3	9	4
GSM3263868	6.49315	0	high	2	39.6	4	9	4
GSM3263684	6.65753	0	high	2	36.4	3	9	4
GSM3263839	7.23288	0	low	2	35.3	1	9	3
GSM3263824	7.15068	0	high	2	34.3	3	9	4
GSM3263761	8.54795	0	high	2	34	3	9	4
GSM3263697	10.0274	0	high	2	33	3	9	4
GSM3263688	2.9589	0	high	2	31.7	4	9	4
GSM3263752	8.05479	0	low	2	29	2	9	3
GSM3263757	7.9726	1	high	2	27	4	9	4
GSM3263811	7.47945	0	high	2	25	3	9	4
GSM3263856	6.73973	0	low	2	25	1	9	3
GSM3263897	5.75342	0	low	2	23.9	2	9	3
GSM3263857	6.49315	0	low	2	23	2	9	3
GSM3263866	6.57534	0	high	2	22.6	3	9	4
GSM3263774	8.46575	0	high	2	22.2	3	9	4
GSM3263676	2.13699	0	high	2	22.1	2	9	3
GSM3263792	7.80822	0	high	2	21.6	3	9	4
GSM3263686	6.08219	0	high	2	21.2	4	9	4
GSM3263698	3.45205	1	high	2	20.6	4	9	4
GSM3263851	6.32877	0	high	2	20	3	9	4
GSM3263738	6.65753	0	low	2	19.6	3	9	4
GSM3263675	8.30137	0	high	2	19.5	3	9	4
GSM3263892	6.32877	0	high	2	19.1	3	9	4
GSM3263707	9.20548	0	high	2	19.1	2	9	3
GSM3263699	7.80822	1	low	2	19	3	9	4
GSM3263877	6.49315	0	high	2	18.2	3	9	4
GSM3263896	5.42466	0	high	2	17	4	9	4
GSM3263806	7.72603	0	high	2	16	3	9	4
GSM3263778	7.47945	0	low	2	14.6	3	9	4
GSM3263720	7.06849	1	high	1	14	3	9	4
GSM3263687	6.24658	0	low	1	12.9	3	9	4
GSM3263769	8.63014	0	low	2	12.5	3	9	4
GSM3263775	8.21918	0	low	2	12.3	3	9	4
GSM3263832	6.9863	0	high	2	11.2	2	9	3
GSM3263837	6.9863	0	high	2	10.9	3	9	4
GSM3263864	6.65753	0	high	2	9.6	4	9	4
GSM3263905	7.31507	0	high	2	9.4	3	9	4
GSM3263719	5.26027	0	high	2	8.9	3	9	4
GSM3263694	7.23288	1	high	1	8	2	9	3
GSM3263884	6.41096	0	high	2	6.9	1	9	3
GSM3263768	8.38356	0	high	2	5.8	2	9	3
GSM3263680	4.60274	1	low	2	222.3	1	8	3
GSM3263715	9.28767	0	high	2	123	3	8	4
GSM3263737	9.0411	0	high	2	112	4	8	4
GSM3263779	8.05479	0	high	2	98.5	3	8	4
GSM3263853	6.65753	0	low	2	85.4	3	8	4
GSM3263782	8.21918	0	high	2	65	3	8	4
GSM3263841	4.10959	1	high	2	63.5	3	8	4
GSM3263700	7.15068	1	high	2	60	2	8	3
GSM3263854	6.41096	0	high	2	49	3	8	4
GSM3263838	7.15068	0	high	2	45	2	8	3
GSM3263682	6.24658	0	low	2	44.71	2	8	3
GSM3263880	1.72603	0	low	2	39.3	2	8	3
GSM3263751	2.38356	0	low	2	36	1	8	3
GSM3263894	5.50685	0	low	2	33.3	1	8	3
GSM3263747	8.9589	0	low	2	32.6	3	8	4
GSM3263872	6.41096	0	high	2	31.7	3	8	4
GSM3263828	6.90411	0	low	2	30.5	2	8	3
GSM3263858	0.90411	0	high	2	28.3	2	8	3
GSM3263764	8.71233	0	high	2	27.3	3	8	4
GSM3263820	7.31507	0	high	2	27.2	3	8	4
GSM3263670	8.71233	0	high	2	24	3	8	4
GSM3263874	5.17808	0	high	2	21.6	3	8	4
GSM3263770	8.46575	0	high	2	20	4	8	4
GSM3263734	7.89041	0	high	2	19	3	8	4
GSM3263746	7.06849	1	high	2	19	3	8	4
GSM3263798	7.72603	0	high	2	19	3	8	4
GSM3263817	7.47945	0	low	2	18	3	8	4
GSM3263691	5.58904	1	high	1	15.9	3	8	4
GSM3263693	10.5205	0	high	2	15.9	3	8	4
GSM3263671	8.38356	0	low	2	15.4	4	8	4
GSM3263802	7.64384	0	high	1	15.4	4	8	4
GSM3263846	6	0	low	2	15.3	2	8	3
GSM3263759	7.89041	0	high	2	14.8	2	8	3
GSM3263729	8.30137	1	high	2	14.5	1	8	3
GSM3263765	8.38356	0	low	2	13.4	2	8	3
GSM3263756	8.38356	0	high	2	13.3	2	8	3
GSM3263813	7.39726	0	low	1	12	2	8	3
GSM3263865	6.49315	0	high	2	11.5	4	8	4
GSM3263903	8.30137	0	low	2	11.5	3	8	4
GSM3263758	0.821918	1	high	2	11.1	3	8	4
GSM3263672	7.56164	0	low	2	10.4	3	8	4
GSM3263850	6.73973	0	low	2	9.8	2	8	3
GSM3263712	9.53425	0	low	2	9.7	1	8	3
GSM3263787	7.89041	0	high	2	9.6	2	8	3
GSM3263901	6.16438	0	low	2	8.2	3	8	4
GSM3263727	9.28767	0	high	2	8	2	8	3
GSM3263793	7.72603	0	low	2	7.8	3	8	4
GSM3263902	5.67123	0	high	2	7	1	8	3
GSM3263849	6.90411	0	high	1	6.4	3	8	4
GSM3263754	8.30137	0	high	2	6.1	2	8	3
GSM3263908	7.31507	0	high	2	5.9	3	8	4
GSM3263716	9.61644	0	high	2	5.4	2	8	3
GSM3263814	7.31507	0	low	2	149.7	3	7	4
GSM3263692	8.05479	1	high	2	108.8	3	7	4
GSM3263831	7.06849	0	low	2	79.3	1	7	3
GSM3263822	7.31507	0	high	2	79	3	7	4
GSM3263731	9.20548	0	high	1	55	3	7	4
GSM3263753	2.87671	0	high	2	51.4	3	7	4
GSM3263703	9.53425	0	low	2	49	2	7	3
GSM3263673	7.72603	0	high	2	45.8	3	7	4
GSM3263830	6.57534	0	low	2	45.8	3	7	4
GSM3263871	6.57534	0	high	2	42.6	3	7	4
GSM3263713	7.47945	0	high	2	38.5	2	7	3
GSM3263728	8.71233	0	low	2	38	1	7	3
GSM3263772	7.47945	0	low	2	32	2	7	3
GSM3263730	8.9589	0	low	2	31.7	2	7	3
GSM3263883	6.49315	0	low	2	30.6	2	7	3
GSM3263827	4.60274	0	low	2	29.9	2	7	3
GSM3263742	9.12329	0	low	2	28.3	1	7	3
GSM3263863	6.32877	0	low	2	27.6	3	7	4
GSM3263809	7.72603	0	low	2	26.8	1	7	3
GSM3263886	6.32877	0	low	2	26.5	4	7	4
GSM3263725	8.87671	0	low	2	26.4	3	7	4
GSM3263816	7.47945	0	high	2	25	3	7	4
GSM3263667	9.12329	0	low	2	24.5	2	7	3
GSM3263836	6.9863	0	high	2	24.3	1	7	3
GSM3263805	7.72603	0	low	2	24	4	7	4
GSM3263895	5.75342	0	low	2	23.6	2	7	3
GSM3263696	10.274	0	high	2	22.5	3	7	4
GSM3263807	7.72603	0	high	2	22	4	7	4
GSM3263826	7.56164	0	high	2	22	4	7	4
GSM3263785	7.80822	0	low	2	21.6	1	7	3
GSM3263835	7.06849	0	high	2	21.4	3	7	4
GSM3263677	7.56164	0	high	1	21.2	2	7	3
GSM3263829	6.65753	0	high	2	21.1	2	7	3
GSM3263882	5.42466	0	low	2	21	3	7	4
GSM3263789	7.80822	0	low	2	21	2	7	3
GSM3263695	10.3562	0	low	2	21	1	7	3
GSM3263668	8.46575	0	low	2	20.6	2	7	3
GSM3263909	7.89041	0	low	2	20.1	3	7	4
GSM3263763	2.46575	0	low	2	20	1	7	3
GSM3263706	9.61644	0	low	2	19.6	3	7	4
GSM3263777	8.21918	0	low	2	18.1	4	7	4
GSM3263862	6.41096	0	low	2	18.1	2	7	2
GSM3263875	5.42466	0	high	2	18	4	7	4
GSM3263710	9.36986	0	low	1	18	3	7	4
GSM3263861	6.41096	0	low	2	17.5	3	7	4
GSM3263786	8.05479	0	low	2	17	3	7	4
GSM3263767	8.21918	0	low	2	16.5	2	7	2
GSM3263870	6.08219	0	high	2	16	2	7	2
GSM3263784	7.89041	0	high	2	15.8	2	7	2
GSM3263795	5.83562	0	low	2	15.4	2	7	2
GSM3263718	1.80822	0	low	2	15	4	7	4
GSM3263794	7.64384	0	low	2	15	3	7	4
GSM3263804	7.23288	0	low	2	15	2	7	2
GSM3263704	9.0411	0	low	2	14.9	1	7	2
GSM3263744	8.05479	0	low	2	14.2	2	7	2
GSM3263810	2.79452	0	high	2	14	1	7	2
GSM3263724	9.28767	0	high	2	13.9	3	7	4
GSM3263808	6.73973	0	low	2	13.7	2	7	2
GSM3263741	7.64384	0	high	2	13	2	7	2
GSM3263711	5.42466	1	high	2	12.9	3	7	4
GSM3263869	6.57534	0	low	2	12.9	1	7	2
GSM3263911	8.05479	0	low	2	12.1	4	7	4
GSM3263867	6.49315	0	high	2	12.1	2	7	2
GSM3263899	5.75342	0	low	2	11.9	4	7	4
GSM3263799	7.39726	0	low	2	11.9	2	7	2
GSM3263726	4.52055	0	high	2	11.6	1	7	2
GSM3263780	3.69863	0	low	2	11.5	2	7	2
GSM3263907	5.58904	0	low	2	11.4	3	7	4
GSM3263834	6.08219	0	low	2	11.2	1	7	2
GSM3263843	4.60274	0	low	2	11.1	2	7	2
GSM3263844	3.12329	1	high	2	10.7	2	7	2
GSM3263823	1.23288	0	low	2	10.6	3	7	4
GSM3263885	5.50685	1	low	2	10.6	1	7	2
GSM3263701	9.78082	0	low	2	10.2	2	7	2
GSM3263842	7.15068	0	high	2	10.1	3	7	4
GSM3263900	6.08219	0	low	2	10.1	3	7	4
GSM3263708	8.87671	0	low	2	9.9	2	7	2
GSM3263796	7.39726	0	low	2	9.9	2	7	2
GSM3263815	6.90411	0	low	2	9.6	4	7	4
GSM3263859	6.24658	0	low	2	9.6	1	7	2
GSM3263878	6.57534	0	low	2	9.6	1	7	2
GSM3263910	5.91781	0	high	2	9.6	1	7	2
GSM3263876	6.49315	0	low	2	9.5	2	7	2
GSM3263860	6.41096	0	low	2	9.3	1	7	2
GSM3263825	6.82192	0	low	2	9.2	4	7	4
GSM3263690	3.69863	1	low	2	9.2	2	7	2
GSM3263800	6.82192	0	low	2	8.8	2	7	2
GSM3263732	9.28767	0	high	2	8.3	2	7	2
GSM3263888	6	0	high	2	8	2	7	2
GSM3263833	6.9863	0	low	1	8	1	7	2
GSM3263681	4.35616	1	high	2	7.7	3	7	4
GSM3263906	8.71233	0	low	2	7.2	1	7	2
GSM3263771	8.13699	0	low	2	6.8	2	7	2
GSM3263840	6.73973	0	high	2	6.8	2	7	2
GSM3263750	8.87671	0	low	2	6.4	2	7	2
GSM3263821	6.73973	0	high	2	6.4	2	7	2
GSM3263898	1.56164	0	high	2	5.7	2	7	2
GSM3263733	9.12329	0	low	1	4.5	2	7	2
GSM3263891	2.13699	1	high	2	4.2	3	7	4
GSM3263879	6.57534	0	low	2	62	2	6	3
GSM3263722	9.28767	0	high	2	35	2	6	3
GSM3263674	8.87671	0	high	2	34.1	3	6	4
GSM3263721	8.30137	0	low	2	32	2	6	3
GSM3263665	5.0137	0	low	2	30.9	4	6	4
GSM3263685	6.16438	0	low	2	27.1	4	6	4
GSM3263790	7.89041	0	low	2	26.2	3	6	4
GSM3263797	7.72603	0	low	2	25.8	1	6	3
GSM3263678	6.57534	0	high	2	25.1	1	6	3
GSM3263855	6.32877	0	low	2	23.1	1	6	3
GSM3263745	8.79452	0	high	2	22.5	2	6	3
GSM3263705	9.20548	0	low	2	19.7	2	6	2
GSM3263887	5.34247	0	high	2	19.1	1	6	2
GSM3263791	7.06849	0	low	2	19	1	6	2
GSM3263755	3.12329	0	low	2	17.9	2	6	2
GSM3263679	6.08219	0	low	2	17.5	1	6	2
GSM3263783	7.89041	0	low	2	16.7	1	6	2
GSM3263709	8.79452	0	low	2	16.2	1	6	2
GSM3263819	6.49315	0	high	2	16	1	6	2
GSM3263664	9.61644	0	low	2	15.2	1	6	2
GSM3263717	9.45205	0	high	2	15	4	6	4
GSM3263781	7.56164	0	low	2	15	2	6	2
GSM3263801	6.49315	1	low	2	14.3	1	6	2
GSM3263845	6.16438	0	low	2	14	1	6	2
GSM3263760	6.57534	0	low	2	13	3	6	4
GSM3263766	7.72603	0	low	2	12.7	2	6	2
GSM3263904	7.80822	0	low	2	11.8	2	6	2
GSM3263773	8.38356	0	low	2	11.5	1	6	2
GSM3263736	8.63014	0	low	2	11.4	2	6	2
GSM3263847	6.82192	0	low	2	10.8	3	6	4
GSM3263739	9.45205	0	low	2	10.5	1	6	2
GSM3263762	4.43836	0	low	2	10.5	1	6	2
GSM3263740	8.54795	0	low	2	10.2	1	6	2
GSM3263852	6.32877	0	low	2	9.9	2	6	1
GSM3263689	5.0137	0	low	2	9.8	1	6	1
GSM3263702	9.36986	0	high	1	9	3	6	4
GSM3263749	8.54795	0	low	2	8.4	3	6	4
GSM3263748	8.71233	0	high	2	8.1	1	6	1
GSM3263893	6.24658	0	low	2	6.9	1	6	1
GSM3263669	8.9589	0	low	2	6.4	1	6	1
GSM3263788	6.90411	0	low	2	5.9	1	6	1
GSM3263881	5.09589	0	low	1	3.2	2	6	1
