# Supplementary material for: Identification of a Hypoxia-Related Gene Signature for Predicting Systemic Metastasis in Prostate Cancer
Source: Front Cell Dev Biol. 2021 Oct 13;9:696364. doi: 10.3389/fcell.2021.696364 (PMC8548828; doi:10.3389/fcell.2021.696364)
Supplement: Supplementary file 11 [file Data_Sheet_7.XLSX]

## Sheet: Sheet1
	log2FC	t	B	PValue	FDR
ANPEP	-1.56733	-7.07798	16.7475	5.18036e-12	1.74003e-10
PEBP4	-1.41069	-9.87273	37.0994	4.60458e-21	1.12228e-18
MYBPC1	-1.3869	-10.6471	43.5508	6.37397e-24	2.63631e-21
ALOX15B	-1.33787	-5.85741	9.55558	8.70277e-09	1.35136e-07
PGM5-AS1	-1.22078	-9.5579	34.5679	6.10703e-20	1.06865e-17
NPY	-1.20486	-3.9333	0.678168	9.6064e-05	0.000469115
CHRNA2	-1.20358	-10.8446	45.2446	1.13319e-24	5.72848e-22
AZGP1	-1.18284	-7.90446	22.2388	1.83929e-14	1.02887e-12
CKM	-1.12316	-7.88586	22.11	2.09899e-14	1.15521e-12
SLC22A3	-1.11465	-9.03459	30.4847	3.96266e-18	5.00799e-16
RLN1	-1.1001	-4.54313	3.14743	7.01053e-06	4.89187e-05
CDC42EP5	-1.0916	-8.63382	27.4681	8.67171e-17	8.1972e-15
MSMB	-1.07032	-5.64967	8.44737	2.74972e-08	3.75685e-07
CCK	-1.06595	-9.64327	35.2489	3.04621e-20	6.11436e-18
MT1L	-1.05857	-8.46707	26.2422	3.04125e-16	2.57827e-14
ANO7	-1.05392	-8.97577	30.0358	6.27084e-18	7.64202e-16
HECW2-AS1	-1.04492	-10.2307	40.0434	2.28175e-22	7.24269e-20
CD38	-1.04436	-7.75069	21.1812	5.44324e-14	2.85749e-12
CACNG4	-1.04266	-9.12847	31.2054	1.89665e-18	2.58874e-16
PCAT4	-1.04204	-5.07513	5.56661	5.53493e-07	5.34632e-06
LINC00844	-1.03841	-8.34219	25.3358	7.6943e-16	5.80218e-14
MT1G	-0.983274	-5.48228	7.57988	6.77758e-08	8.40975e-07
ACTA1	-0.980806	-5.88943	9.72946	7.26685e-09	1.15735e-07
PCA3	-0.968726	-4.54274	3.14574	7.02299e-06	4.89565e-05
AC005336.3	-0.949051	-7.34188	18.4486	9.00688e-13	3.61573e-11
AC073062.1	-0.933272	-6.67516	14.2488	6.79545e-11	1.75333e-09
ACP3	-0.931085	-6.94991	15.9401	1.18941e-11	3.66463e-10
NCAPD3	-0.930557	-6.80001	15.0104	3.09922e-11	8.56301e-10
PCGEM1	-0.930155	-4.81562	4.3562	1.96664e-06	1.62979e-05
AC005336.2	-0.924078	-7.30719	18.2222	1.13676e-12	4.51037e-11
PCAT14	-0.923629	-4.94692	4.96144	1.0427e-06	9.36924e-06
PAGE4	-0.918074	-8.17457	24.135	2.63297e-15	1.75304e-13
ACTC1	-0.908005	-7.80256	21.5361	3.78165e-14	2.02415e-12
VSIG2	-0.899837	-5.77184	9.09486	1.40365e-08	2.07118e-07
DPT	-0.894365	-8.10135	23.6162	4.48067e-15	2.8712e-13
LPAR3	-0.886515	-7.27211	17.994	1.43725e-12	5.60487e-11
NEFH	-0.884988	-4.03386	1.06256	6.37655e-05	0.000330298
ORM2	-0.877779	-4.69863	3.82937	3.42002e-06	2.63877e-05
PHYHD1	-0.862277	-7.15947	17.2674	3.03427e-12	1.07015e-10
MYL2	-0.844094	-4.94247	4.94069	1.06561e-06	9.53115e-06
SLC7A4	-0.816921	-8.59257	27.1632	1.18471e-16	1.07801e-14
GLB1L3	-0.816685	-7.71464	20.9355	7.00384e-14	3.62104e-12
KRT15	-0.803844	-5.09076	5.64132	5.11904e-07	5.01218e-06
PGM5	-0.799354	-7.17576	17.372	2.72492e-12	9.71082e-11
FMOD	-0.797196	-6.46598	12.9991	2.4675e-10	5.48517e-09
MYH7	-0.794652	-5.11795	5.7718	4.46642e-07	4.44655e-06
LINC01358	-0.787168	-7.21556	17.6281	2.0938e-12	7.68234e-11
DPP4	-0.777067	-7.08388	16.785	4.98456e-12	1.69239e-10
SLC15A2	-0.769362	-7.98676	22.8114	1.02249e-14	6.06781e-13
ACTG2	-0.758908	-5.70193	8.72287	2.06534e-08	2.90917e-07
FAM3B	-0.758265	-4.50683	2.99125	8.26526e-06	5.65193e-05
MYL1	-0.756225	-5.06143	5.50126	5.92641e-07	5.66057e-06
ATP1A2	-0.738772	-8.0495	23.251	6.51521e-15	4.00568e-13
SMOC1	-0.735988	-7.36829	18.6216	7.53983e-13	3.09043e-11
C2orf72	-0.734626	-6.63765	14.0222	8.58435e-11	2.15382e-09
CYP27A1	-0.727746	-6.25616	11.7792	8.70319e-10	1.72911e-08
LINC00668	-0.72653	-4.03852	1.08062	6.25513e-05	0.000324378
AC016730.1	-0.726498	-6.58815	13.7249	1.16656e-10	2.82813e-09
SRD5A2	-0.724405	-8.77876	28.5477	2.87317e-17	3.0202e-15
MT1M	-0.719491	-5.11449	5.75516	4.54478e-07	4.50111e-06
TFF3	-0.7103	-3.36428	-1.32425	0.000828524	0.00306797
KCNH6	-0.708266	-6.4477	12.8914	2.75763e-10	6.09044e-09
CHRM1	-0.707585	-8.41664	25.875	4.42965e-16	3.66426e-14
GREB1	-0.700983	-7.50035	19.494	3.07673e-13	1.36789e-11
RFPL2	-0.695384	-6.0844	10.806	2.38204e-09	4.29491e-08
HSPB8	-0.694296	-6.0556	10.645	2.81401e-09	4.98811e-08
MT-TY	-0.693802	-6.25669	11.7822	8.67618e-10	1.72672e-08
PROK1	-0.686775	-7.1393	17.1383	3.46538e-12	1.20661e-10
TIMM8AP1	-0.683437	-5.97766	10.2129	4.40278e-09	7.43731e-08
PCAT18	-0.67729	-5.52198	7.78354	5.48322e-08	7.05376e-07
HMGCS2	-0.676898	-4.28507	2.06233	2.20579e-05	0.000131989
NBL1	-0.672715	-6.69084	14.3437	6.16154e-11	1.61202e-09
SYNM	-0.670536	-5.95375	10.0813	5.04607e-09	8.39803e-08
BCAS1	-0.666441	-7.9264	22.391	1.5735e-14	9.0619e-13
HMGN2P46	-0.66515	-4.4669	2.82082	9.89332e-06	6.58381e-05
PCOTH	-0.661428	-4.66201	3.66686	4.05731e-06	3.04779e-05
MYH11	-0.656768	-5.08327	5.6055	5.31442e-07	5.16755e-06
LDB3	-0.65333	-7.61278	20.2464	1.42088e-13	6.82874e-12
TMEM121B	-0.650684	-8.90341	29.4865	1.09975e-17	1.27208e-15
FLNC	-0.65007	-5.48444	7.59096	6.69989e-08	8.34369e-07
TPM3P9	-0.648451	-7.87057	22.0043	2.33933e-14	1.27718e-12
RPL23AP61	-0.648281	-5.37478	7.03493	1.19546e-07	1.39699e-06
PTN	-0.639227	-4.88557	4.67682	1.40503e-06	1.21683e-05
TNNT1	-0.638624	-4.09973	1.31927	4.85251e-05	0.000260243
FAM107A	-0.637046	-7.65585	20.5369	1.05444e-13	5.19568e-12
GNMT	-0.635663	-4.69591	3.81725	3.46385e-06	2.66806e-05
DES	-0.630611	-4.63178	3.53363	4.66786e-06	3.42859e-05
SLC45A3	-0.629946	-7.29006	18.1107	1.27482e-12	5.0144e-11
TCAP	-0.629774	-4.71095	3.88429	3.22816e-06	2.51347e-05
PI15	-0.625988	-4.27341	2.01467	2.31998e-05	0.000137377
PYGM	-0.624478	-8.00643	22.9489	8.87993e-15	5.3393e-13
HSPB6	-0.62024	-5.31513	6.73666	1.63138e-07	1.84174e-06
KRT14	-0.618573	-4.28148	2.04766	2.24032e-05	0.000133471
KLK3	-0.617455	-7.89615	22.1812	1.95123e-14	1.07823e-12
HGD	-0.616177	-5.83002	9.40746	1.01481e-08	1.55602e-07
FOSB	-0.61458	-3.16612	-1.95174	0.00164252	0.0054975
AP006748.1	-0.614467	-5.2064	6.20057	2.854e-07	2.98729e-06
AL359314.1	-0.614257	-4.41281	2.59214	1.25951e-05	8.1243e-05
SLC2A5	-0.613402	-7.41871	18.9533	5.36226e-13	2.25199e-11
SLC2A4	-0.61202	-8.49793	26.4678	2.41421e-16	2.07969e-14
GNE	-0.611583	-8.27712	24.8675	1.24313e-15	8.93024e-14
TNNC1	-0.607926	-4.24489	1.89865	2.62344e-05	0.000152501
CA3	-0.604893	-4.48383	2.8929	9.16879e-06	6.16781e-05
CHRDL1	-0.601412	-5.23628	6.34693	2.4497e-07	2.61832e-06
MT1E	-0.59467	-3.68265	-0.240275	0.000256889	0.00111275
AFF3	-0.594275	-5.97261	10.185	4.53176e-09	7.62688e-08
UBXN10-AS1	-0.59298	-7.98748	22.8164	1.01724e-14	6.06302e-13
GNG4	-0.592323	-5.93549	9.98108	5.59833e-09	9.17626e-08
PRDM8	-0.591881	-6.16154	11.2402	1.51979e-09	2.87706e-08
LINC01926	-0.591154	-8.31474	25.1379	9.42316e-16	6.99004e-14
MT-TC	-0.590548	-5.13074	5.83342	4.18785e-07	4.18849e-06
TMEM35A	-0.587333	-6.71009	14.4607	5.46167e-11	1.43635e-09
TMEM220	-0.586819	-6.43372	12.8093	3.00168e-10	6.54471e-09
CNN1	-0.580892	-4.77558	4.17456	2.37972e-06	1.92308e-05
C1orf115	-0.579143	-8.40046	25.7575	4.99598e-16	4.07407e-14
VGLL3	-0.573544	-3.81401	0.233962	0.000154455	0.000712216
EPHB6	-0.57274	-6.71722	14.504	5.223e-11	1.38964e-09
MT1F	-0.57273	-4.66652	3.68683	3.97301e-06	2.99932e-05
GCNT2	-0.571326	-7.66917	20.627	9.6128e-14	4.80605e-12
SLN	-0.567743	-4.84041	4.46933	1.74654e-06	1.46909e-05
EPHX2	-0.563805	-9.21798	31.8975	9.34935e-19	1.34326e-16
RASD1	-0.562514	-5.14814	5.91741	3.83601e-07	3.88411e-06
AZGP1P1	-0.560162	-5.71154	8.77376	1.95903e-08	2.77661e-07
FXYD3	-0.559788	-6.93168	15.8261	1.33749e-11	4.07486e-10
SEMA4G	-0.553865	-5.63651	8.37831	2.95429e-08	4.01224e-07
JPH4	-0.552326	-7.62947	20.3588	1.26599e-13	6.1493e-12
COX7A2P1	-0.546941	-5.69034	8.66155	2.20115e-08	3.07823e-07
MYL9	-0.545147	-4.68408	3.76464	3.66086e-06	2.79302e-05
POTEF-AS1	-0.544399	-7.18409	17.4255	2.57897e-12	9.23896e-11
EFS	-0.543239	-6.05861	10.6618	2.76548e-09	4.90846e-08
P3H2	-0.541662	-3.87001	0.440909	0.000123776	0.000586809
CPE	-0.539634	-5.7249	8.84466	1.81997e-08	2.59841e-07
AC090796.1	-0.538021	-4.02968	1.04642	6.48711e-05	0.000334889
TPM2	-0.532543	-4.51793	3.03887	7.86048e-06	5.4022e-05
MT-ND6	-0.532496	-5.29303	6.6269	1.8292e-07	2.0381e-06
HPSE2	-0.531558	-5.27993	6.56203	1.95725e-07	2.16312e-06
MME	-0.531427	-4.00135	0.937289	7.28685e-05	0.000370974
ST6GALNAC1	-0.530754	-5.13497	5.85382	4.09956e-07	4.11837e-06
TENT5B	-0.52721	-6.71675	14.5011	5.23846e-11	1.39105e-09
NRAP	-0.526627	-4.91104	4.79459	1.24187e-06	1.08935e-05
FMO5	-0.526538	-6.34495	12.2912	5.12622e-10	1.06496e-08
ZDHHC8P1	-0.523886	-5.37848	7.05352	1.17253e-07	1.37164e-06
FOS	-0.523689	-3.20041	-1.84576	0.00146265	0.00498718
LINC01146	-0.522174	-7.29163	18.1209	1.26151e-12	4.97641e-11
VSTM2A	-0.515422	-5.13492	5.85358	4.10057e-07	4.11837e-06
FEV	-0.510245	-4.54302	3.14696	7.01398e-06	4.89187e-05
GLYATL1	-0.509655	-4.46277	2.80328	1.00781e-05	6.684e-05
PHGR1	-0.509402	-4.5714	3.26985	6.16212e-06	4.37145e-05
KLHL41	-0.505353	-5.02732	5.3393	7.02056e-07	6.58129e-06
PRIM2	-0.504232	-4.48791	2.91032	9.00175e-06	6.07941e-05
SLC43A1	-0.502591	-5.7233	8.83616	1.83611e-08	2.61871e-07
NR4A1	-0.502375	-4.26903	1.99681	2.36429e-05	0.000139577
AOC1	-0.497434	-3.45531	-1.02381	0.000598127	0.00231478
EAF2	-0.493557	-6.61875	13.9084	9.65297e-11	2.39117e-09
SCGB1A1	-0.493053	-2.80721	-2.99501	0.00519942	0.0147632
AC005180.2	-0.492482	-5.30688	6.69564	1.70268e-07	1.91117e-06
AL929601.3	-0.490526	-4.70529	3.85902	3.31505e-06	2.56503e-05
CSRP3	-0.489487	-4.59678	3.38034	5.48522e-06	3.95081e-05
COX6A2	-0.488368	-4.55163	3.18417	6.74428e-06	4.72793e-05
PDK4	-0.488153	-4.22635	1.82361	2.84065e-05	0.000163251
ORM1	-0.487556	-1.89984	-5.08718	0.0580494	0.112481
PARM1	-0.487478	-6.22944	11.6262	1.01944e-09	2.00494e-08
SEMA3C	-0.487009	-5.43239	7.3258	8.82978e-08	1.06464e-06
MYLK	-0.486776	-4.40117	2.54326	1.32627e-05	8.49472e-05
GJC3	-0.485057	-6.83682	15.2371	2.45345e-11	6.88339e-10
CASQ1	-0.481265	-5.93448	9.97554	5.63058e-09	9.21077e-08
PGC	-0.480035	-2.46082	-3.88662	0.0142108	0.0349358
SLC14A1	-0.477977	-3.82688	0.281264	0.000146828	0.000679801
CSRP1	-0.477394	-5.55237	7.94034	4.65801e-08	6.06652e-07
EGR1	-0.476055	-3.07444	-2.2297	0.00222836	0.00717981
ACTN2	-0.475367	-4.59169	3.35812	5.6151e-06	4.02947e-05
PTPRN2	-0.475228	-5.0578	5.48397	6.03454e-07	5.74777e-06
AP001610.3	-0.475145	-4.71875	3.91912	3.11215e-06	2.43985e-05
MYL3	-0.474106	-4.68777	3.78106	3.59819e-06	2.75599e-05
DPP4-DT	-0.473163	-5.918	9.88534	6.18244e-09	9.97448e-08
CNTNAP2	-0.473128	-4.76764	4.13868	2.4711e-06	1.99103e-05
PAK1IP1	-0.470063	-5.9413	10.0129	5.41654e-09	8.91801e-08
PCP4	-0.469672	-3.7193	-0.109529	0.000223227	0.000987713
TNNI1	-0.469547	-5.01761	5.29336	7.36628e-07	6.86296e-06
RBFOX3	-0.467896	-8.38648	25.6562	5.54231e-16	4.3614e-14
STXBP6	-0.467612	-6.47344	13.0431	2.35796e-10	5.25878e-09
AC002511.2	-0.466409	-3.6456	-0.371164	0.000295717	0.00125396
ARG2	-0.465005	-4.12302	1.41098	4.40181e-05	0.000237753
RDH11	-0.464898	-5.20682	6.20266	2.84781e-07	2.9831e-06
CARTPT	-0.46422	-5.42121	7.26913	9.36664e-08	1.12738e-06
SYNPO2	-0.463279	-4.06652	1.18937	5.57141e-05	0.000293267
PTGDS	-0.462085	-3.49924	-0.876104	0.000509785	0.00201449
LRRC26	-0.459578	-3.72814	-0.0777924	0.00021575	0.000957963
WFDC2	-0.458213	-3.08935	-2.18503	0.00212157	0.00687822
LSAMP	-0.457973	-5.09028	5.63904	5.13126e-07	5.02054e-06
LINC02343	-0.457701	-6.51109	13.2657	1.87369e-10	4.25525e-09
COL4A6	-0.453669	-7.11249	16.9671	4.13275e-12	1.42444e-10
SCGB1D2	-0.453415	-3.14751	-2.0088	0.00174848	0.00582215
ST6GAL1	-0.452093	-3.94519	0.723137	9.15624e-05	0.000450355
KBTBD11	-0.449787	-7.51158	19.5688	2.8494e-13	1.27531e-11
RBP7	-0.448668	-6.1837	11.3658	1.33464e-09	2.56571e-08
ACAD8	-0.448214	-5.34439	6.88258	1.40116e-07	1.61661e-06
RAB27A	-0.447837	-4.91901	4.83157	1.19467e-06	1.05173e-05
C15orf48	-0.446375	-2.51157	-3.76311	0.0123446	0.0309955
ZNF350-AS1	-0.445588	-2.77758	-3.07572	0.00568963	0.0159298
FAM189A2	-0.441883	-5.8131	9.31629	1.11548e-08	1.68982e-07
SRARP	-0.441579	-2.84249	-2.89782	0.00466579	0.0134325
KCNN4	-0.441043	-2.6971	-3.29076	0.00723906	0.0196238
POTEH-AS1	-0.440832	-6.07846	10.7727	2.46553e-09	4.42501e-08
MESP1	-0.438874	-3.45124	-1.0374	0.000606988	0.00234497
REPS2	-0.438841	-5.86015	9.57044	8.56966e-09	1.33372e-07
AC006329.1	-0.438664	-4.12706	1.42691	4.32793e-05	0.000234412
GMPR	-0.43656	-5.11524	5.7588	4.52751e-07	4.49099e-06
ZNF761	-0.436058	-5.02694	5.33751	7.03367e-07	6.58906e-06
TNFRSF19	-0.435699	-3.86292	0.414527	0.000127318	0.00060047
NIBAN1	-0.434719	-5.53805	7.86636	5.03059e-08	6.50213e-07
CPAMD8	-0.43391	-5.68851	8.65188	2.22338e-08	3.10614e-07
AC005831.1	-0.43291	-4.32796	2.23863	1.83027e-05	0.000111723
AC005180.1	-0.431933	-4.92818	4.87413	1.14256e-06	1.01331e-05
C2	-0.431507	-6.49475	13.1689	2.07058e-10	4.63301e-09
LIFR	-0.43125	-5.78897	9.18661	1.27616e-08	1.89741e-07
ANG	-0.43051	-4.84309	4.48159	1.72422e-06	1.45451e-05
ACADL	-0.429852	-4.50399	2.9791	8.37185e-06	5.71051e-05
JPH2	-0.427937	-5.02596	5.33285	7.06806e-07	6.61286e-06
PKP1	-0.427165	-3.23475	-1.73854	0.00130094	0.00451742
GLB1L2	-0.426421	-6.59211	13.7486	1.13833e-10	2.77447e-09
DPYS	-0.425612	-6.12766	11.0489	1.85244e-09	3.45409e-08
ABAT	-0.424602	-5.70316	8.72939	2.05139e-08	2.89251e-07
RPL29P14	-0.424499	-5.27215	6.52359	2.03732e-07	2.22995e-06
LINC02562	-0.423901	-4.83856	4.46089	1.76208e-06	1.48004e-05
FAM13C	-0.423268	-6.12165	11.015	1.91854e-09	3.55728e-08
ZNF702P	-0.422057	-6.71516	14.4915	5.29084e-11	1.40223e-09
JAM3	-0.42165	-5.77411	9.10702	1.38604e-08	2.04741e-07
FABP3	-0.420642	-4.49714	2.94977	8.63489e-06	5.85773e-05
RNU6-848P	-0.420485	-5.2526	6.42716	2.25294e-07	2.43857e-06
LPAL2	-0.420406	-8.68965	27.8824	5.67525e-17	5.65412e-15
AP000344.1	-0.419525	-5.08476	5.6126	5.27511e-07	5.14285e-06
MYOCD	-0.417753	-6.52183	13.3295	1.75439e-10	4.011e-09
KLF4	-0.417064	-5.32048	6.76328	1.58672e-07	1.80175e-06
LIPH	-0.415974	-6.26906	11.8532	8.06186e-10	1.62295e-08
HSD17B6	-0.414608	-2.76552	-3.10833	0.00590083	0.0164536
KRT5	-0.4135	-2.4031	-4.0241	0.016633	0.0399662
MYOT	-0.413208	-5.0794	5.58699	5.41827e-07	5.25614e-06
BRINP3	-0.412011	-4.23012	1.83883	2.79519e-05	0.000160988
FAM240C	-0.410764	-5.81064	9.30303	1.13093e-08	1.70942e-07
ADRA1D	-0.4104	-7.39415	18.7915	6.33176e-13	2.62682e-11
MTND4P12	-0.410175	-1.79143	-5.28415	0.0738501	0.136361
TUBA3D	-0.409902	-4.57771	3.29723	5.98693e-06	4.26268e-05
KL	-0.408159	-3.26082	-1.6564	0.0011894	0.00419703
KLK2	-0.407772	-5.71687	8.80201	1.90238e-08	2.70475e-07
SNHG18	-0.40732	-4.5094	3.00228	8.16968e-06	5.59498e-05
FKBP5	-0.406399	-5.28729	6.59845	1.88429e-07	2.09095e-06
TGM3	-0.404946	-3.78275	0.119706	0.000174565	0.000796071
KLK4	-0.404921	-5.04935	5.44378	6.29364e-07	5.96955e-06
TGM4	-0.404742	-1.65038	-5.52334	0.0995161	0.173117
EDN3	-0.404023	-7.62288	20.3144	1.32502e-13	6.41317e-12
CRYAB	-0.403924	-4.03064	1.05011	6.46165e-05	0.000333819
TMEM252	-0.403742	-6.34346	12.2826	5.17229e-10	1.06964e-08
IP6K3	-0.403445	-7.76598	21.2856	4.89022e-14	2.58708e-12
MYOM1	-0.403259	-5.26085	6.46781	2.15939e-07	2.34661e-06
SLC16A5	-0.40242	-5.18037	6.07372	3.25821e-07	3.34875e-06
LSAMP-AS1	-0.400477	-6.31181	12.0994	6.25042e-10	1.27522e-08
STAC	-0.398451	-6.06219	10.6819	2.70876e-09	4.81405e-08
FLNA	-0.397861	-3.6381	-0.397536	0.000304229	0.00128638
PLIN4	-0.397337	-5.58053	8.08629	4.00207e-08	5.31364e-07
MYH3	-0.397081	-3.79356	0.159119	0.000167346	0.000765966
SEC14L2	-0.396916	-5.73418	8.894	1.72907e-08	2.48946e-07
PER1	-0.396328	-4.85467	4.53464	1.63089e-06	1.38261e-05
MT1H	-0.396097	-3.88	0.478094	0.000118953	0.000567488
BTBD11	-0.396077	-7.34981	18.5006	8.53867e-13	3.43789e-11
SLC25A30-AS1	-0.395146	-6.64876	14.0892	8.01094e-11	2.0286e-09
GLYATL1P4	-0.394978	-3.8435	0.342588	0.000137502	0.000640751
CACNG1	-0.393544	-8.29695	25.0099	1.07435e-15	7.80149e-14
OGN	-0.39314	-4.01875	1.00421	6.78538e-05	0.000348172
AC126177.3	-0.392043	-4.57261	3.2751	6.12812e-06	4.3496e-05
GLIPR2	-0.39176	-5.73358	8.8908	1.73483e-08	2.49512e-07
CD177	-0.391656	-1.99723	-4.90051	0.0463604	0.0936748
AC083849.1	-0.391346	-2.21548	-4.44893	0.027193	0.0601358
DCXR	-0.390938	-5.13838	5.87026	4.02973e-07	4.06818e-06
MT1X	-0.390377	-3.63235	-0.417685	0.0003109	0.00131093
CYP3A5	-0.389476	-5.96931	10.1669	4.61784e-09	7.74312e-08
SLC22A17	-0.388906	-5.95187	10.0709	5.10046e-09	8.41791e-08
TMPRSS2	-0.38825	-4.06597	1.18723	5.58414e-05	0.000293711
PDE11A	-0.387931	-5.14403	5.89756	3.9164e-07	3.95963e-06
NUPR2	-0.387232	-3.74426	-0.0197842	0.000202729	0.000908124
CDO1	-0.386621	-3.32705	-1.4449	0.000944643	0.00343987
PRSS21	-0.386439	-4.73288	3.98236	2.91204e-06	2.3058e-05
TPM3P6	-0.385095	-4.99992	5.20992	8.03844e-07	7.42332e-06
HERPUD1	-0.384525	-5.95288	10.0765	5.07138e-09	8.39803e-08
AP001636.3	-0.383826	-5.50605	7.70168	5.97074e-08	7.5528e-07
CKMT2	-0.383452	-6.78674	14.9289	3.37073e-11	9.29435e-10
MYLPF	-0.383188	-4.68533	3.77022	3.63944e-06	2.78134e-05
LINC01297	-0.38169	-3.74975	2.11818e-05	0.000198467	0.000890494
TSPAN1	-0.381508	-4.30022	2.12441	2.06545e-05	0.000124547
TMEM158	-0.381019	-4.75769	4.09382	2.5903e-06	2.0797e-05
PI16	-0.380737	-3.03463	-2.34796	0.00253818	0.00801388
RBM24	-0.380293	-5.51864	7.76635	5.58221e-08	7.16545e-07
SMTN	-0.380226	-4.68129	3.75229	3.70872e-06	2.82637e-05
AL121790.1	-0.379669	-4.23237	1.84795	2.76828e-05	0.000159764
AC015845.2	-0.379174	-5.58034	8.08527	4.0063e-08	5.3141e-07
AC005077.4	-0.378412	-5.24045	6.36741	2.3979e-07	2.571e-06
MT1A	-0.377843	-3.50849	-0.844773	0.000492808	0.00195647
KLK11	-0.377727	-2.00979	-4.87577	0.0450091	0.0913093
EHHADH	-0.37712	-4.78041	4.19641	2.32576e-06	1.8873e-05
GLUD1	-0.376436	-7.47358	19.3162	3.69331e-13	1.61571e-11
C7	-0.376059	-3.25619	-1.67104	0.00120854	0.00425247
LMOD1	-0.376046	-3.40006	-1.20706	0.000729536	0.00274915
OVGP1	-0.375204	-5.84317	9.47849	9.42719e-09	1.45721e-07
NPR3	-0.375099	-3.07383	-2.23153	0.00223285	0.00719118
ADPGK-AS1	-0.374832	-6.93474	15.8452	1.31139e-11	4.00429e-10
NR4A1AS	-0.373466	-4.09095	1.28484	5.03344e-05	0.000268575
CPSF1P1	-0.373032	-3.2542	-1.67733	0.00121687	0.00427848
ZNF185	-0.372537	-4.72188	3.9331	3.06676e-06	2.41024e-05
LINC01659	-0.372156	-4.75108	4.06407	2.67251e-06	2.14067e-05
SH3BGRL2	-0.372086	-5.77099	9.09032	1.41027e-08	2.07871e-07
LMOD2	-0.371504	-4.3907	2.49942	1.38915e-05	8.85175e-05
TMEFF2	-0.371464	-2.04771	-4.80015	0.0411288	0.0846963
APOBEC2	-0.371266	-4.87422	4.62448	1.48427e-06	1.27574e-05
TRG-AS1	-0.370542	-4.34069	2.29124	1.73119e-05	0.000106677
TCEAL2	-0.36998	-3.99746	0.922361	7.4037e-05	0.000376081
AC015908.3	-0.369915	-5.51181	7.73128	5.78964e-08	7.37841e-07
OR51E2	-0.368731	-1.89103	-5.10362	0.0592191	0.114261
MIPEP	-0.368588	-2.82997	-2.93243	0.0048491	0.0139045
SMIM22	-0.368296	-2.47186	-3.85995	0.0137847	0.0340229
FHL1	-0.368263	-3.30278	-1.52288	0.00102832	0.00370037
RNLS	-0.367852	-5.90692	9.82483	6.5827e-09	1.05793e-07
TINCR	-0.367311	-5.85331	9.53338	8.9055e-09	1.38126e-07
AL512624.2	-0.366616	-3.96778	0.808945	8.35529e-05	0.000417275
MT-TF	-0.365535	-3.90206	0.560609	0.000108913	0.000524173
SCIN	-0.364058	-4.56144	3.22664	6.44909e-06	4.54902e-05
NEO1	-0.363734	-6.20489	11.4863	1.17823e-09	2.28641e-08
GALNT17	-0.363667	-4.75439	4.07897	2.63102e-06	2.11116e-05
FERMT1	-0.36278	-5.27239	6.52477	2.03481e-07	2.22995e-06
AC009407.1	-0.361898	-4.76466	4.12524	2.50622e-06	2.01695e-05
BHLHA15	-0.36178	-3.2283	-1.75877	0.00133	0.0046039
AOX1	-0.361705	-4.3584	2.3647	1.60176e-05	9.98741e-05
LENG9	-0.361266	-5.55816	7.97027	4.51526e-08	5.92172e-07
PART1	-0.361015	-4.45534	2.7717	1.04197e-05	6.8771e-05
AC125238.1	-0.360831	-3.52108	-0.802005	0.000470552	0.00188069
AP001107.5	-0.360803	-6.85395	15.343	2.1999e-11	6.29485e-10
DLGAP1	-0.360331	-7.22202	17.6698	2.00598e-12	7.37996e-11
ALDH1A2	-0.359826	-5.71046	8.76802	1.97073e-08	2.7903e-07
NDP	-0.359413	-5.62753	8.3313	3.10222e-08	4.19229e-07
UPK3A	-0.358892	-2.87593	-2.8046	0.00420638	0.0122913
SYTL1	-0.358785	-5.66153	8.50971	2.57726e-08	3.54607e-07
ACOX2	-0.358733	-6.12223	11.0183	1.91208e-09	3.55074e-08
IL1R1	-0.358679	-5.07348	5.55871	5.58086e-07	5.37629e-06
AC129926.1	-0.357859	-4.83683	4.45294	1.77682e-06	1.48784e-05
RASL12	-0.357514	-3.95437	0.757953	8.82234e-05	0.000436765
CYP4F2	-0.357441	-3.68339	-0.237622	0.000256157	0.00110993
AP004608.1	-0.357355	-4.41533	2.60272	1.24551e-05	8.04542e-05
HCAR1	-0.356712	-3.96351	0.792702	8.5013e-05	0.000422711
C9orf152	-0.356449	-5.99099	10.2864	4.07975e-09	6.94321e-08
MAGEH1	-0.356383	-4.87298	4.6188	1.49314e-06	1.28256e-05
ARMCX1	-0.355727	-3.78037	0.111027	0.000176197	0.00080217
SLC13A3	-0.355363	-5.38684	7.09561	1.12223e-07	1.32388e-06
AC002511.1	-0.354454	-3.31766	-1.47513	0.000976231	0.00353906
ECHDC3	-0.354247	-3.20006	-1.84686	0.00146441	0.0049907
CKB	-0.353906	-4.5588	3.21519	6.52736e-06	4.59711e-05
DGUOK-AS1	-0.35352	-5.25213	6.42486	2.25837e-07	2.44252e-06
NIPAL3	-0.351083	-4.09	1.28112	5.05337e-05	0.000269427
ANTXR2	-0.350677	-4.87861	4.6447	1.45315e-06	1.25294e-05
AC084880.1	-0.350427	-5.80586	9.27734	1.16148e-08	1.74978e-07
COX7A1	-0.350205	-3.59235	-0.557137	0.000361289	0.00149522
PNPLA7	-0.350095	-6.61139	13.8642	1.01034e-10	2.48472e-09
PENK	-0.350055	-5.13539	5.85582	4.09097e-07	4.11479e-06
CACNA2D1	-0.34993	-4.86876	4.59937	1.52387e-06	1.30322e-05
SLC23A1	-0.349901	-4.68944	3.78849	3.5702e-06	2.73608e-05
ZNF655	-0.349779	-4.70896	3.87542	3.25842e-06	2.53125e-05
TBX3	-0.349629	-5.60974	8.23835	3.41686e-08	4.56775e-07
AL354984.2	-0.349566	-2.9853	-2.49245	0.00297677	0.00920478
AC005064.1	-0.34954	-4.85971	4.55777	1.59181e-06	1.35453e-05
TMEM220-AS1	-0.349194	-4.98368	5.1335	8.70785e-07	7.9821e-06
PCCA-DT	-0.349115	-4.89953	4.7413	1.31319e-06	1.14602e-05
LDHD	-0.348191	-3.79864	0.177687	0.00016405	0.000752141
AC092164.1	-0.348171	-4.96609	5.05105	9.49295e-07	8.62071e-06
AL109936.3	-0.348107	-6.25251	11.7582	8.89379e-10	1.76441e-08
AC012464.1	-0.348068	-5.2137	6.23629	2.74957e-07	2.89351e-06
ALDH3A2	-0.347778	-7.11102	16.9577	4.17277e-12	1.43461e-10
TGFB3	-0.347658	-3.69811	-0.185249	0.000242139	0.0010586
AC011487.1	-0.347555	-3.73744	-0.0443677	0.000208148	0.000929043
AL360181.4	-0.347489	-3.33532	-1.41822	0.000917619	0.0033578
ABCC4	-0.346018	-3.29934	-1.53389	0.00104072	0.0037332
MDFI	-0.345651	-2.69029	-3.30869	0.00738635	0.0199715
TAOK3	-0.345605	-5.37307	7.02634	1.20621e-07	1.40714e-06
NKILA	-0.345583	-4.39334	2.51046	1.37303e-05	8.76546e-05
STRIT1	-0.345583	-4.15978	1.55666	3.77073e-05	0.000208705
ANO4	-0.345307	-6.26154	11.81	8.42993e-10	1.68958e-08
GPT2	-0.345164	-5.55793	7.96909	4.52079e-08	5.92172e-07
TNNC2	-0.344941	-4.09887	1.3159	4.86989e-05	0.00026097
POTEH	-0.344848	-5.19287	6.13456	3.05765e-07	3.16405e-06
ZNF813	-0.343852	-6.55121	13.5042	1.46487e-10	3.42362e-09
ZNF589	-0.343656	-5.87618	9.65743	7.83038e-09	1.23557e-07
FGFR2	-0.343208	-3.95607	0.764416	8.76172e-05	0.000434394
AP001636.2	-0.343142	-6.25664	11.7819	8.67851e-10	1.72672e-08
ZBTB16	-0.342811	-5.41139	7.21942	9.8643e-08	1.18311e-06
COL23A1	-0.342527	-6.85482	15.3484	2.18773e-11	6.27316e-10
MT-ND5	-0.341771	-3.49324	-0.896366	0.000521076	0.0020508
AF165147.1	-0.341765	-5.50425	7.69245	6.02833e-08	7.60978e-07
VANGL2	-0.341356	-4.22266	1.8087	2.88591e-05	0.000165642
SOCS2	-0.341264	-5.53914	7.87201	5.00111e-08	6.47015e-07
KCNMB1	-0.340944	-3.99307	0.905537	7.53765e-05	0.000381183
FKBP1B	-0.340208	-4.11967	1.39777	4.46404e-05	0.000240829
YIPF1	-0.339963	-7.38203	18.7118	6.87218e-13	2.83379e-11
LINC01509	-0.339614	-5.65822	8.49227	2.62438e-08	3.60002e-07
KCNK6	-0.337544	-6.2505	11.7467	9.00018e-10	1.78034e-08
CFD	-0.337394	-2.9566	-2.57544	0.00326278	0.00995832
AC016885.2	-0.337355	-3.81299	0.230237	0.000155072	0.00071482
MMP26	-0.337248	-4.15503	1.53778	3.84711e-05	0.000212416
KIAA1210	-0.336797	-4.71239	3.89071	3.20645e-06	2.50085e-05
MYOZ1	-0.336499	-3.9398	0.702732	9.35781e-05	0.000459442
AC005336.1	-0.335824	-2.24942	-4.37458	0.0249356	0.0560703
HMGN5	-0.335589	-5.95873	10.1087	4.90498e-09	8.20443e-08
SMOX	-0.335532	-4.64086	3.57358	4.47568e-06	3.30745e-05
SRPX	-0.33514	-4.42651	2.6498	1.18509e-05	7.71355e-05
AP002754.1	-0.335102	-4.87628	4.63396	1.4696e-06	1.26552e-05
ENDOD1	-0.334355	-4.41812	2.61449	1.23013e-05	7.97245e-05
CRACR2A	-0.333821	-5.31724	6.74716	1.61362e-07	1.82623e-06
SPOCK3	-0.333759	-3.49428	-0.892859	0.000519104	0.00204417
GSTO2	-0.333699	-5.06233	5.50556	5.89983e-07	5.63913e-06
TUSC8	-0.333676	-3.21702	-1.79405	0.00138228	0.00475044
MYOM2	-0.333427	-5.41647	7.24513	9.60367e-08	1.15286e-06
SOCS2-AS1	-0.333409	-4.75199	4.06818	2.66102e-06	2.13398e-05
ADPRM	-0.332776	-5.93435	9.97481	5.63484e-09	9.21077e-08
ATAD1	-0.332262	-5.48821	7.61022	6.56689e-08	8.2005e-07
SNAI2	-0.33171	-3.76782	0.0654464	0.00018502	0.000838145
ELN-AS1	-0.330977	-3.39837	-1.21264	0.000733968	0.00276204
TUBB2A	-0.330953	-3.69857	-0.18361	0.000241714	0.00105742
SFTPA2	-0.330203	-2.08718	-4.71996	0.0373954	0.0784041
CGNL1	-0.33006	-5.85217	9.52717	8.96303e-09	1.38861e-07
CYP4F32P	-0.330025	-4.60853	3.43167	5.19663e-06	3.7628e-05
CES1	-0.3291	-3.37611	-1.28562	0.000794472	0.00296115
TRPM8	-0.328831	-2.60575	-3.52742	0.00945023	0.0247472
C3orf14	-0.328794	-3.51012	-0.839235	0.000489867	0.00194636
ANKRD37	-0.3272	-4.29222	2.09158	2.1385e-05	0.000128583
SULT2B1	-0.326836	-3.51006	-0.839441	0.000489976	0.00194636
OR51C1P	-0.326036	-2.96869	-2.54056	0.00313932	0.00963755
IGF1R	-0.325927	-4.48056	2.87895	9.3047e-06	6.24692e-05
MCCC2	-0.325639	-2.92363	-2.66986	0.00362227	0.0108626
SLC30A4	-0.325302	-3.82269	0.265844	0.000149272	0.000690413
PACSIN3	-0.324696	-6.64983	14.0957	7.95776e-11	2.01888e-09
MYBPH	-0.324196	-4.48587	2.90163	9.08467e-06	6.12687e-05
AMT	-0.323568	-5.03859	5.39272	6.63896e-07	6.26228e-06
SHISA9	-0.322541	-5.60582	8.21792	3.4902e-08	4.65667e-07
NEB	-0.322452	-4.65811	3.64964	4.1315e-06	3.095e-05
BEND4	-0.321979	-3.67753	-0.258419	0.000261948	0.00113108
KCTD14	-0.321274	-5.72957	8.86945	1.77372e-08	2.54568e-07
FCN2	-0.320955	-5.97321	10.1884	4.51607e-09	7.60986e-08
OR7E47P	-0.320558	-4.92038	4.83789	1.18679e-06	1.04574e-05
WIF1	-0.32006	-3.65864	-0.32523	0.000281459	0.00120358
F3	-0.319665	-2.12401	-4.64378	0.0341771	0.072831
AP000344.2	-0.318368	-3.99278	0.904439	7.54647e-05	0.000381347
CDK6	-0.317876	-4.51228	3.01464	8.06393e-06	5.53089e-05
LGALS3	-0.317606	-3.56809	-0.641017	0.000395488	0.00162005
TRGC1	-0.317184	-2.94002	-2.62305	0.00343929	0.0104109
ALDH2	-0.316946	-3.93541	0.686145	9.52495e-05	0.000465972
DMXL1	-0.316782	-3.91197	0.597805	0.000104671	0.000506434
BTG2	-0.316691	-3.22228	-1.77762	0.00135768	0.00468544
AL008723.2	-0.316575	-3.04995	-2.30264	0.00241458	0.00767862
VWA2	-0.31585	-3.51646	-0.817691	0.000478595	0.0019067
CAVIN2	-0.315572	-3.88379	0.492245	0.000117167	0.000559984
BMPER	-0.315372	-6.11496	10.9774	1.99473e-09	3.68418e-08
AKAP7	-0.314383	-5.70355	8.73143	2.04705e-08	2.88937e-07
HPS1	-0.313836	-4.2034	1.73116	3.13328e-05	0.000177085
RSPO2	-0.312815	-5.56366	7.99875	4.3835e-08	5.76956e-07
ZFP36	-0.31252	-2.31566	-4.2263	0.0209951	0.0486193
ADHFE1	-0.312344	-5.01418	5.27716	7.49218e-07	6.97074e-06
METTL7A	-0.312165	-4.63082	3.52939	4.68872e-06	3.44067e-05
PNCK	-0.311672	-5.17376	6.04162	3.36927e-07	3.44891e-06
HLF	-0.311356	-5.28966	6.6102	1.86135e-07	2.06717e-06
LMAN1L	-0.310634	-3.96155	0.785252	8.56912e-05	0.000425618
KIF13B	-0.310501	-5.49146	7.62688	6.45404e-08	8.08918e-07
SPDEF	-0.310254	-6.00684	10.3741	3.72548e-09	6.40951e-08
TSPYL5	-0.310219	-4.51426	3.02315	7.99187e-06	5.48973e-05
MYOZ2	-0.309457	-4.54586	3.15922	6.92391e-06	4.83894e-05
MTCO1P40	-0.309372	-2.12315	-4.64557	0.0342491	0.0729012
LMO7	-0.308648	-5.51522	7.74878	5.68515e-08	7.27241e-07
STYK1	-0.308428	-5.74874	8.97149	1.59541e-08	2.31904e-07
AC053503.3	-0.308316	-3.61564	-0.476134	0.000331095	0.00138412
SMS	-0.307939	-2.7812	-3.06592	0.00562762	0.0157821
AP001094.3	-0.306582	-5.84273	9.47612	9.45041e-09	1.4575e-07
SORD	-0.306323	-4.07737	1.23171	5.32606e-05	0.000281984
AC078864.1	-0.306174	-3.55022	-0.702446	0.00042259	0.00171409
RN7SL431P	-0.305664	-4.93988	4.92861	1.07918e-06	9.62098e-06
PTGIS	-0.305632	-3.66077	-0.317722	0.000279195	0.00119682
IL17RE	-0.305231	-4.59363	3.3666	5.56517e-06	4.00205e-05
TPM1	-0.304721	-4.27491	2.02082	2.30492e-05	0.000136663
SORBS1	-0.304598	-3.05369	-2.29153	0.00238525	0.00760305
H2AJ	-0.30419	-3.37246	-1.29756	0.000804843	0.00299314
GPX3	-0.303479	-3.01496	-2.40584	0.00270539	0.00846729
HSPB3	-0.303229	-3.88582	0.499844	0.000116219	0.000556392
SPATC1L	-0.303157	-3.80973	0.218271	0.000157072	0.000722818
PLAC9	-0.302904	-3.55895	-0.672456	0.000409132	0.00166794
PLA2G4F	-0.301937	-4.34739	2.31899	1.6811e-05	0.000104013
LNX1	-0.301722	-4.52138	3.0537	7.73855e-06	5.33452e-05
GREM2	-0.301682	-3.619	-0.464404	0.000326938	0.00136925
AL645933.3	-0.301584	-4.96007	5.02285	9.7775e-07	8.86143e-06
GSTM3	-0.301454	-4.17709	1.6257	3.50425e-05	0.000195302
CPEB3	-0.301446	-6.15778	11.2189	1.55361e-09	2.93296e-08
KCNAB1	-0.300919	-4.70979	3.87909	3.24585e-06	2.52581e-05
KCND3	-0.300039	-5.39446	7.13397	1.07826e-07	1.27864e-06
ADH5	-0.299593	-6.84372	15.2798	2.348e-11	6.66275e-10
TIPARP	-0.299386	-4.09476	1.29979	4.95404e-05	0.000264959
MPDU1	-0.299269	-5.66101	8.50695	2.58466e-08	3.55267e-07
PLEK2	-0.299215	-5.90213	9.79868	6.76355e-09	1.08352e-07
PROSER2	-0.298698	-5.79775	9.23373	1.21526e-08	1.81478e-07
ASTN2	-0.298599	-4.14602	1.50199	3.99615e-05	0.000219579
UNC5D	-0.298411	-4.05471	1.14341	5.85072e-05	0.000305379
ZNF710-AS1	-0.298336	-6.06474	10.6961	2.6692e-09	4.74993e-08
TFCP2L1	-0.298257	-3.22184	-1.77898	0.0013597	0.00468824
MMP28	-0.298065	-4.71678	3.91034	3.141e-06	2.45964e-05
CES5AP1	-0.297965	-4.67642	3.73067	3.794e-06	2.88171e-05
LDAH	-0.297929	-4.18747	1.66723	3.35316e-05	0.000187956
SDK1	-0.297694	-2.99451	-2.46565	0.00288998	0.00896893
MISP	-0.297296	-2.4687	-3.86761	0.0139057	0.0342782
BVES	-0.29691	-5.82137	9.36083	1.0651e-08	1.62613e-07
MT-CO1	-0.296423	-3.73467	-0.0543478	0.000210389	0.000936902
SH3BGRL	-0.296099	-3.95926	0.776519	8.64932e-05	0.000429446
ST8SIA6	-0.296027	-5.06641	5.525	5.78109e-07	5.54524e-06
XIRP2	-0.295915	-4.47275	2.8457	9.63692e-06	6.43514e-05
DUSP1	-0.295784	-2.89236	-2.75844	0.0039962	0.0117806
ITM2C	-0.295699	-4.02385	1.02389	6.64467e-05	0.000342238
LINC02688	-0.295493	-4.72956	3.96749	2.95792e-06	2.33638e-05
MTCO1P12	-0.295329	-2.5187	-3.74556	0.0121007	0.0304598
EYA1	-0.295311	-4.69117	3.79615	3.54156e-06	2.71566e-05
ACTA2	-0.294767	-2.75911	-3.12561	0.00601595	0.01672
AL662890.1	-0.293607	-2.64412	-3.42899	0.00845686	0.0224915
SMPX	-0.293376	-4.07522	1.22329	5.37394e-05	0.000284078
RHOBTB3	-0.29288	-4.84996	4.51304	1.66827e-06	1.41255e-05
GALC	-0.292221	-5.14491	5.90182	3.89903e-07	3.94499e-06
LDLRAD1	-0.291486	-3.8909	0.518805	0.000113888	0.000546766
C8orf88	-0.291212	-4.81276	4.34315	1.99376e-06	1.64727e-05
SGCG	-0.290374	-5.90677	9.824	6.58831e-09	1.05793e-07
EFCAB12	-0.289187	-6.76358	14.7869	3.90179e-11	1.06087e-09
ZFHX3	-0.288558	-5.97568	10.202	4.45284e-09	7.51258e-08
RIC3	-0.288176	-5.9592	10.1112	4.89193e-09	8.19263e-08
MYZAP	-0.287838	-4.94985	4.97512	1.02787e-06	9.25027e-06
AGAP7P	-0.287545	-4.65511	3.6364	4.18945e-06	3.12469e-05
PICK1	-0.287465	-6.59703	13.7781	1.10422e-10	2.70098e-09
ASB2	-0.287263	-4.06088	1.1674	5.7032e-05	0.000298707
ZNF204P	-0.286834	-4.35874	2.36612	1.59936e-05	9.98342e-05
AL161716.1	-0.286727	-5.59224	8.14717	3.75661e-08	5.00233e-07
ADRB1	-0.286629	-4.13499	1.45827	4.18611e-05	0.000227756
CUX2	-0.286352	-3.69718	-0.188564	0.000243003	0.0010617
MT-TP	-0.286322	-3.43728	-1.0839	0.000638351	0.00245018
SLC7A8	-0.286276	-3.929	0.661944	9.77422e-05	0.000476337
ZNF697	-0.286126	-4.9793	5.11297	8.89702e-07	8.13365e-06
GSTM2	-0.28517	-4.85771	4.54861	1.60718e-06	1.36505e-05
LIMS2	-0.284696	-3.57369	-0.621715	0.00038734	0.00159034
SLC5A4-AS1	-0.284532	-3.10331	-2.14302	0.00202588	0.00660879
RPL13P12	-0.284402	-3.02274	-2.383	0.00263811	0.00828659
COL17A1	-0.284075	-2.8212	-2.95661	0.00498153	0.0142364
GGT7	-0.283837	-4.19212	1.68588	3.28746e-05	0.000184576
LINC01805	-0.28371	-4.14375	1.49298	4.03456e-05	0.000221156
MPV17L	-0.283683	-5.2868	6.59605	1.88902e-07	2.09109e-06
TRDN	-0.283387	-4.40408	2.55547	1.30926e-05	8.40156e-05
VPS36	-0.282882	-6.08804	10.8264	2.33235e-09	4.22204e-08
RNF112	-0.282415	-5.79915	9.24124	1.20582e-08	1.80661e-07
ZNF532	-0.282332	-4.70654	3.8646	3.29566e-06	2.55582e-05
ARHGEF37	-0.282304	-5.28117	6.56818	1.94473e-07	2.15102e-06
LGR6	-0.281743	-4.62338	3.49674	4.8526e-06	3.53621e-05
RLN2	-0.281302	-2.12866	-4.63406	0.0337875	0.0721444
RNF185	-0.281257	-8.62774	27.4231	9.08054e-17	8.48906e-15
ANXA3	-0.281219	-4.15863	1.5521	3.78904e-05	0.000209379
FENDRR	-0.280892	-4.47881	2.87151	9.37798e-06	6.28067e-05
CAPN6	-0.280829	-3.62394	-0.447125	0.000320911	0.00134731
MT-TT	-0.280701	-3.31647	-1.47898	0.000980332	0.00355299
VILL	-0.280537	-4.52589	3.07313	7.58166e-06	5.2343e-05
AC104825.1	-0.280369	-5.40347	7.17943	1.02839e-07	1.22697e-06
AC026689.1	-0.280253	-5.48743	7.60622	6.59433e-08	8.22724e-07
PTPRM	-0.28009	-3.7502	0.00164186	0.000198123	0.000889239
RPS17P8	-0.279327	-3.08091	-2.21034	0.00218143	0.00704529
EGF	-0.279155	-3.87584	0.462594	0.00012094	0.000576566
MIR4429	-0.278352	-5.11403	5.75295	4.55529e-07	4.50544e-06
TNNT3	-0.278303	-3.90522	0.572462	0.000107543	0.000519042
AP003559.1	-0.278018	-6.09489	10.8647	2.24154e-09	4.07388e-08
CAV1	-0.277904	-3.19242	-1.87055	0.00150286	0.00510013
ANGPTL1	-0.277849	-5.16321	5.99041	3.5544e-07	3.62315e-06
TSC22D3	-0.27744	-4.40259	2.54922	1.31793e-05	8.44527e-05
ANGPT1	-0.276746	-4.53098	3.09502	7.40865e-06	5.133e-05
ABO	-0.276009	-3.96608	0.802457	8.4133e-05	0.000419252
NAGLU	-0.275539	-4.97487	5.0922	9.09268e-07	8.30141e-06
AMD1	-0.275449	-3.40308	-1.19713	0.000721724	0.002728
P2RX1	-0.275422	-4.02054	1.01113	6.73559e-05	0.000346138
SARAF	-0.275279	-5.88264	9.69253	7.55049e-09	1.19555e-07
KLK1	-0.275269	-4.06054	1.16609	5.71118e-05	0.00029901
RAMP1	-0.274849	-2.48885	-3.81872	0.0131515	0.0326669
MYF6	-0.274597	-4.24346	1.89285	2.63963e-05	0.000153377
MIR200CHG	-0.273953	-3.20801	-1.82214	0.00142537	0.0048808
LCN2	-0.273553	-1.46846	-5.80318	0.142631	0.231071
NEU1	-0.273179	-3.03043	-2.36034	0.00257305	0.00811637
GEMIN4	-0.273151	-6.25933	11.7973	8.54112e-10	1.70935e-08
CCDC169	-0.273013	-5.61583	8.27013	3.30584e-08	4.44985e-07
TCEA3	-0.272757	-5.28975	6.61067	1.86043e-07	2.06717e-06
NAT1	-0.27265	-3.14156	-2.02696	0.00178364	0.00592334
COBL	-0.272147	-5.61759	8.27935	3.2743e-08	4.41174e-07
NUDT12	-0.271894	-4.96972	5.06804	9.32563e-07	8.49045e-06
GCAT	-0.271811	-4.77211	4.15888	2.41924e-06	1.95271e-05
GSTM5	-0.271115	-4.70587	3.8616	3.30609e-06	2.561e-05
CMYA5	-0.270996	-4.99923	5.20666	8.06589e-07	7.44363e-06
TP63	-0.270226	-2.70015	-3.28272	0.00717402	0.0194746
SLC2A12	-0.269892	-2.86079	-2.84694	0.00440902	0.0127985
NPTXR	-0.269882	-5.30344	6.67856	1.73326e-07	1.9439e-06
RAB9B	-0.269803	-5.88846	9.72421	7.30651e-09	1.16231e-07
POPDC2	-0.26917	-3.69768	-0.18681	0.000242546	0.00106004
MGST1	-0.269088	-3.14251	-2.02407	0.001778	0.00590892
GAS1	-0.268799	-3.37967	-1.27399	0.000784506	0.00292721
TAGLN	-0.268682	-2.49578	-3.8018	0.0129005	0.0321473
SMPDL3A	-0.26865	-4.18935	1.67475	3.32654e-05	0.000186617
SLC4A4	-0.268368	-2.08869	-4.71685	0.0372584	0.0781688
FRG2HP	-0.267983	-2.95541	-2.57888	0.00327522	0.0099798
TPTEP1	-0.267933	-4.72533	3.94855	3.01737e-06	2.37921e-05
PDZRN4	-0.267893	-4.29017	2.0832	2.15757e-05	0.000129445
RPL10P6	-0.26771	-1.40562	-5.89233	0.160481	0.253699
ADPGK	-0.267647	-5.33183	6.81985	1.49585e-07	1.71282e-06
TXNDC16	-0.267608	-4.17244	1.60714	3.57397e-05	0.000198944
GPER1	-0.265939	-3.8442	0.345184	0.00013712	0.00063941
ACAT2	-0.265932	-4.95509	4.99956	1.00189e-06	9.04416e-06
SLC2A10	-0.265882	-4.13961	1.47658	4.10548e-05	0.000224232
PPP1R1A	-0.265683	-5.27265	6.52604	2.03213e-07	2.22995e-06
DNAJB5	-0.26546	-4.21092	1.76138	3.03443e-05	0.000172571
PRKG2	-0.265306	-3.29023	-1.563	0.00107426	0.00384037
SMPDL3B	-0.265054	-3.61772	-0.46886	0.000328511	0.00137471
SYNPO2L	-0.264884	-4.46893	2.82946	9.80349e-06	6.53678e-05
CAB39L	-0.264818	-4.79188	4.24832	2.2024e-06	1.80003e-05
RHOB	-0.26414	-3.26132	-1.65484	0.00118737	0.00419202
RAB27B	-0.263929	-3.85346	0.379465	0.000132183	0.000619774
EPHA7	-0.263889	-4.11085	1.36299	4.63213e-05	0.000249404
KLHL40	-0.263765	-4.49684	2.94849	8.64658e-06	5.86275e-05
LMO7-AS1	-0.263039	-3.38649	-1.25166	0.000765717	0.00286258
RDH16	-0.262889	-3.15076	-1.99886	0.00172954	0.0057647
SERPINF2	-0.261991	-3.05247	-2.29516	0.00239478	0.00763165
ZG16B	-0.261775	-4.29813	2.11583	2.0843e-05	0.000125546
THYN1	-0.261223	-4.00825	0.963812	7.08379e-05	0.000362122
PABPC1L2B	-0.261005	-3.41036	-1.17312	0.000703172	0.00266452
ACP5	-0.260801	-2.42345	-3.976	0.0157405	0.0380994
PRIMA1	-0.260242	-4.49753	2.95145	8.61961e-06	5.85028e-05
TNNI2	-0.260118	-3.10889	-2.12619	0.00198878	0.00650645
GADD45G	-0.260097	-2.38884	-4.05758	0.0172847	0.041259
COG3	-0.259784	-5.50735	7.70837	5.92927e-08	7.51722e-07
NANS	-0.259273	-4.6649	3.67964	4.00314e-06	3.01872e-05
GADD45B	-0.259096	-2.48277	-3.8335	0.013375	0.0331316
CCDC136	-0.258898	-5.51442	7.74466	5.7096e-08	7.29685e-07
MAOB	-0.258336	-2.1586	-4.57104	0.0313732	0.067884
FAM174B	-0.258184	-5.26194	6.47317	2.14736e-07	2.33541e-06
RYR2	-0.257985	-4.5684	3.2568	6.24742e-06	4.41818e-05
ZNF18	-0.256606	-6.54698	13.479	1.50348e-10	3.50188e-09
APOBEC3C	-0.256549	-2.81379	-2.97696	0.00509583	0.0145043
PXMP4	-0.25653	-4.98609	5.14484	8.60512e-07	7.89854e-06
BPIFB2	-0.256363	-2.0627	-4.76986	0.0396747	0.0821731
ERVH48-1	-0.256227	-1.97646	-4.94109	0.048671	0.0975207
KRT13	-0.255919	-1.61844	-5.57481	0.106222	0.182253
SVIL	-0.255803	-3.42352	-1.12959	0.000670755	0.00256016
PAH	-0.255571	-5.07252	5.55414	5.60758e-07	5.39759e-06
NDRG2	-0.255544	-3.99495	0.91274	7.48e-05	0.000378829
F2RL1	-0.255543	-2.52339	-3.73401	0.0119428	0.0301698
RPL10P9	-0.255446	-1.48858	-5.77381	0.137251	0.223815
AL121790.2	-0.255403	-3.86149	0.409215	0.000128043	0.000603682
SNCG	-0.255297	-2.60766	-3.52256	0.00939851	0.0246219
PLPP6	-0.255068	-4.95357	4.99247	1.00935e-06	9.10533e-06
ARLNC1	-0.254837	-1.28388	-6.05402	0.199799	0.301599
APOF	-0.254788	-2.49417	-3.80575	0.0129586	0.0322621
BIN1	-0.254405	-4.67362	3.71826	3.8438e-06	2.90821e-05
SATB1	-0.254272	-4.20584	1.74095	3.10089e-05	0.000175765
RPS4Y2	-0.25402	-3.02269	-2.38315	0.00263855	0.00828659
SELENOP	-0.253851	-2.76905	-3.09882	0.00583837	0.0162994
MTCYBP18	-0.25363	-1.93227	-5.02605	0.0539112	0.105921
HBEGF	-0.253551	-2.96084	-2.56324	0.00321901	0.00984133
TACC2	-0.252999	-7.35503	18.5347	8.24395e-13	3.32904e-11
BEX1	-0.252823	-2.62181	-3.48639	0.00902232	0.0237549
NOC2LP1	-0.252792	-2.61397	-3.50646	0.00922912	0.0242573
CREB3L4	-0.252746	-5.36349	6.97827	1.26817e-07	1.47188e-06
SMAD4	-0.252336	-7.64932	20.4928	1.10333e-13	5.41703e-12
RNY3P8	-0.252119	-2.48537	-3.8272	0.0132792	0.0329302
SLC15A1	-0.251918	-4.80847	4.32366	2.03496e-06	1.67724e-05
WNT5B	-0.251113	-3.87137	0.445968	0.000123109	0.000584659
ARMCX2	-0.250626	-3.1937	-1.8666	0.00149638	0.00508442
CTF1	-0.250388	-3.40489	-1.19114	0.000717049	0.00271258
PDE4D	-0.250288	-5.17847	6.0645	3.28972e-07	3.37859e-06
ALDH1A3	-0.250278	-2.971	-2.5339	0.00311628	0.00958408
FBXL8	-0.250273	-4.02152	1.01492	6.70842e-05	0.000344871
SLC7A1	-0.250271	-4.12319	1.41163	4.39877e-05	0.000237743
AL353699.1	-0.250144	-5.31986	6.76019	1.59184e-07	1.80607e-06
PPM1E	-0.249499	-3.22678	-1.76353	0.00133694	0.00462324
AC007114.1	-0.249135	-5.16058	5.97766	3.60204e-07	3.66624e-06
SGCA	-0.248878	-3.03463	-2.34797	0.00253821	0.00801388
HSF4	-0.248848	-2.66712	-3.36931	0.0079073	0.0211995
ACP2	-0.248755	-6.13506	11.0906	1.77427e-09	3.33567e-08
TACR2	-0.248478	-5.31743	6.74812	1.612e-07	1.82591e-06
PPP1R3C	-0.248471	-3.25245	-1.68285	0.00122421	0.00429654
FBLN1	-0.248454	-2.49879	-3.79446	0.0127931	0.0319327
CDC42EP2	-0.248129	-3.7652	0.0559128	0.00018692	0.000845354
TMEM79	-0.247699	-3.29095	-1.56069	0.00107156	0.00383273
SRL	-0.247472	-4.66221	3.66778	4.05343e-06	3.04654e-05
EPS8L1	-0.246936	-4.12801	1.43068	4.3106e-05	0.000233721
HOXA11-AS	-0.246383	-2.93683	-2.63219	0.00347424	0.0104958
MT2A	-0.246094	-2.13058	-4.63005	0.0336284	0.0718639
DHDH	-0.24578	-3.2393	-1.72425	0.00128081	0.00446418
CRYBG1	-0.24565	-3.65963	-0.321745	0.000280406	0.00119977
TSPYL1	-0.245581	-5.20507	6.1941	2.87336e-07	2.99835e-06
NPY6R	-0.245278	-5.21537	6.24444	2.72628e-07	2.87332e-06
ARHGAP6	-0.245131	-4.54523	3.1565	6.94379e-06	4.84786e-05
CYP2U1	-0.245036	-3.37319	-1.29517	0.000802759	0.00298796
KIAA0319L	-0.244849	-6.03363	10.5228	3.19383e-09	5.56739e-08
ZNF662	-0.244671	-4.30385	2.13931	2.03312e-05	0.000122951
MTND6P4	-0.244605	-4.38194	2.46278	1.444e-05	9.15002e-05
LINC02701	-0.243735	-3.98193	0.862942	7.88779e-05	0.000396686
FZD5	-0.243606	-3.61993	-0.461142	0.000325792	0.00136529
RNF150	-0.24334	-4.14284	1.4894	4.04992e-05	0.000221908
PIFO	-0.243215	-3.64404	-0.376656	0.00029747	0.00126014
INMT	-0.243024	-3.01588	-2.40313	0.00269733	0.00844788
MIR3936	-0.242914	-4.29323	2.09575	2.12909e-05	0.000128074
AP001094.2	-0.242859	-4.29979	2.12266	2.06929e-05	0.000124697
CYB5A	-0.242366	-4.55402	3.1945	6.67122e-06	4.68152e-05
C3orf70	-0.24212	-4.3909	2.50025	1.38794e-05	8.84817e-05
RASSF6	-0.24199	-4.34824	2.32254	1.67481e-05	0.000103765
MYOG	-0.241794	-4.2896	2.08088	2.16287e-05	0.000129706
APP	-0.241479	-3.30454	-1.51726	0.00102205	0.00368267
ANGPTL4	-0.241288	-2.31413	-4.22976	0.0210794	0.0487979
WNK4	-0.241106	-2.64848	-3.41772	0.00835019	0.0222427
MT-RNR2	-0.240035	-2.93689	-2.63201	0.00347357	0.0104958
AC008280.2	-0.239841	-6.66482	14.1862	7.2483e-11	1.85613e-09
PASK	-0.239788	-4.9808	5.12	8.83182e-07	8.07946e-06
HPGD	-0.239778	-1.58528	-5.62718	0.113557	0.191705
MEIS3	-0.239751	-2.95579	-2.57777	0.00327118	0.00997059
FBXO25	-0.239659	-4.66004	3.65816	4.09464e-06	3.07219e-05
MAB21L1	-0.238835	-4.20587	1.74105	3.10057e-05	0.000175765
SH3BGR	-0.238712	-3.66208	-0.313113	0.000277815	0.00119167
AC007906.2	-0.238698	-2.27522	-4.31732	0.0233301	0.0530633
ARHGEF7	-0.238612	-5.74962	8.9762	1.58764e-08	2.3102e-07
DIXDC1	-0.238529	-4.18671	1.6642	3.36397e-05	0.000188407
PPM1K	-0.238465	-4.70952	3.87788	3.25e-06	2.52759e-05
RPL3P4	-0.238352	-2.78491	-3.05583	0.00556459	0.0156278
CPXM1	-0.237823	-2.75402	-3.13931	0.00610883	0.0169264
AC011297.1	-0.237738	-3.49863	-0.878152	0.000510914	0.00201779
CTBS	-0.237555	-4.54925	3.17384	6.81806e-06	4.77447e-05
MEIS2	-0.237504	-3.48308	-0.93065	0.00054076	0.00211667
PTEN	-0.23716	-4.38907	2.49257	1.39923e-05	8.90128e-05
RNU6-1010P	-0.237044	-4.3479	2.32114	1.67728e-05	0.000103824
IL20RA	-0.237032	-3.84367	0.343207	0.000137411	0.000640545
GSTM1	-0.23684	-1.85624	-5.16778	0.0640288	0.121633
ARSD	-0.236781	-5.38171	7.06978	1.15283e-07	1.35413e-06
SLC22A4	-0.236275	-4.04895	1.12104	5.99168e-05	0.000311782
FA2H	-0.23625	-4.67616	3.7295	3.79866e-06	2.88204e-05
RNU2-13P	-0.236078	-5.84282	9.47663	9.44545e-09	1.4575e-07
CAP2	-0.23607	-3.49749	-0.882019	0.000513055	0.00202448
CYP1B1	-0.235873	-1.77268	-5.31707	0.0769125	0.140664
SLC1A5	-0.235853	-5.116	5.76242	4.51041e-07	4.47728e-06
AL121899.1	-0.235767	-3.52615	-0.784718	0.000461846	0.00185023
CLGN	-0.235336	-2.53148	-3.71401	0.0116744	0.0295849
ANKRD2	-0.235211	-3.98979	0.892996	7.63909e-05	0.000385741
AC012291.1	-0.235035	-2.73225	-3.19759	0.00652075	0.0179114
STAT6	-0.23464	-4.53087	3.09455	7.41236e-06	5.133e-05
GSTA4	-0.234539	-3.32664	-1.44623	0.000946004	0.0034432
C22orf42	-0.233824	-3.18609	-1.89015	0.00153542	0.00518097
EGR3	-0.233638	-1.99802	-4.89896	0.0462746	0.0935292
GTF2IP7	-0.233061	-4.34338	2.3024	1.71087e-05	0.000105664
PLCL1	-0.23292	-4.25948	1.95793	2.46371e-05	0.000144757
CDC42EP4	-0.232865	-4.82645	4.40553	1.86743e-06	1.55581e-05
MPP2	-0.232769	-4.95277	4.98874	1.01331e-06	9.12914e-06
ELL2	-0.232725	-3.74222	-0.027145	0.000204337	0.000915002
ATP2B4	-0.232645	-2.72127	-3.22682	0.00673791	0.0184337
RNA5SP301	-0.232329	-3.72401	-0.09262	0.000219212	0.000972067
MINDY1	-0.232092	-4.6289	3.52098	4.73038e-06	3.46751e-05
RABEP2	-0.231775	-3.99705	0.920812	7.41593e-05	0.000376563
PYROXD2	-0.231649	-3.62887	-0.429903	0.000315016	0.00132664
SLC35F2	-0.231292	-3.74498	-0.017188	0.000202166	0.000906193
BMP5	-0.23123	-2.51849	-3.74609	0.0121079	0.0304628
AC117453.1	-0.231128	-2.32558	-4.20371	0.020454	0.0476086
CSRNP1	-0.230806	-2.77646	-3.07876	0.00570895	0.0159773
CASQ2	-0.230754	-2.9208	-2.67791	0.00365473	0.0109418
DBI	-0.23056	-3.34875	-1.37475	0.000875256	0.00322004
TNK2-AS1	-0.230427	-3.25195	-1.68444	0.00122634	0.00430179
FAAH	-0.230287	-3.86458	0.42071	0.000126479	0.000597141
BCAS2P1	-0.228391	-3.36812	-1.31171	0.000817311	0.00303468
SLC41A1	-0.227933	-2.94341	-2.61333	0.00340247	0.0103178
MYH2	-0.227919	-4.18654	1.66352	3.36641e-05	0.000188466
IRS1	-0.227566	-3.15254	-1.99342	0.00171925	0.00573461
SCN7A	-0.227523	-3.9637	0.793409	8.49489e-05	0.000422547
LY6G6D	-0.227417	-6.02584	10.4795	3.34039e-09	5.80803e-08
AC011487.4	-0.227337	-3.29864	-1.53614	0.00104328	0.00374137
SGK1	-0.227149	-1.96356	-4.96608	0.0501544	0.0999562
AC011472.4	-0.226694	-5.38842	7.10355	1.11298e-07	1.31524e-06
NAAA	-0.225846	-4.25025	1.92039	2.56369e-05	0.000149666
TPT1	-0.225838	-4.73581	3.99549	2.87217e-06	2.28333e-05
AC021915.2	-0.225796	-3.86458	0.420696	0.000126481	0.000597141
IER2	-0.225757	-2.12268	-4.64655	0.0342889	0.0729295
INPP4B	-0.225625	-3.57489	-0.617572	0.000385613	0.0015846
EBPL	-0.225249	-4.01691	0.997137	6.83671e-05	0.000350542
TRGV6	-0.224962	-4.14229	1.48719	4.05945e-05	0.000222269
DNAH5	-0.22447	-2.89794	-2.74268	0.00392692	0.011614
BBS4	-0.224256	-3.26799	-1.63372	0.00116034	0.00410828
EMP2	-0.224234	-4.64779	3.60408	4.33434e-06	3.22219e-05
GNG7	-0.224089	-7.16446	17.2994	2.93596e-12	1.03816e-10
LDLRAD3	-0.224056	-3.97236	0.82638	8.20137e-05	0.000410184
P2RX2	-0.224012	-4.2687	1.99546	2.36767e-05	0.000139716
AC008555.4	-0.223989	-3.93953	0.701724	9.36788e-05	0.000459771
SMYD1	-0.223868	-4.35426	2.3475	1.63116e-05	0.000101429
RPS6KC1	-0.223829	-2.93284	-2.64357	0.00351831	0.0106031
FZD9	-0.223746	-3.66918	-0.288011	0.000270416	0.00116396
ZNF649	-0.223491	-3.48118	-0.93703	0.000544505	0.00212767
KIF12	-0.223478	-2.14151	-4.60713	0.0327329	0.0702379
PTER	-0.223351	-4.58458	3.32714	5.80127e-06	4.13696e-05
ATP8B1	-0.222829	-3.55103	-0.699668	0.000421324	0.00170998
MTATP6P1	-0.222372	-2.38733	-4.0611	0.0173549	0.0413904
RN7SL674P	-0.222131	-4.6789	3.74166	3.75037e-06	2.85333e-05
PKNOX2	-0.222057	-3.77709	0.0991152	0.000178461	0.000810855
TNS1	-0.222008	-2.25041	-4.37239	0.0248721	0.0559792
TRIM29	-0.221984	-1.87446	-5.13432	0.0614707	0.117723
CST3	-0.22149	-3.50525	-0.855733	0.000498681	0.00197576
KIAA1324	-0.22133	-2.0975	-4.69873	0.0364681	0.0768731
PSCA	-0.221083	-0.949899	-6.42288	0.342639	0.457825
PRXL2A	-0.220939	-4.23268	1.84921	2.76459e-05	0.000159619
AF001548.1	-0.220389	-4.17743	1.62707	3.49916e-05	0.000195098
PLEKHA6	-0.22034	-4.2825	2.05182	2.23046e-05	0.000133092
Z83839.2	-0.220277	-2.94525	-2.60805	0.00338262	0.0102599
ACTA2-AS1	-0.219989	-3.86637	0.427358	0.000125583	0.000593929
C1orf116	-0.219543	-4.25557	1.94203	2.50557e-05	0.000146712
AC002044.1	-0.219466	-4.14169	1.48484	4.06958e-05	0.000222539
MIR205HG	-0.219424	-1.68628	-5.4643	0.0923881	0.163005
GHDC	-0.21926	-4.0329	1.05886	6.40174e-05	0.000331477
CBFA2T3	-0.219149	-4.39709	2.52616	1.35045e-05	8.63338e-05
FXYD6	-0.219082	-2.96174	-2.56063	0.00320974	0.00981621
GPRASP1	-0.21901	-3.58673	-0.576638	0.000368964	0.00152375
PITPNC1	-0.218923	-5.03214	5.36212	6.85493e-07	6.43486e-06
ITIH5	-0.218538	-3.59386	-0.551914	0.000359261	0.00148818
PAX9	-0.218349	-4.40504	2.5595	1.30371e-05	8.37773e-05
METTL27	-0.218277	-2.97279	-2.52872	0.00309848	0.00953577
CAMK1	-0.218041	-4.30935	2.16194	1.98501e-05	0.000120148
AL033519.4	-0.217929	-3.73569	-0.0506567	0.000209558	0.000934112
SYCE1L	-0.217713	-2.09335	-4.70729	0.036839	0.0775471
ELOVL2	-0.217666	-2.00304	-4.88908	0.0457308	0.0925671
GNAL	-0.217551	-4.69697	3.82195	3.44677e-06	2.65791e-05
AC007027.1	-0.217513	-2.85656	-2.85874	0.00446725	0.0129511
AC015922.3	-0.216803	-3.65114	-0.351676	0.000289581	0.001234
C1QTNF9B	-0.216331	-3.49785	-0.880784	0.00051237	0.00202236
DAPL1	-0.216308	-2.52432	-3.73172	0.0119118	0.0300969
BNIPL	-0.216222	-3.35288	-1.36133	0.000862585	0.00318373
SELE	-0.216214	-1.78242	-5.30001	0.0753089	0.13846
AZGP1P2	-0.216133	-3.505	-0.856602	0.000499149	0.00197704
ZNF334	-0.215932	-4.61006	3.43838	5.16008e-06	3.7403e-05
DGLUCY	-0.215887	-3.481	-0.93763	0.000544859	0.00212823
MT-RNR1	-0.215711	-2.42143	-3.98078	0.0158269	0.0382678
FGFR3	-0.215426	-3.01659	-2.40107	0.0026912	0.00843063
ECHDC2	-0.215254	-4.19917	1.71414	3.19037e-05	0.000179791
KLF9	-0.215244	-4.08339	1.25524	5.19437e-05	0.000275653
AC099677.1	-0.214261	-2.52085	-3.74026	0.012028	0.0303456
CEND1	-0.214219	-4.25888	1.95548	2.47012e-05	0.000144947
AL162581.1	-0.21404	-1.34022	-5.98099	0.180803	0.278858
SHLD2	-0.213864	-5.2672	6.49914	2.08997e-07	2.28208e-06
AC106795.2	-0.213832	-2.24402	-4.38649	0.0252835	0.0566938
KCTD1	-0.213581	-5.09799	5.67597	4.93694e-07	4.85128e-06
AC084036.1	-0.213546	-3.30771	-1.50708	0.00101078	0.00364784
XIRP1	-0.213509	-3.42971	-1.10908	0.000656005	0.00250948
HRC	-0.21345	-3.6	-0.530581	0.000351096	0.00145967
LRMDA	-0.21286	-4.48216	2.8858	9.23765e-06	6.20495e-05
AC091230.1	-0.212721	-2.9934	-2.46889	0.00290032	0.00899283
TBX4	-0.212478	-2.98684	-2.48797	0.0029621	0.00916358
GSTT2B	-0.21225	-1.72921	-5.39204	0.0844102	0.151634
BX293535.1	-0.212069	-4.34791	2.32118	1.67721e-05	0.000103824
ESRRG	-0.211817	-4.41889	2.61773	1.22592e-05	7.94896e-05
MALT1	-0.211326	-3.24229	-1.71487	0.00126775	0.00442523
AC105942.1	-0.211235	-2.87743	-2.80042	0.00418687	0.0122446
ZNF106	-0.210927	-3.85073	0.369353	0.00013362	0.000624757
TPD52L1	-0.210919	-5.02004	5.30488	7.27802e-07	6.78677e-06
SPEG	-0.210561	-3.84719	0.356234	0.000135509	0.00063276
LINC02560	-0.210401	-2.68035	-3.33475	0.00760579	0.0204877
AP002840.2	-0.209993	-4.55726	3.20852	6.57342e-06	4.62477e-05
RNU6-62P	-0.209946	-3.48228	-0.933337	0.000542334	0.00212162
ZNF614	-0.209757	-3.23341	-1.74274	0.00130692	0.00453435
JUN	-0.209742	-2.22072	-4.43751	0.026833	0.0595325
SLC27A6	-0.209678	-3.31188	-1.49371	0.000996178	0.00360372
AC010998.3	-0.209553	-4.68023	3.74757	3.72716e-06	2.83884e-05
FBP1	-0.209553	-2.43534	-3.94771	0.0152388	0.0370955
AL596325.2	-0.209373	-4.12643	1.42444	4.33929e-05	0.000234935
RPS28P7	-0.208976	-1.06072	-6.31265	0.289349	0.401732
PSLNR	-0.208971	-1.61622	-5.57835	0.106701	0.182937
MYOM3	-0.208899	-3.93009	0.666049	9.73148e-05	0.000474714
FGD4	-0.208886	-4.84037	4.46914	1.74689e-06	1.46909e-05
LAMB3	-0.208785	-1.62942	-5.55721	0.103875	0.179082
AL354714.2	-0.208559	-2.36676	-4.10902	0.0183382	0.0434
HOXA5	-0.208228	-3.47662	-0.952367	0.000553615	0.00215771
UAP1	-0.208104	-3.37636	-1.28481	0.00079378	0.00295938
AC009159.3	-0.207782	-3.90374	0.566891	0.000108185	0.000521403
ZDHHC16	-0.207676	-6.30323	12.0499	6.57852e-10	1.33418e-08
RN7SL2	-0.207631	-1.94479	-5.00215	0.0523797	0.103508
VEGFA	-0.206997	-1.80979	-5.2516	0.0709505	0.131946
LFNG	-0.20696	-2.36224	-4.11949	0.0185607	0.0438371
NQO1	-0.206625	-2.38448	-4.06776	0.0174881	0.041679
SYTL4	-0.206617	-4.94304	4.94333	1.06267e-06	9.51727e-06
THSD4	-0.206385	-2.54282	-3.68585	0.0113071	0.0288308
PDLIM4	-0.206384	-2.60635	-3.52589	0.00943393	0.02471
TRGV9	-0.206067	-1.53591	-5.70318	0.125214	0.207838
LRCH2	-0.205904	-3.55228	-0.695377	0.000419378	0.0017036
RTN2	-0.205899	-3.45107	-1.03799	0.000607377	0.00234514
LINC01082	-0.205734	-2.64802	-3.41892	0.00836143	0.0222683
VAMP2	-0.205549	-5.00497	5.23371	7.84075e-07	7.26041e-06
NWD1	-0.205331	-3.00429	-2.43708	0.00280026	0.0087242
ACBD3-AS1	-0.205326	-3.70436	-0.162982	0.000236416	0.00103657
CNTFR	-0.205202	-3.47914	-0.943908	0.000548572	0.0021405
TMEM30B	-0.205065	-3.43079	-1.1055	0.000653465	0.00250046
AC021231.3	-0.205007	-4.50198	2.97049	8.44823e-06	5.75686e-05
CDYL2	-0.204854	-3.40671	-1.18516	0.000712414	0.0026958
TTC38	-0.204577	-4.4366	2.6924	1.13296e-05	7.40082e-05
MIRLET7D	-0.204325	-2.64083	-3.43748	0.00853817	0.0226638
OPHN1	-0.204238	-3.32794	-1.44206	0.000941725	0.00343129
HOXD13	-0.204067	-2.48395	-3.83064	0.0133314	0.0330358
SLC25A30	-0.20381	-4.50012	2.96252	8.51953e-06	5.79387e-05
SLC25A42	-0.203649	-4.15169	1.52451	3.90169e-05	0.000214995
ID4	-0.203501	-2.10336	-4.68666	0.0359514	0.0758658
FBXO17	-0.203417	-3.57751	-0.608511	0.000381864	0.00157084
GGT6	-0.203258	-2.44633	-3.92143	0.0147875	0.0361581
GALM	-0.203098	-2.42296	-3.97716	0.0157614	0.0381296
COQ8A	-0.203096	-5.03639	5.38227	6.7119e-07	6.30928e-06
RN7SKP127	-0.202977	-4.2301	1.83876	2.79539e-05	0.000160988
GPR161	-0.202859	-4.19628	1.70253	3.22989e-05	0.000181868
NFIA	-0.202584	-5.87524	9.6523	7.87216e-09	1.24073e-07
LINC02469	-0.202484	-1.60775	-5.5918	0.108543	0.185211
ADGRL2	-0.202265	-2.55835	-3.64711	0.0108211	0.0277625
EEF2K	-0.202211	-4.70921	3.87653	3.2546e-06	2.52973e-05
AP000763.2	-0.20209	-2.27804	-4.31103	0.0231604	0.0527564
CYTL1	-0.202005	-3.04582	-2.31487	0.00244732	0.00776295
CFL2	-0.201795	-3.39952	-1.20886	0.000730963	0.00275301
AC024075.3	-0.201791	-4.49387	2.9358	8.76308e-06	5.92996e-05
TCTN2	-0.201749	-4.89339	4.71292	1.35285e-06	1.17762e-05
TMEM198B	-0.20165	-3.60744	-0.5047	0.000341441	0.001423
ZNF321P	-0.201644	-4.64031	3.57112	4.48728e-06	3.31423e-05
PPP1R12B	-0.201631	-2.49944	-3.79287	0.0127699	0.0318873
MB	-0.201625	-1.90659	-5.07453	0.0571665	0.111149
ASB5	-0.201493	-2.81252	-2.98044	0.00511562	0.0145525
RPS4XP22	-0.201385	-2.32875	-4.19647	0.0202838	0.0473173
AC080188.2	-0.201355	-3.93453	0.682815	9.55886e-05	0.000467463
RNU6-529P	-0.201331	-4.05085	1.1284	5.94492e-05	0.000309821
CDC42EP3	-0.201295	-3.22161	-1.77971	0.00136079	0.00468906
ALDH4A1	-0.201203	-3.30485	-1.51625	0.00102092	0.00367985
PYGB	-0.200971	-4.16181	1.56477	3.7384e-05	0.000207083
DSC3	-0.20088	-2.40378	-4.02249	0.0166022	0.0399019
ME3	-0.200827	-2.86362	-2.83904	0.00437048	0.0127029
NFIB	-0.200815	-4.54074	3.13712	7.0871e-06	4.9353e-05
CRYM	-0.200528	-2.18611	-4.51237	0.029287	0.0640093
RAPGEF4	-0.200374	-3.63987	-0.391305	0.000302196	0.00127897
PC	-0.200275	-4.54002	3.13399	7.11056e-06	4.94911e-05
SH2D3A	-0.200104	-4.14133	1.48341	4.07577e-05	0.000222788
TMEM98	-0.200053	-5.24091	6.36969	2.39219e-07	2.57059e-06
SLC26A4	-0.199973	-1.70397	-5.43475	0.0890307	0.158185
TGFB1I1	-0.199884	-2.44257	-3.93043	0.0149405	0.0364864
ENO3	-0.19984	-2.91873	-2.68379	0.00367865	0.0109989
DNAJA4	-0.199458	-2.79857	-3.01863	0.00533823	0.0150883
GSTP1	-0.199449	-1.91608	-5.05668	0.0559444	0.109146
NMRK2	-0.199428	-4.51972	3.04657	7.79694e-06	5.37206e-05
NCAM1	-0.199419	-3.51937	-0.807795	0.000473505	0.00188879
CCDC149	-0.199375	-6.83947	15.2535	2.41241e-11	6.83132e-10
HNMT	-0.199299	-3.70954	-0.144448	0.000231757	0.0010199
RANGRF	-0.199083	-3.17892	-1.91233	0.00157315	0.00529517
GSTM4	-0.199025	-3.99552	0.914929	7.46258e-05	0.000378087
SP8	-0.198857	-2.18248	-4.52015	0.029555	0.0644918
ATF3	-0.198805	-1.31974	-6.0079	0.187547	0.286719
GSR	-0.198804	-4.47437	2.85259	9.56715e-06	6.39794e-05
KLKP1	-0.198796	-2.7914	-3.03818	0.00545598	0.0153734
GMDS	-0.198763	-2.92637	-2.66203	0.00359099	0.0107817
DUSP16	-0.19866	-3.90487	0.571146	0.000107694	0.000519589
PPP1R7	-0.198595	-5.32786	6.80004	1.52706e-07	1.74125e-06
FRMD6	-0.198231	-3.04596	-2.31446	0.00244622	0.00776295
DOCK5	-0.197769	-5.07774	5.57907	5.46328e-07	5.29605e-06
AC005999.1	-0.197753	-2.2576	-4.35648	0.0244162	0.0551566
LINC01752	-0.197509	-2.934	-2.64028	0.00350551	0.0105773
CIB2	-0.19714	-2.66851	-3.36568	0.00787502	0.0211213
AC016885.3	-0.197012	-2.09459	-4.70473	0.0367277	0.0773247
ABHD2	-0.196695	-2.07232	-4.75033	0.0387657	0.0806698
APELA	-0.196669	-2.87483	-2.80769	0.00422082	0.0123256
LDLR	-0.196439	-2.51955	-3.74348	0.0120721	0.0304231
DUSP26	-0.196266	-3.18979	-1.87871	0.00151633	0.00513175
SORD2P	-0.195879	-2.05867	-4.77803	0.0400616	0.0828612
AC090527.4	-0.1958	-3.26222	-1.65199	0.00118369	0.00418229
ADRA2C	-0.195659	-2.53382	-3.7082	0.0115977	0.0294124
BAIAP2	-0.195622	-3.98478	0.873803	7.79699e-05	0.000392698
LINC01405	-0.195535	-4.29042	2.08424	2.1552e-05	0.000129359
CORO6	-0.195532	-3.1025	-2.14545	0.00203131	0.00662176
SMAD9	-0.19537	-3.19131	-1.87401	0.00150856	0.00511433
IRAIN	-0.195223	-3.14254	-2.02399	0.00177785	0.00590892
SCGB3A1	-0.195147	-1.66151	-5.50516	0.0972604	0.169845
AL356489.2	-0.195017	-3.13643	-2.04262	0.00181454	0.00601278
IGFBP2	-0.194807	-2.59087	-3.56522	0.0098628	0.0256903
AC004832.5	-0.194737	-4.36544	2.39399	1.55292e-05	9.73179e-05
KCNJ11	-0.194716	-3.56858	-0.639313	0.000394762	0.00161805
FITM1	-0.194639	-4.14892	1.5135	3.94758e-05	0.000217348
AF131215.6	-0.194534	-4.28858	2.07671	2.17245e-05	0.000130166
RET	-0.194165	-1.80928	-5.2525	0.0710291	0.132036
NUDT15	-0.194111	-4.90643	4.77323	1.26998e-06	1.11115e-05
TRIM13	-0.194085	-5.50047	7.67305	6.15128e-08	7.74527e-07
GSTZ1	-0.194037	-4.06187	1.17124	5.67993e-05	0.000297717
SLC16A9	-0.193963	-3.22938	-1.75538	0.0013251	0.00458809
PGAP4	-0.193892	-3.12598	-2.0744	0.00187889	0.00619743
OAZ1P1	-0.193848	-2.3708	-4.09964	0.0181412	0.0429952
AL034374.1	-0.193749	-2.73613	-3.18725	0.00644563	0.0177372
ZNF512	-0.193735	-3.94405	0.718835	9.19837e-05	0.000452101
AC107983.1	-0.193685	-2.51092	-3.76471	0.0123671	0.0310406
SLC22A23	-0.193676	-3.30077	-1.52931	0.00103555	0.00372344
MAP2K6	-0.193666	-3.52952	-0.773238	0.000456155	0.00183066
MYL6B	-0.193635	-3.01281	-2.41216	0.00272433	0.00851681
DEF6	-0.193281	-3.52048	-0.804046	0.000471591	0.00188338
VIPR1	-0.193076	-4.09049	1.28303	5.04312e-05	0.000268986
F10	-0.193022	-2.90228	-2.73044	0.00387392	0.0114846
AL021937.3	-0.193016	-3.64651	-0.367975	0.000294704	0.00125036
UBE2FP1	-0.192988	-3.15923	-1.9729	0.00168103	0.00561538
SHISA6	-0.192869	-3.07142	-2.23874	0.00225062	0.00723304
LINC01351	-0.192785	-2.85087	-2.87455	0.00454655	0.0131335
AOC3	-0.192725	-2.23001	-4.41722	0.0262053	0.0584646
MIR5690	-0.192631	-4.06992	1.20261	5.49353e-05	0.00028995
FOXI1	-0.192048	-2.86893	-2.82421	0.00429902	0.0125156
AF131215.5	-0.192028	-3.35254	-1.36242	0.00086361	0.00318579
MRVI1	-0.191981	-2.27338	-4.32142	0.0234416	0.0532725
PLIN5	-0.191952	-2.14267	-4.60469	0.0326391	0.0700789
ENTPD5	-0.191707	-1.92429	-5.04119	0.054906	0.107545
SMTNL2	-0.191699	-4.28457	2.06028	2.21058e-05	0.000132218
CCDC125	-0.191561	-4.42785	2.65545	1.17805e-05	7.67134e-05
FGF14-AS2	-0.191402	-3.73026	-0.0701988	0.000213999	0.000951546
CD44	-0.191396	-2.40124	-4.02847	0.0167166	0.0401203
NEXN	-0.191339	-2.13957	-4.61119	0.0328898	0.0705395
CEACAM20	-0.191333	-1.381	-5.92619	0.167918	0.262743
STARD10	-0.191216	-3.20354	-1.83604	0.0014472	0.00494039
DUOXA1	-0.191006	-2.90065	-2.73503	0.00389371	0.0115308
PABPC1L2A	-0.190961	-2.72363	-3.22055	0.00669069	0.0183302
ERP29	-0.190939	-4.28069	2.04443	2.24799e-05	0.000133811
TNK1	-0.19082	-4.3813	2.46013	1.44804e-05	9.16714e-05
AGTR1	-0.190797	-1.51749	-5.73094	0.129798	0.213912
CLIC6	-0.190752	-2.76346	-3.1139	0.00593769	0.016553
RCBTB2	-0.190699	-4.49228	2.929	8.82613e-06	5.96967e-05
SH3BP4	-0.190584	-3.59573	-0.545427	0.000356758	0.00147916
CRISPLD2	-0.190567	-2.42977	-3.96097	0.0154718	0.0375688
MT1DP	-0.190533	-2.70213	-3.27751	0.00713217	0.0193841
TECPR1	-0.190158	-3.55254	-0.694482	0.000418973	0.00170297
TRIM63	-0.190097	-3.5545	-0.687769	0.000415949	0.00169219
AL365357.1	-0.19004	-1.02145	-6.35309	0.307551	0.421462
AC008760.1	-0.190023	-4.10065	1.32289	4.83385e-05	0.000259651
SPRY2	-0.189828	-3.70211	-0.170989	0.000238458	0.00104457
PPM1K-DT	-0.189656	-3.71663	-0.119098	0.000225533	0.000995822
SLC7A2	-0.189433	-3.03541	-2.34566	0.00253175	0.00799903
S100A1	-0.189138	-3.24266	-1.71368	0.00126611	0.00442086
NOL3	-0.188995	-3.54122	-0.733269	0.000436886	0.00176449
LINC02005	-0.18899	-3.517	-0.815865	0.000477651	0.00190405
LINC01748	-0.188935	-3.68768	-0.222382	0.000251996	0.00109608
SPART	-0.188877	-2.6547	-3.40159	0.00819982	0.0218977
SPAG6	-0.188769	-3.01812	-2.39658	0.0026779	0.0083928
QSER1	-0.18835	-3.92821	0.658949	9.80553e-05	0.000477473
AL157392.2	-0.188153	-3.65719	-0.330352	0.000283014	0.00120979
JADE1	-0.187815	-3.86663	0.428316	0.000125454	0.000593712
HHAT	-0.187516	-4.22272	1.80895	2.88514e-05	0.000165642
MTATP8P2	-0.187475	-1.73878	-5.3757	0.0827115	0.149171
SMOC2	-0.187463	-2.51259	-3.76061	0.0123095	0.0309245
PCCA	-0.187381	-4.24546	1.90094	2.61707e-05	0.00015222
TTN	-0.187364	-4.3616	2.378	1.5794e-05	9.87955e-05
GRAMD4P2	-0.187344	-2.88051	-2.79175	0.00414677	0.012151
DNAJC3	-0.187251	-3.3247	-1.45249	0.000952469	0.0034612
HMG20B	-0.187236	-3.41449	-1.15949	0.00069285	0.00263198
SNHG5	-0.187201	-2.45495	-3.90075	0.014442	0.0354148
SFXN2	-0.187044	-4.20034	1.71885	3.17448e-05	0.000178969
SEMA6A	-0.186995	-2.93084	-2.64928	0.00354063	0.0106492
MIR3189	-0.186917	-1.3772	-5.93137	0.169088	0.26421
MAPK10	-0.186876	-3.08177	-2.20776	0.00217526	0.00702725
MSMO1	-0.186681	-3.33155	-1.4304	0.00092986	0.00339621
AC010273.3	-0.186522	-3.50781	-0.847055	0.000494025	0.00196073
ZNF516	-0.1864	-3.29536	-1.54663	0.00105526	0.00377741
AC019257.1	-0.186282	-3.70959	-0.1443	0.00023172	0.0010199
RMST	-0.185804	-4.24749	1.9092	2.59427e-05	0.000151128
KLHL36	-0.185622	-4.50842	2.99809	8.20591e-06	5.61697e-05
ALG5	-0.18539	-4.72288	3.93759	3.0523e-06	2.40259e-05
CYP39A1	-0.185072	-2.67293	-3.35416	0.00777361	0.0208903
TPT1P9	-0.185046	-3.99603	0.916893	7.44697e-05	0.000377437
RPL13	-0.185023	-2.80547	-2.99978	0.00522714	0.0148358
LINC02777	-0.18497	-4.31922	2.20255	1.90149e-05	0.000115568
HAUS1P2	-0.184709	-3.76722	0.063261	0.000185454	0.000839554
CMBL	-0.184624	-2.24881	-4.37592	0.0249745	0.0561291
FOXA3	-0.184593	-3.96582	0.801465	8.42221e-05	0.000419543
ANKRD22	-0.184591	-2.26144	-4.34799	0.0241761	0.0547321
AGL	-0.184319	-4.18101	1.64138	3.44642e-05	0.000192472
STAC3	-0.184219	-2.20544	-4.47071	0.0278939	0.0615017
MAP3K20	-0.183853	-2.72997	-3.20368	0.00656541	0.0180123
RNU6-418P	-0.183843	-2.23401	-4.40846	0.0259392	0.0579166
IQGAP2	-0.183753	-2.38744	-4.06084	0.0173497	0.0413851
TBC1D4	-0.183746	-2.7813	-3.06563	0.0056258	0.0157802
DUSP13	-0.183734	-4.13654	1.46443	4.1588e-05	0.000226691
ITPR1	-0.183536	-2.13244	-4.62616	0.0334747	0.0715802
PDE5A	-0.183516	-2.08378	-4.72693	0.0377057	0.0789212
CPA6	-0.183333	-2.5811	-3.58994	0.0101424	0.0263183
MEGF6	-0.183247	-2.95473	-2.58082	0.00328222	0.0099931
TECRP1	-0.183132	-3.63152	-0.420618	0.000311883	0.00131426
TXNRD2	-0.182823	-2.93396	-2.64037	0.00350589	0.0105773
SLITRK4	-0.182617	-3.78197	0.116857	0.000175099	0.000797973
SOAT1	-0.182567	-3.41953	-1.14282	0.000680442	0.00259329
FXYD1	-0.182566	-3.48861	-0.912008	0.000529965	0.00208098
RRAS	-0.182558	-2.75514	-3.13629	0.00608827	0.0168763
GALNT7	-0.182519	-2.37987	-4.07853	0.0177061	0.0421249
AC129507.2	-0.182461	-3.49421	-0.893104	0.000519241	0.00204417
ADCY5	-0.181962	-2.68667	-3.3182	0.00746568	0.0201581
TTC12	-0.181882	-4.59221	3.36039	5.60167e-06	4.02195e-05
AC092667.1	-0.181757	-3.61564	-0.47614	0.000331097	0.00138412
ZNF875	-0.181579	-5.39864	7.15507	1.05482e-07	1.25411e-06
MIR3671	-0.181516	-3.00604	-2.43198	0.00278453	0.00868116
RNF43	-0.181452	-2.68931	-3.31126	0.00740765	0.0200178
TMEM100	-0.181367	-2.95766	-2.57239	0.00325177	0.00992918
ALDH7A1	-0.181339	-3.31293	-1.49035	0.000992534	0.00359244
AC009131.1	-0.181048	-2.93386	-2.64067	0.00350704	0.0105785
UBE2J1	-0.18098	-3.84213	0.337504	0.000138252	0.000643586
PRRG4	-0.180903	-2.87737	-2.80057	0.00418757	0.0122446
CUEDC1	-0.180829	-4.14392	1.49367	4.0316e-05	0.000221082
MLPH	-0.180469	-3.17521	-1.92377	0.00159298	0.00535266
FAH	-0.180153	-4.90912	4.78569	1.25351e-06	1.09885e-05
AC018926.2	-0.180109	-2.2209	-4.43713	0.0268211	0.0595255
ZADH2	-0.179977	-5.03194	5.36119	6.86157e-07	6.43668e-06
CD9	-0.179954	-3.84051	0.331534	0.000139137	0.000646608
LMOD3	-0.179826	-4.15866	1.55223	3.78853e-05	0.000209379
AC010168.2	-0.179574	-2.28791	-4.28892	0.0225741	0.0516276
ACSL3	-0.179365	-2.34691	-4.15486	0.0193328	0.0453622
SLC1A1	-0.179288	-2.33874	-4.17363	0.0197558	0.0462278
RPL10P16	-0.179173	-3.4926	-0.898517	0.00052229	0.00205498
AL162151.2	-0.178966	-2.64651	-3.42281	0.00839817	0.0223531
OSGIN1	-0.178864	-3.06331	-2.26291	0.00231128	0.00739492
CYP4F11	-0.178826	-2.59093	-3.56508	0.00986122	0.0256903
ECHDC1	-0.178637	-3.6263	-0.438901	0.000318082	0.00133708
TMEM38A	-0.178591	-4.34049	2.2904	1.73271e-05	0.000106723
FBXO27	-0.178558	-2.84714	-2.88492	0.00459931	0.0132635
AL606489.1	-0.178452	-3.59206	-0.55814	0.00036168	0.00149638
EMILIN3	-0.178403	-3.589	-0.568753	0.000365841	0.00151268
MBOAT2	-0.178393	-2.32114	-4.21384	0.0206949	0.0480545
C19orf33	-0.17839	-1.40992	-5.88635	0.159208	0.252092
NTNG2	-0.178338	-2.89905	-2.73955	0.00391331	0.0115781
RPL3L	-0.17824	-3.34506	-1.3867	0.000886704	0.0032546
SERPINB6	-0.178229	-3.59863	-0.535358	0.000352908	0.00146542
ARHGAP40	-0.178134	-3.73381	-0.0574294	0.000211086	0.000939699
PALMD	-0.17812	-4.07372	1.21745	5.40745e-05	0.000285628
AC091151.1	-0.178032	-3.54319	-0.726523	0.000433716	0.00175453
FOXO1	-0.177922	-3.85814	0.39679	0.000129756	0.000610071
AC015712.2	-0.177815	-3.38324	-1.2623	0.000774615	0.00289267
ZNF613	-0.177665	-3.52096	-0.80239	0.000470748	0.00188092
NDNF	-0.177573	-2.15361	-4.58161	0.0317652	0.0685151
CHST2	-0.177479	-2.58681	-3.57551	0.00997825	0.0259465
RNASE4	-0.177277	-3.8522	0.374782	0.000132846	0.000622031
PRKCA	-0.177203	-2.89405	-2.75368	0.00397515	0.0117239
EEF1A1P11	-0.17718	-2.80186	-3.00965	0.00528501	0.0149596
AC004080.15	-0.176617	-2.34572	-4.15761	0.0193941	0.0454829
PARD6G	-0.176604	-5.51342	7.73954	5.7401e-08	7.32211e-07
ANKRD1	-0.17648	-1.98695	-4.92064	0.0474921	0.0955793
TTC22	-0.176378	-3.17815	-1.91468	0.00157721	0.00530362
RGS2	-0.176289	-1.85938	-5.16202	0.0635805	0.120882
AP000844.2	-0.176145	-1.32393	-6.00243	0.186154	0.285164
MAF	-0.176144	-2.43043	-3.9594	0.015444	0.0375214
CYP4B1	-0.176037	-1.82364	-5.22682	0.0688249	0.128825
MTOR	-0.175806	-3.42575	-1.12221	0.000665407	0.00254259
AC025580.1	-0.175397	-2.62228	-3.4852	0.00901023	0.0237277
ZNF615	-0.175313	-2.47462	-3.85328	0.0136802	0.0337833
GPM6B	-0.175309	-3.15644	-1.98148	0.0016969	0.00566285
SOX15	-0.17521	-2.955	-2.58004	0.0032794	0.00998896
DUOX1	-0.175114	-2.71178	-3.25201	0.00693099	0.0189157
AC015712.7	-0.175034	-3.35003	-1.37059	0.000871307	0.00320811
MYH6	-0.175014	-4.86701	4.5913	1.53682e-06	1.31183e-05
EEF1A1P13	-0.174911	-2.57124	-3.61477	0.0104317	0.0269612
LPAR6	-0.174838	-2.82569	-2.94424	0.00491335	0.0140621
ZNF750	-0.174762	-2.34269	-4.16458	0.0195506	0.0458026
EDNRB	-0.174688	-2.15147	-4.58612	0.0319341	0.0687924
SEL1L	-0.174667	-2.52456	-3.73112	0.0119036	0.0300819
CCDC69	-0.174651	-2.55769	-3.64877	0.0108413	0.0278093
PRKAA2	-0.174478	-3.593	-0.554888	0.000360415	0.00149251
MARVELD3	-0.174428	-3.48446	-0.925992	0.000538042	0.00210785
MTARC1	-0.174355	-3.19112	-1.87457	0.00150948	0.0051162
PPP1R3B	-0.174109	-3.50186	-0.867222	0.000504913	0.00199755
AC096533.1	-0.174049	-3.57126	-0.630076	0.000390848	0.00160345
SYT1	-0.173996	-1.98197	-4.93037	0.0480493	0.09653
CARMN	-0.173979	-4.01247	0.980041	6.96236e-05	0.000356449
CTSF	-0.173921	-3.49526	-0.889559	0.000517255	0.0020387
SEZ6L2	-0.173864	-2.33919	-4.17261	0.0197325	0.0461893
HACD1	-0.17374	-3.73301	-0.0603205	0.000211742	0.000942004
COL28A1	-0.173676	-2.62771	-3.47127	0.00886973	0.0234346
LINC01137	-0.173462	-2.30956	-4.24012	0.0213334	0.049269
AC018645.3	-0.173302	-3.94748	0.731829	9.07171e-05	0.000447003
SUMF2	-0.173103	-4.23177	1.84553	2.77541e-05	0.000160041
FERMT2	-0.172887	-2.80206	-3.0091	0.00528178	0.0149535
AP002800.1	-0.172846	-2.91682	-2.68921	0.00370083	0.0110531
CD320	-0.172835	-2.85904	-2.85182	0.00443302	0.0128627
PRRT3-AS1	-0.172399	-2.22025	-4.43853	0.026865	0.0595841
NPM1P25	-0.172377	-4.41553	2.60358	1.24439e-05	8.04542e-05
GPR155	-0.172276	-3.94813	0.734282	9.04799e-05	0.000446156
ALAD	-0.172144	-3.31523	-1.48297	0.000984595	0.0035656
TIFA	-0.172049	-3.43884	-1.07873	0.000634783	0.00243786
IVD	-0.171707	-3.89816	0.545975	0.000110629	0.000531682
C10orf71	-0.171478	-4.06528	1.18453	5.60022e-05	0.00029433
ELMO3	-0.171452	-3.0879	-2.18939	0.00213176	0.00690634
HOXD11	-0.17136	-3.35181	-1.3648	0.000865844	0.00319316
TRGV7	-0.171162	-1.4653	-5.80775	0.143491	0.232078
MIR3682	-0.170931	-2.42797	-3.96525	0.0155478	0.0377064
AC012181.2	-0.170796	-2.76688	-3.10467	0.0058767	0.0163964
AL731533.1	-0.170745	-2.85204	-2.87129	0.00453009	0.0130971
CSPG4	-0.170677	-2.59544	-3.55365	0.00973453	0.0253999
MT-ND3	-0.170576	-2.20128	-4.47969	0.0281882	0.0620349
DMRTA1	-0.170493	-3.02552	-2.37482	0.00261444	0.00822222
QDPR	-0.170329	-2.97519	-2.52176	0.00307476	0.00947558
RNF157	-0.170158	-1.72244	-5.40356	0.0856298	0.153347
SARDH	-0.170135	-1.9544	-4.98374	0.0512308	0.10162
PER2	-0.169854	-3.0187	-2.39488	0.00267289	0.00838287
TUSC3	-0.16977	-2.92883	-2.65503	0.00356327	0.0107057
TRGV4	-0.169556	-3.45113	-1.03777	0.000607234	0.00234514
AC024075.1	-0.169546	-2.47824	-3.84451	0.013544	0.0334894
FZD3	-0.169505	-4.12814	1.43117	4.30835e-05	0.000233721
RAB6C-AS1	-0.169414	-3.24107	-1.71869	0.00127306	0.00443944
ANXA4	-0.169347	-4.77885	4.18933	2.34312e-06	1.89912e-05
MIR1-1HG	-0.168943	-4.40559	2.5618	1.30053e-05	8.36124e-05
KIF13A	-0.168566	-3.96247	0.788721	8.53748e-05	0.000424201
DHRS12	-0.168555	-4.44223	2.71619	1.10486e-05	7.24405e-05
PAOX	-0.168471	-2.43165	-3.95649	0.0153927	0.0374235
AC006033.2	-0.168404	-1.82922	-5.21678	0.0679827	0.127598
MIR5685	-0.168384	-2.92984	-2.65214	0.00355189	0.010676
RPL26P19	-0.168383	-3.18527	-1.89271	0.00153973	0.00519294
ITGA7	-0.168297	-2.18282	-4.51941	0.0295297	0.0644528
ARHGAP10	-0.167977	-3.8799	0.477725	0.000118999	0.000567513
MBNL2	-0.16795	-2.5799	-3.59296	0.0101772	0.0263936
HSPB7	-0.167905	-1.84917	-5.18067	0.0650447	0.123202
AC002467.1	-0.1679	-3.33286	-1.42616	0.000925578	0.0033842
LCP1	-0.167734	-2.1714	-4.54382	0.0303869	0.0660298
HCG11	-0.167569	-3.22302	-1.7753	0.00135425	0.00467478
VSTM4	-0.167559	-2.74148	-3.17294	0.00634317	0.017487
TNS4	-0.16713	-1.37222	-5.93814	0.170633	0.266077
AC021231.2	-0.167065	-4.1791	1.63373	3.47454e-05	0.000193963
CSF3	-0.166561	-2.24623	-4.38161	0.0251404	0.0564283
MIR221	-0.166502	-2.8557	-2.86112	0.00447911	0.0129799
OLMALINC	-0.166414	-2.33093	-4.1915	0.0201676	0.0470783
MT2P1	-0.166412	-2.00979	-4.87576	0.0450087	0.0913093
ZNF671	-0.166403	-3.59055	-0.563407	0.000363739	0.00150445
ACCS	-0.166385	-3.13496	-2.04711	0.00182348	0.00603655
FAXDC2	-0.166256	-2.54234	-3.68705	0.0113225	0.0288592
FOXF1	-0.16625	-2.07913	-4.73643	0.0381325	0.0796471
HHATL	-0.166239	-4.64885	3.60878	4.31295e-06	3.20978e-05
AC018553.1	-0.166085	-3.75576	0.0217362	0.000193898	0.000873726
CAVIN1	-0.165945	-2.03487	-4.82591	0.0424098	0.0869016
AC025171.1	-0.165707	-3.62839	-0.431563	0.00031558	0.0013282
SERP2	-0.165497	-3.15135	-1.99704	0.0017261	0.00575464
NPPC	-0.165408	-1.82506	-5.22427	0.0686094	0.128459
DLK2	-0.165232	-1.84154	-5.19453	0.0661559	0.124891
ATP8B4	-0.165195	-2.56755	-3.62404	0.0105418	0.027184
SNORA80B	-0.165136	-2.55116	-3.66508	0.0110437	0.0282382
CAVIN4	-0.165017	-3.42249	-1.133	0.000673238	0.0025682
KBTBD7	-0.164982	-3.57478	-0.617954	0.000385772	0.0015846
RGN	-0.164973	-2.8871	-2.77325	0.00406244	0.0119501
GPRC5D	-0.164944	-2.73047	-3.20234	0.00655554	0.0179932
SPOCK1	-0.164892	-1.61287	-5.58367	0.107426	0.183926
CLU	-0.164317	-1.69886	-5.44331	0.0899894	0.159536
GAMT	-0.163943	-2.31192	-4.23476	0.0212017	0.0490063
SLC37A4	-0.163879	-4.34427	2.30608	1.70421e-05	0.000105348
FFAR2	-0.16384	-1.77309	-5.31635	0.076844	0.140577
PCDH7	-0.16383	-2.6233	-3.48257	0.0089836	0.0236667
AC138932.2	-0.16365	-1.63429	-5.54939	0.10285	0.177584
AC015922.2	-0.163629	-2.23353	-4.40953	0.0259713	0.0579693
SWT1	-0.163582	-4.97447	5.09031	9.11061e-07	8.31222e-06
SMIM10L2B	-0.163534	-3.39847	-1.2123	0.000733702	0.0027618
SLC35A1	-0.163384	-3.44852	-1.04648	0.000612992	0.00236348
ZNF827	-0.163235	-2.63904	-3.44211	0.00858287	0.0227635
NSUN7	-0.163221	-2.80742	-2.99443	0.00519606	0.0147569
H19	-0.162996	-1.6658	-5.49813	0.0964022	0.168627
RBPMS2	-0.162874	-2.4211	-3.98157	0.0158413	0.0382957
MTERF4	-0.16284	-5.56271	7.99386	4.40584e-08	5.79338e-07
ALDH6A1	-0.162719	-2.84393	-2.89383	0.00464512	0.0133812
ELOVL7	-0.162633	-2.08086	-4.73291	0.0379735	0.0793479
UNC45B	-0.162612	-4.13697	1.46614	4.15124e-05	0.000226369
H2AZ2P1	-0.162522	-2.8497	-2.8778	0.00456299	0.0131698
C16orf70	-0.16248	-3.30506	-1.51558	0.00102018	0.00367981
RNF180	-0.162407	-4.2707	2.00361	2.34733e-05	0.000138696
AMPD1	-0.162374	-3.48524	-0.923349	0.000536506	0.00210364
TRGC2	-0.161937	-1.26264	-6.08074	0.207327	0.310558
SPRYD7	-0.161874	-5.08323	5.60529	5.31558e-07	5.16755e-06
GDF15	-0.161709	-1.3308	-5.99342	0.183883	0.282366
AL033523.1	-0.161602	-2.43686	-3.94408	0.0151756	0.0369548
AC103957.2	-0.161601	-3.10534	-2.1369	0.00201231	0.00657081
CBLL1	-0.16146	-2.95444	-2.58167	0.00328532	0.0100003
KAZALD1	-0.161441	-1.60789	-5.59158	0.108512	0.185181
STK39	-0.161357	-2.28623	-4.2927	0.0226732	0.0518282
MAL	-0.16131	-2.53665	-3.70119	0.0115058	0.0292498
PIK3CD-AS2	-0.161284	-3.10594	-2.13508	0.00200831	0.00656088
ZNF853	-0.161219	-3.19246	-1.87043	0.00150266	0.00510013
SFTPD	-0.161143	-3.766	0.0588303	0.000186337	0.000842993
PARP6	-0.161031	-2.51945	-3.74372	0.0120753	0.0304257
EEF1A1P12	-0.161024	-3.36565	-1.31978	0.000824505	0.00305557
MPZ	-0.160892	-2.57887	-3.59556	0.0102072	0.0264511
MSRB3	-0.160803	-1.86074	-5.15953	0.0633883	0.1206
SFN	-0.160682	-1.30626	-6.02539	0.192087	0.292121
AC026436.1	-0.160505	-3.17864	-1.91316	0.00157459	0.00529872
RFLNA	-0.160348	-1.94836	-4.99533	0.0519509	0.102869
ROR2	-0.1601	-2.14438	-4.60108	0.0325007	0.0698365
VCL	-0.160043	-2.00637	-4.88251	0.0453734	0.0919117
AMIGO1	-0.159842	-4.50534	2.98488	8.32096e-06	5.68432e-05
MYOZ3	-0.159759	-3.99624	0.917699	7.44058e-05	0.000377253
MYO15B	-0.159617	-2.21106	-4.45853	0.0274995	0.0607052
C1QL1	-0.159275	-3.12844	-2.06694	0.00186357	0.00615583
COL4A5	-0.159261	-3.09891	-2.15629	0.00205562	0.00668985
ACOX3	-0.15922	-3.70119	-0.17429	0.000239306	0.00104722
AVPI1	-0.159179	-2.33818	-4.17491	0.0197851	0.0462885
LINC01128	-0.159044	-3.20856	-1.82042	0.00142268	0.00487282
MINPP1	-0.159041	-3.06619	-2.25434	0.00228957	0.00733578
NEDD9	-0.158919	-2.56824	-3.6223	0.010521	0.0271561
TMEM125	-0.158826	-2.83339	-2.92301	0.00479848	0.0137767
SELENBP1	-0.158495	-2.56776	-3.62351	0.0105354	0.027184
PON1	-0.158408	-1.79274	-5.28184	0.0736402	0.136068
CNTN3	-0.158363	-2.9802	-2.50725	0.00302586	0.00933964
DEAF1	-0.158354	-4.0235	1.02253	6.65424e-05	0.000342602
AP000696.1	-0.158241	-2.1628	-4.56212	0.0310462	0.0672512
TMEM251	-0.15814	-4.43368	2.68006	1.14783e-05	7.48886e-05
TMEM187	-0.15797	-3.94067	0.70603	9.32493e-05	0.000457992
ADPRHL1	-0.157969	-2.2182	-4.44301	0.0270056	0.0598278
SLC25A4	-0.157956	-4.23442	1.85625	2.74404e-05	0.000158701
STARD4	-0.157793	-2.73372	-3.19369	0.00649229	0.017844
IGFBP6	-0.157647	-1.43588	-5.84988	0.151685	0.242571
AL096855.1	-0.157641	-2.82584	-2.94382	0.00491105	0.0140585
CERT1	-0.157622	-3.327	-1.44509	0.000944836	0.00343987
PPP1R27	-0.157496	-3.56544	-0.650145	0.000399402	0.00163409
AC079140.2	-0.15742	-2.54895	-3.67057	0.0111128	0.028399
CAPNS2	-0.157357	-2.36193	-4.12021	0.018576	0.0438658
MIR5687	-0.157251	-2.84533	-2.88994	0.00462504	0.0133292
CCN5	-0.157239	-2.19755	-4.48775	0.0284553	0.0625421
PCP4L1	-0.15723	-2.02963	-4.83638	0.0429423	0.0878082
EDEM3	-0.156986	-2.43769	-3.9421	0.0151413	0.0368977
GRASP	-0.156888	-2.35103	-4.14538	0.0191225	0.0449694
CEBPD	-0.156858	-1.5529	-5.67731	0.121103	0.202441
AC026391.1	-0.156674	-1.63038	-5.55568	0.103673	0.178756
RAB6D	-0.156673	-2.96556	-2.5496	0.00317084	0.00971288
C12orf60	-0.156642	-3.51205	-0.832677	0.000486408	0.00193556
B3GALNT1	-0.156642	-2.70394	-3.27274	0.00709408	0.019296
NEK3	-0.156586	-3.40169	-1.20169	0.000725301	0.00273622
AC008764.2	-0.156568	-2.32633	-4.202	0.0204138	0.0475442
TRGJP2	-0.156365	-1.36091	-5.9534	0.174178	0.270523
CHDH	-0.156349	-2.55845	-3.64686	0.010818	0.0277598
SNORA31	-0.156191	-2.23927	-4.39693	0.025593	0.0572749
RNF39	-0.156159	-2.22522	-4.42769	0.0265273	0.059027
CAV3	-0.156149	-4.51379	3.02111	8.0091e-06	5.4988e-05
FRAT1	-0.155985	-4.14192	1.48574	4.06572e-05	0.000222417
SIDT2	-0.155983	-3.4882	-0.913373	0.000530748	0.00208346
AC026403.1	-0.155904	-1.4048	-5.89346	0.160724	0.254021
FAM3D	-0.155772	-1.10614	-6.26398	0.269216	0.381056
UGT2B4	-0.155707	-1.32806	-5.99701	0.184784	0.283424
RNA5SP111	-0.155473	-1.35479	-5.96161	0.176119	0.272947
MTRNR2L12	-0.155411	-2.1477	-4.59408	0.0322342	0.0693512
SBSPON	-0.155367	-2.26022	-4.35069	0.0242521	0.0548678
AL512329.2	-0.155271	-2.11435	-4.66388	0.034997	0.0741647
C11orf54	-0.155228	-3.96704	0.80612	8.3805e-05	0.000418075
SLITRK6	-0.155104	-2.39093	-4.05267	0.0171875	0.0410558
LAT2	-0.155054	-2.26027	-4.35058	0.0242491	0.0548678
RWDD2A	-0.154992	-3.18959	-1.87934	0.00151737	0.00513297
ADI1	-0.154935	-4.42237	2.63239	1.20708e-05	7.83801e-05
PCP2	-0.154909	-2.34314	-4.16354	0.0195273	0.0457591
BORCS7	-0.154709	-4.12547	1.42066	4.35677e-05	0.000235694
RYR1	-0.154533	-3.42077	-1.1387	0.00067741	0.00258339
TTTY14	-0.154517	-3.06982	-2.24351	0.00226247	0.00726087
PHKA2-AS1	-0.154481	-3.42483	-1.12525	0.000667603	0.00254955
MCEE	-0.154146	-4.70595	3.86197	3.3048e-06	2.561e-05
AGA	-0.154138	-3.77231	0.0817279	0.000181818	0.000824189
FZD1	-0.154004	-3.128	-2.06826	0.00186628	0.00616327
AL162231.2	-0.15386	-2.90587	-2.72029	0.00383055	0.0113854
AC020637.1	-0.153778	-4.18542	1.65904	3.38246e-05	0.00018921
AC016769.3	-0.15368	-3.04987	-2.30288	0.00241523	0.0076789
KLF15	-0.153641	-2.87127	-2.81768	0.00426794	0.0124393
C12orf57	-0.153517	-2.43773	-3.94199	0.0151394	0.0368977
MPP5	-0.153409	-3.2751	-1.61116	0.00113214	0.00402098
MPPED2-AS1	-0.153345	-2.98513	-2.49294	0.00297841	0.00920776
RPS27L	-0.153061	-3.85328	0.378784	0.000132279	0.000619819
FAM135A	-0.15303	-1.91676	-5.05541	0.0558584	0.109072
EPHA4	-0.152955	-3.00002	-2.44956	0.00283909	0.00883308
AC026355.2	-0.152584	-1.82719	-5.22044	0.0682887	0.127997
AUH	-0.152569	-2.85481	-2.86362	0.00449157	0.0130132
CDKN1C	-0.15239	-2.55677	-3.65106	0.0108696	0.0278608
ZNF652	-0.152366	-3.25647	-1.67016	0.00120739	0.00425061
GSPT2	-0.152104	-2.94179	-2.61797	0.00342	0.010364
TSPYL2	-0.151854	-3.08363	-2.2022	0.002162	0.00698938
PPP1R13B	-0.151541	-4.81886	4.37095	1.93644e-06	1.60662e-05
RASD2	-0.151537	-2.3658	-4.11124	0.0183851	0.0434825
GPRC5C	-0.151286	-2.41779	-3.9894	0.015984	0.0385861
AC129492.2	-0.151252	-1.89617	-5.09403	0.058534	0.113179
ABLIM1	-0.151124	-2.13515	-4.62048	0.0332514	0.0711583
CADM1	-0.15102	-2.34589	-4.1572	0.0193851	0.0454694
SPCS3	-0.150921	-3.59243	-0.556883	0.00036119	0.00149522
TRBV26OR9-2	-0.150762	-2.77175	-3.09151	0.00579087	0.0161801
KAT2B	-0.150702	-2.92065	-2.67833	0.00365645	0.0109421
COG6	-0.150659	-3.62637	-0.438647	0.000317995	0.00133708
NISCH	-0.150601	-4.4579	2.7826	1.03005e-05	6.80173e-05
RSPH3	-0.150548	-4.3348	2.26686	1.7764e-05	0.000108874
C1orf21	-0.150544	-3.21862	-1.78906	0.00137475	0.00473
CYP7B1	-0.150537	-3.03746	-2.33961	0.00251495	0.00795331
AC078993.1	-0.150513	-1.76943	-5.32273	0.0774531	0.141464
NEBL-AS1	-0.150495	-2.73185	-3.19868	0.0065287	0.0179296
TRGV2	-0.150412	-3.21166	-1.81076	0.00140774	0.00482771
DHX32	-0.150348	-4.27648	2.02721	2.28937e-05	0.000135859
MAGOH2P	-0.150286	-2.89436	-2.75278	0.00397118	0.0117194
AC025280.1	-0.150276	-3.81067	0.22171	0.000156495	0.00072089
LPP	-0.150114	-2.47888	-3.84295	0.0135198	0.0334419
CACNA1H	-0.150073	-1.72126	-5.40557	0.0858447	0.153665
FST	-0.149994	-2.04281	-4.81	0.0416137	0.0855014
PGBD4P8	-0.14993	-1.6593	-5.50877	0.0977037	0.170401
PRICKLE2	-0.149482	-3.25388	-1.67833	0.00121819	0.00428201
ACER2	-0.149476	-2.01275	-4.86992	0.0446955	0.0907953
MOAP1	-0.149472	-4.31855	2.19978	1.90709e-05	0.000115843
AC093496.1	-0.149432	-2.45413	-3.90271	0.0144744	0.0354751
EEF1AKMT3	-0.14935	-3.9137	0.604282	0.000103949	0.000503478
SIDT1	-0.149174	-2.31156	-4.23559	0.0212219	0.0490447
AL158206.1	-0.14916	-2.88001	-2.79318	0.00415335	0.0121676
PIGH	-0.14911	-3.24652	-1.70155	0.00124946	0.00437054
CITED2	-0.1491	-2.036	-4.82365	0.0422954	0.0867192
CANT1	-0.149011	-3.0906	-2.18129	0.00211288	0.00685532
PITX1	-0.149009	-2.20031	-4.4818	0.0282578	0.0621781
AP1B1P1	-0.148609	-2.86491	-2.83544	0.00435305	0.0126549
CALML3	-0.148561	-2.29225	-4.27917	0.0223205	0.0512021
BEX5	-0.148543	-1.56266	-5.6623	0.118788	0.199205
AC012181.1	-0.148508	-2.57203	-3.61279	0.0104083	0.0269108
MRAP2	-0.148467	-2.64566	-3.425	0.00841896	0.0223997
CLEC3B	-0.148444	-1.78087	-5.30273	0.0755621	0.138827
LY6K	-0.148375	-2.12158	-4.64885	0.034382	0.073108
WDR93	-0.148242	-3.0721	-2.2367	0.00224559	0.00721968
GRAMD4P3	-0.148166	-2.59425	-3.55667	0.00976789	0.0254625
PKP2	-0.148074	-3.23174	-1.74797	0.00131441	0.00455573
SNORA73B	-0.148062	-1.38838	-5.9161	0.165662	0.259928
ARL4D	-0.148013	-2.04075	-4.81414	0.0418191	0.0859105
RPRM	-0.148008	-2.14204	-4.60601	0.0326898	0.0701656
FHOD3	-0.147978	-2.35896	-4.12707	0.0187234	0.044145
FAM217B	-0.147812	-4.02305	1.02082	6.66643e-05	0.000342971
DMPK	-0.147584	-2.38786	-4.05986	0.0173302	0.0413531
EXTL2	-0.147516	-3.22138	-1.78041	0.00136182	0.0046912
NTF4	-0.147457	-2.71048	-3.25545	0.00695777	0.0189804
RBM47	-0.147377	-2.95811	-2.5711	0.00324712	0.0099212
FAR2P4	-0.147329	-1.56004	-5.66634	0.119406	0.200096
MTMR10	-0.147249	-5.08915	5.63362	5.16041e-07	5.04545e-06
MTND2P28	-0.147047	-0.985805	-6.38849	0.324722	0.439347
DPYSL3	-0.147046	-1.9546	-4.98334	0.0512065	0.101616
CCDC186	-0.14697	-2.44656	-3.92088	0.0147781	0.0361416
BCHE	-0.146856	-2.12745	-4.63659	0.0338886	0.0722953
AC010531.6	-0.146802	-2.23442	-4.40757	0.0259121	0.0578656
CHD3	-0.146649	-3.57099	-0.631005	0.000391241	0.00160458
AC018752.1	-0.146541	-3.08564	-2.19618	0.00214773	0.00694982
AKAP1	-0.146328	-3.72285	-0.0968074	0.0002202	0.000975633
LRTM1	-0.146321	-4.22874	1.83327	2.81172e-05	0.000161793
PYGO1	-0.146128	-3.04532	-2.31635	0.00245133	0.00777013
AL035413.1	-0.146075	-2.52854	-3.72129	0.0117714	0.0298084
DHRS7	-0.146016	-1.96767	-4.95813	0.0496773	0.0992164
PPL	-0.145776	-2.39591	-4.04101	0.0169589	0.0405878
SNORD17	-0.145717	-1.66184	-5.50462	0.0971935	0.16975
CNDP2	-0.14546	-2.88262	-2.78584	0.00411965	0.0120871
EEF1A1P19	-0.14545	-2.52022	-3.74183	0.0120495	0.0303887
SEMA3F	-0.145426	-2.31766	-4.22175	0.020885	0.0483972
FAM230I	-0.145412	-2.23917	-4.39715	0.0255996	0.0572803
AL607035.1	-0.145394	-2.08141	-4.73178	0.0379228	0.0792661
UTP14C	-0.145275	-2.69165	-3.3051	0.00735661	0.0199069
IDI1	-0.145174	-2.7562	-3.13345	0.0060689	0.0168363
HJV	-0.144924	-4.035	1.06697	6.34666e-05	0.000328875
ATP2A1	-0.14475	-3.30008	-1.53152	0.00103805	0.0037284
ERBB3	-0.144621	-2.71594	-3.24098	0.00684575	0.0187025
SCGB2A1	-0.1446	-1.596	-5.61037	0.111144	0.188424
DUSP27	-0.144349	-3.23678	-1.73217	0.00129192	0.00449604
ST3GAL3	-0.144201	-4.16657	1.58374	3.66385e-05	0.000203367
FUCA1	-0.144149	-3.21588	-1.79759	0.00138762	0.00476709
AC024075.2	-0.14413	-3.60207	-0.523403	0.000348391	0.0014502
HRCT1	-0.144124	-1.94048	-5.01039	0.0529025	0.104269
PRUNE2	-0.144105	-1.62028	-5.57187	0.105826	0.181825
MIR23A	-0.144103	-1.55932	-5.66745	0.119577	0.200302
AC253536.5	-0.1441	-1.81803	-5.23688	0.069679	0.130067
GFRA1	-0.144092	-2.99531	-2.46329	0.00288247	0.00894765
DDAH1	-0.144077	-3.01932	-2.39305	0.00266751	0.00836792
SIK1B	-0.144008	-1.88514	-5.11456	0.0600116	0.115577
PPP1R14A	-0.143943	-1.52515	-5.71943	0.127875	0.211202
ATMIN	-0.143935	-3.87322	0.452861	0.000122205	0.000581783
AC104695.4	-0.143852	-1.82392	-5.22632	0.0687824	0.128763
NPNT	-0.143813	-1.68613	-5.46454	0.0924168	0.163034
H4-16	-0.14371	-1.91347	-5.0616	0.0562782	0.109703
GPR108	-0.143628	-5.03397	5.37078	6.79306e-07	6.38118e-06
MTUS1	-0.143587	-2.80038	-3.01369	0.0053089	0.0150208
B3GAT1	-0.143547	-1.76152	-5.33648	0.0787826	0.143221
ARHGEF38-IT1	-0.143399	-2.0283	-4.83902	0.0430775	0.0879792
PLEKHH1	-0.143356	-1.88067	-5.12285	0.0606189	0.116533
RPS11P5	-0.143277	-2.61436	-3.50547	0.00921884	0.0242396
LINC01088	-0.143248	-1.11482	-6.25445	0.265484	0.377218
ZDHHC1	-0.143097	-2.89483	-2.75147	0.00396539	0.0117057
DCXR-DT	-0.143065	-2.92664	-2.66126	0.00358792	0.0107748
TMEM256	-0.142868	-2.29655	-4.26949	0.0220715	0.0507075
DNMBP	-0.142774	-3.47993	-0.94125	0.000546997	0.00213496
TRIM38	-0.142619	-2.97904	-2.51061	0.00303711	0.00936591
TIMP4	-0.142612	-1.87476	-5.13376	0.0614294	0.11769
EMID1	-0.142432	-2.55693	-3.65067	0.0108647	0.0278536
MRPS23	-0.142277	-3.50369	-0.86102	0.000501539	0.00198593
CWH43	-0.14224	-1.4057	-5.89221	0.160457	0.253699
CUTC	-0.142009	-4.31267	2.17559	1.95654e-05	0.00011853
AC007485.1	-0.142004	-3.06507	-2.25769	0.00229803	0.00735943
OPN1SW	-0.142002	-3.48177	-0.935043	0.000543336	0.00212371
HOXA9	-0.141953	-2.6341	-3.45483	0.00870682	0.0230353
AC141930.1	-0.141888	-1.54473	-5.68979	0.123067	0.205022
RAPGEF3	-0.141794	-3.38084	-1.27017	0.000781261	0.0029159
AL021328.1	-0.141763	-3.05053	-2.30092	0.00241001	0.00766765
RPSAP47	-0.141707	-2.0149	-4.86566	0.0444687	0.0904146
ZNF22	-0.141468	-3.06483	-2.25839	0.00229982	0.0073634
ZNF395	-0.141417	-3.70649	-0.155358	0.000234488	0.00102944
BCL2L2	-0.141365	-3.65863	-0.325276	0.000281473	0.00120358
TUBA4A	-0.141302	-1.91887	-5.05143	0.0555902	0.108704
MT-TL1	-0.141036	-1.74463	-5.36566	0.0816859	0.147653
ARRB1	-0.141022	-3.52021	-0.804944	0.000472048	0.00188391
CAMK2G	-0.141018	-3.55065	-0.700971	0.000421918	0.00171188
PTPN18	-0.140917	-3.56483	-0.652238	0.000400305	0.00163684
CRYZL2P	-0.140842	-2.49349	-3.80739	0.0129829	0.0323127
SCARNA7	-0.140825	-1.9575	-4.97776	0.0508638	0.101068
GJB1	-0.140817	-1.39169	-5.91156	0.164657	0.258709
PCTP	-0.140808	-2.52096	-3.74	0.0120245	0.0303434
IRX4	-0.1408	-1.39439	-5.90785	0.163841	0.25773
GGT1	-0.140718	-1.14124	-6.22498	0.254335	0.365028
AL451062.1	-0.140704	-4.05269	1.13557	5.8997e-05	0.000307817
AC007750.1	-0.14063	-2.56757	-3.624	0.0105413	0.027184
EEF1A1P9	-0.140616	-2.78823	-3.0468	0.00550876	0.0154933
PLCH2	-0.140435	-2.41086	-4.0058	0.0162873	0.0392143
MYPN	-0.140435	-3.99644	0.91845	7.43462e-05	0.000377117
CAMK2B	-0.140401	-2.12293	-4.64603	0.0342676	0.0729102
AC036176.1	-0.140254	-3.46196	-1.00155	0.00058388	0.00226467
EBF4	-0.140043	-2.10658	-4.67999	0.0356692	0.0753576
PCYOX1	-0.140009	-2.54058	-3.69142	0.0113788	0.0289602
AL450384.2	-0.139895	-3.01574	-2.40356	0.00269862	0.00844805
NIPAL2	-0.139892	-2.91728	-2.68791	0.00369549	0.0110396
COG5	-0.13987	-2.62426	-3.48011	0.00895863	0.0236192
HAAO	-0.139726	-2.12059	-4.6509	0.0344652	0.0732393
CHP2	-0.139678	-2.5663	-3.62718	0.0105793	0.0272498
CTH	-0.139519	-3.49054	-0.905484	0.000526239	0.00206873
TMEM25	-0.139495	-2.79335	-3.03286	0.00542372	0.0152951
RPL10P12	-0.139405	-4.0837	1.25645	5.18774e-05	0.000275584
PBX1	-0.139384	-2.67158	-3.35768	0.0078045	0.0209486
HBA2	-0.139379	-1.63735	-5.54444	0.102208	0.176699
IGF1	-0.139285	-1.82657	-5.22156	0.0683818	0.128119
AC090617.5	-0.139177	-3.35166	-1.36528	0.000866296	0.00319397
ADAM33	-0.139029	-2.20385	-4.47414	0.0280059	0.0617134
PIGZ	-0.138774	-3.63192	-0.41921	0.00031141	0.00131267
KANK1	-0.138733	-2.6379	-3.44505	0.00861135	0.022827
PLEKHG3	-0.138703	-3.41875	-1.14539	0.000682341	0.00259784
DCHS1	-0.138642	-2.07638	-4.74204	0.0383866	0.080064
SMIM10	-0.138625	-2.12579	-4.64006	0.0340274	0.0725462
PDCD4	-0.138454	-2.85268	-2.86953	0.00452122	0.0130873
FBXL4	-0.13841	-3.27918	-1.59818	0.00111623	0.00397274
ANKRD35	-0.138316	-2.4186	-3.98749	0.0159491	0.0385291
SLC25A20	-0.138296	-2.07429	-4.74632	0.0385819	0.0803608
LDOC1	-0.138203	-1.82023	-5.23294	0.0693431	0.129582
SIAE	-0.137988	-2.88279	-2.78536	0.00411745	0.0120832
GLIS1	-0.137875	-2.47633	-3.84913	0.0136155	0.0336419
HMGA1P4	-0.137596	-2.39151	-4.05131	0.0171608	0.040999
NES	-0.137518	-1.84592	-5.18657	0.0655151	0.123904
BCAM	-0.137314	-1.9945	-4.90587	0.0466592	0.0941531
AC037487.3	-0.137192	-2.23961	-4.39618	0.0255706	0.0572339
JCAD	-0.13709	-2.12765	-4.63618	0.0338721	0.0722715
SNORD88A	-0.137008	-1.68821	-5.46108	0.0920164	0.162391
SOX14	-0.136711	-1.23197	-6.11855	0.218561	0.323656
SIX2	-0.136485	-2.16642	-4.55443	0.0307673	0.0667296
STK26	-0.13632	-2.31317	-4.23195	0.0211327	0.0488965
ADM2	-0.136263	-1.97882	-4.93651	0.0484043	0.0970718
MRGPRF	-0.136161	-1.51674	-5.73205	0.129986	0.214118
NLGN3	-0.136091	-2.32821	-4.19772	0.0203131	0.0473695
CD46	-0.136085	-2.49287	-3.80891	0.0130054	0.032357
BNIP3P18	-0.136049	-1.59487	-5.61214	0.111395	0.188757
TSPAN6	-0.136028	-3.0869	-2.1924	0.00213883	0.0069276
DHTKD1	-0.135985	-2.69726	-3.29036	0.00723579	0.0196188
MYO5C	-0.135878	-2.55929	-3.64474	0.010792	0.0277036
MEG3	-0.135836	-2.28055	-4.30542	0.0230101	0.0524666
RPL37AP1	-0.135785	-2.17997	-4.52553	0.0297422	0.0648588
ZBTB4	-0.135566	-3.5511	-0.699431	0.000421217	0.00170998
BDH2	-0.135449	-2.19426	-4.49484	0.028692	0.062971
ITGA9	-0.135356	-2.0888	-4.71664	0.037249	0.0781688
CBX7	-0.135227	-2.86941	-2.82287	0.00429265	0.0125006
ZNF432	-0.135156	-2.81581	-2.97142	0.00506441	0.0144219
POPDC3	-0.134979	-1.96163	-4.96982	0.0503799	0.100306
APOLD1	-0.13487	-1.8019	-5.26562	0.0721839	0.133755
COLEC12	-0.134752	-1.76197	-5.33571	0.0787074	0.143114
ANXA9	-0.134711	-2.79794	-3.02035	0.00534851	0.0151111
AC144450.1	-0.134702	-1.79886	-5.27102	0.0726658	0.13452
FOXN3	-0.134701	-2.79595	-3.02578	0.00538097	0.0151902
DDN	-0.134691	-2.70715	-3.26425	0.00702682	0.0191397
SREK1IP1	-0.134683	-4.56355	3.23579	6.38723e-06	4.50772e-05
WFS1	-0.134396	-2.89121	-2.76169	0.00401062	0.0118103
RPS23P8	-0.134239	-2.18376	-4.5174	0.02946	0.0643591
MEIS3P1	-0.134048	-2.10944	-4.67407	0.0354206	0.0748993
KCNMA1	-0.134047	-1.95993	-4.97309	0.0505785	0.100604
PHOSPHO2	-0.134029	-2.51633	-3.75141	0.0121815	0.0306366
USP51	-0.133878	-3.4749	-0.95816	0.000557096	0.0021688
RPS14P8	-0.133775	-1.51305	-5.73757	0.130922	0.215422
TDP2	-0.13361	-3.15847	-1.97525	0.00168536	0.00562846
SPATA13	-0.133584	-2.5633	-3.63471	0.01067	0.0274524
COL26A1	-0.133232	-1.68436	-5.46748	0.0927583	0.16351
SLC38A11	-0.13309	-1.12094	-6.24768	0.262871	0.374323
BHMT2	-0.133046	-2.53823	-3.69725	0.0114544	0.02913
AC124312.2	-0.132997	-2.13077	-4.62965	0.0336126	0.0718412
MCC	-0.132865	-2.24269	-4.38941	0.0253699	0.0568501
MIR573	-0.132741	-2.64981	-3.41428	0.00831786	0.0221696
EBP	-0.132664	-1.96393	-4.96537	0.0501112	0.0999076
CDKL5	-0.13258	-2.54721	-3.67491	0.0111677	0.0285124
SCARNA10	-0.132554	-1.91028	-5.0676	0.0566889	0.110425
LINC02724	-0.132526	-2.12263	-4.64665	0.0342927	0.0729295
AC010970.1	-0.132127	-1.77339	-5.31582	0.0767941	0.140539
AC011479.2	-0.132117	-2.06637	-4.76242	0.0393259	0.0815991
SERINC2	-0.13195	-2.73573	-3.18832	0.00645338	0.0177549
AGTRAP	-0.131841	-2.50781	-3.77235	0.0124751	0.0312707
ELP3	-0.13177	-4.13951	1.47617	4.10725e-05	0.000224239
MTMR9	-0.131318	-3.70475	-0.161574	0.000236059	0.00103534
NUCB1	-0.131273	-3.5994	-0.532695	0.000351897	0.00146211
TMEM192	-0.131145	-3.68583	-0.228976	0.000253788	0.00110072
CTNNBIP1	-0.131118	-4.19293	1.68913	3.27617e-05	0.000184094
NPR2	-0.130973	-2.62709	-3.47286	0.00888564	0.023463
SNORA12	-0.130945	-2.17421	-4.53784	0.0301743	0.0656646
ZNF350	-0.130783	-2.42198	-3.97949	0.0158035	0.038218
MATK	-0.130625	-1.57208	-5.64774	0.116587	0.196117
ABHD14B	-0.130541	-3.10678	-2.13256	0.00200275	0.0065443
RPL10AP6	-0.130428	-2.67338	-3.35298	0.00776335	0.020871
SPECC1L	-0.130409	-4.37275	2.42443	1.50374e-05	9.4758e-05
PEX11G	-0.130385	-2.54064	-3.69128	0.011377	0.0289602
C11orf1	-0.130354	-3.56094	-0.665643	0.000406136	0.00165671
SHLD1	-0.130238	-4.33154	2.25341	1.80186e-05	0.000110335
CHMP1A	-0.130168	-3.09732	-2.16109	0.00206649	0.00672201
PGAP3	-0.130145	-3.01353	-2.41004	0.00271795	0.0085027
CDK10	-0.130136	-2.3424	-4.16523	0.0195654	0.0458215
DMD	-0.130102	-2.24302	-4.38868	0.0253483	0.0568297
CRACR2B	-0.130063	-1.52952	-5.71285	0.12679	0.209828
TDRD1	-0.129958	-1.04766	-6.32627	0.295321	0.407773
MIR3936HG	-0.129951	-2.91419	-2.69669	0.00373162	0.0111249
HDDC2	-0.129913	-4.33114	2.25174	1.80506e-05	0.000110481
LONRF1	-0.129875	-2.83091	-2.92985	0.00483519	0.0138734
LUZP2	-0.129872	-1.37904	-5.92886	0.168519	0.263479
CHTF8	-0.129871	-3.08409	-2.20081	0.00215868	0.00698031
RPS24P8	-0.129763	-2.69334	-3.30066	0.00732	0.0198118
AL441992.2	-0.129678	-2.24544	-4.38334	0.0251912	0.0565238
CCDC8	-0.129672	-1.86652	-5.14893	0.0625743	0.119343
KIF22	-0.129614	-2.16883	-4.54931	0.030583	0.0663848
SERTAD1	-0.129554	-1.72021	-5.40735	0.0860355	0.153966
GCNT1	-0.129442	-1.22113	-6.1317	0.222634	0.328192
CRY2	-0.12942	-3.38798	-1.24677	0.000761661	0.00284976
RCAN3	-0.12932	-1.50189	-5.75417	0.133778	0.219186
GCSAML	-0.129316	-1.51899	-5.72869	0.129419	0.21339
AC005725.1	-0.129216	-2.32323	-4.20906	0.020581	0.047847
TP53	-0.129163	-2.2886	-4.28737	0.0225335	0.0515867
THNSL2	-0.12914	-1.62473	-5.56474	0.104873	0.180588
ZNF32	-0.129094	-3.5033	-0.862363	0.000502267	0.00198824
DHRS4L2	-0.128986	-2.56147	-3.6393	0.0107257	0.0275645
MMAB	-0.128916	-2.72523	-3.2163	0.00665893	0.0182546
AC010329.1	-0.128906	-2.48675	-3.82383	0.0132283	0.0328337
PIAS1	-0.128895	-3.02798	-2.36757	0.00259363	0.0081662
NAP1L5	-0.128816	-2.50027	-3.79083	0.0127403	0.0318193
PGPEP1	-0.128789	-3.93792	0.695646	9.42885e-05	0.000462403
CACNA1S	-0.128749	-2.903	-2.72841	0.00386522	0.0114638
PARP11	-0.128684	-3.08028	-2.21224	0.002186	0.00705525
AL136038.1	-0.12867	-2.3259	-4.203	0.0204372	0.0475776
BLVRB	-0.128583	-2.32855	-4.19693	0.0202945	0.0473342
BCAR3	-0.128447	-2.87194	-2.8158	0.00425903	0.0124186
VPS39	-0.128442	-4.33376	2.26258	1.78446e-05	0.000109318
LTBP4	-0.128409	-1.49308	-5.76719	0.13607	0.222184
R3HCC1	-0.128388	-3.0235	-2.38076	0.0026316	0.00827238
DNALI1	-0.128373	-1.4213	-5.87043	0.155874	0.247963
ABHD17C	-0.128348	-2.3564	-4.133	0.0188517	0.0444193
ACVR2A	-0.128254	-3.70986	-0.143311	0.000231474	0.00101949
ARHGEF25	-0.12815	-1.82771	-5.2195	0.0682093	0.127901
GALNS	-0.128147	-3.44262	-1.06614	0.000626185	0.00240823
PLN	-0.128056	-1.37117	-5.93955	0.170959	0.266433
PLIN2	-0.127986	-1.90499	-5.07754	0.0573757	0.111444
ENOX1	-0.127984	-2.39955	-4.03244	0.016793	0.0402542
TRIM72	-0.127972	-3.92739	0.655869	9.83782e-05	0.000478704
TSC22D1	-0.127944	-1.82049	-5.23248	0.0693038	0.129546
DUPD1	-0.127901	-3.80888	0.215147	0.000157599	0.000724752
MIR3609	-0.12783	-1.60098	-5.60251	0.110034	0.187101
RNF122	-0.127817	-2.4378	-3.94184	0.0151367	0.0368977
RETREG3	-0.127705	-4.24285	1.89038	2.64654e-05	0.00015365
TRAF3IP2	-0.127654	-2.56049	-3.64174	0.0107554	0.0276355
LINC02814	-0.127598	-2.72172	-3.22563	0.00672893	0.0184128
HEXA	-0.127298	-2.05139	-4.79273	0.0407674	0.0841553
KBTBD6	-0.127187	-3.14255	-2.02394	0.00177774	0.00590892
TSPAN18	-0.127174	-1.94567	-5.00048	0.0522745	0.103375
MAP2K4	-0.127096	-3.56787	-0.64177	0.00039581	0.00162088
TFPT	-0.126999	-1.98231	-4.92971	0.0480111	0.0964674
AC006042.1	-0.126987	-1.93286	-5.02491	0.0538374	0.105791
ENHO	-0.126896	-1.65946	-5.50852	0.0976727	0.170401
KCTD9	-0.126664	-2.77461	-3.08378	0.00574106	0.016054
MCTP2	-0.126643	-2.36062	-4.12324	0.0186409	0.0439734
STEAP2	-0.12657	-1.80261	-5.26437	0.0720729	0.133585
ROBO3	-0.126545	-2.52325	-3.73436	0.0119476	0.0301763
CLDN5	-0.126407	-1.63039	-5.55566	0.103671	0.178756
MYO18B	-0.126363	-3.3596	-1.33949	0.000842353	0.00311495
FKBP2	-0.126249	-2.11675	-4.65889	0.0347914	0.0738404
AL603825.1	-0.126228	-1.94148	-5.00849	0.0527812	0.104091
PLPP7	-0.126171	-2.6987	-3.28657	0.00720506	0.0195472
RPL13AP5	-0.126146	-1.89691	-5.09265	0.058436	0.113095
NEBL	-0.126033	-2.4985	-3.79515	0.0128032	0.0319412
TSHZ1	-0.126021	-2.70533	-3.26907	0.00706495	0.0192244
DUS1L	-0.125997	-2.28524	-4.29492	0.0227315	0.0519355
MGLL	-0.125824	-1.93985	-5.0116	0.0529798	0.104407
BTD	-0.125757	-2.87286	-2.81322	0.00424686	0.0123884
PLP1	-0.125731	-2.06388	-4.76747	0.0395626	0.0819889
RBMXL1	-0.125633	-3.20635	-1.82729	0.00143342	0.00490221
MIR4768	-0.125578	-1.98607	-4.92237	0.0475905	0.0957351
ZNF577	-0.125569	-2.56715	-3.62505	0.0105539	0.0272048
SNHG8	-0.125459	-1.90936	-5.06933	0.0568075	0.110609
SLC16A2	-0.125405	-2.2364	-4.40322	0.0257813	0.0576307
GNAZ	-0.125281	-2.16924	-4.54843	0.0305515	0.0663268
CREB3L1	-0.124857	-1.72242	-5.40359	0.0856333	0.153347
COCH	-0.124756	-1.32855	-5.99638	0.184624	0.283239
AL359513.1	-0.124624	-2.53159	-3.71373	0.0116708	0.0295812
GRPR	-0.124574	-1.47737	-5.79022	0.140228	0.227797
CASP7	-0.124559	-2.24434	-4.38577	0.0252625	0.0566569
PNKD	-0.124548	-2.2827	-4.3006	0.0228818	0.0522439
NXN	-0.124447	-3.30835	-1.50503	0.00100852	0.00364355
ELP5	-0.124436	-3.6083	-0.501725	0.000340348	0.00141888
THRB	-0.124367	-1.91937	-5.05048	0.0555262	0.108594
CIPC	-0.124365	-3.28833	-1.56904	0.00108135	0.00386066
CCDC60	-0.12408	-2.38153	-4.07466	0.0176274	0.041967
MAGED2	-0.124006	-2.86316	-2.84033	0.00437677	0.0127184
GNPNAT1	-0.123877	-2.32434	-4.20655	0.0205214	0.0477165
SLC22A5	-0.123856	-3.5354	-0.753162	0.000446372	0.0017964
AL035425.1	-0.123829	-1.91612	-5.05661	0.0559396	0.109146
HECW1	-0.123805	-3.94417	0.719295	9.19385e-05	0.000452042
IRS2	-0.123597	-1.59664	-5.60937	0.111001	0.188275
TTC39A	-0.123555	-2.41152	-4.00424	0.0162582	0.0391511
PCOLCE2	-0.123488	-1.57769	-5.63903	0.115293	0.194203
DPY19L3	-0.123483	-2.95489	-2.58037	0.00328061	0.00999041
IL17RA	-0.123482	-3.93552	0.686551	9.52083e-05	0.000465937
FAM111A	-0.12347	-2.2364	-4.40323	0.0257816	0.0576307
JAZF1	-0.123461	-1.89702	-5.09244	0.0584211	0.113095
NSUN6	-0.123402	-4.06829	1.19627	5.53066e-05	0.000291572
HOMER2	-0.123386	-2.27123	-4.32621	0.0235722	0.0535425
SCARNA5	-0.123234	-1.8055	-5.25924	0.0716195	0.132889
FADS2	-0.123207	-0.958198	-6.41504	0.338442	0.453638
CELF2	-0.123127	-2.07316	-4.7486	0.0386866	0.080542
SMDT1	-0.122982	-2.75926	-3.1252	0.00601319	0.0167157
NUDT10	-0.122891	-1.48869	-5.77365	0.137222	0.223795
DDIT4L	-0.122832	-1.87302	-5.13698	0.0616701	0.117989
AC119424.1	-0.122822	-4.4609	2.7953	1.01633e-05	6.72742e-05
TCF21	-0.122693	-1.89561	-5.09507	0.0586081	0.11329
AC092718.4	-0.122606	-1.08181	-6.29031	0.279878	0.392042
ANXA11	-0.122513	-3.30001	-1.53174	0.00103829	0.0037284
CNPY3	-0.122438	-2.67865	-3.33922	0.0076441	0.0205869
NR4A3	-0.122393	-1.14346	-6.22247	0.253415	0.363899
IL11RA	-0.122388	-2.98418	-2.49569	0.00298746	0.00923367
CBFA2T2	-0.122372	-2.55714	-3.65013	0.0108581	0.0278457
LINC01896	-0.122304	-1.6073	-5.59252	0.108642	0.18531
SNTG2-AS1	-0.122188	-0.975716	-6.39828	0.329694	0.444815
MTCO3P12	-0.12214	-0.962954	-6.41052	0.336052	0.451357
MALAT1	-0.122122	-1.31998	-6.00758	0.187466	0.286659
AC098649.1	-0.12209	-1.49251	-5.76804	0.13622	0.222373
GRAMD4P4	-0.122041	-2.92166	-2.67546	0.00364483	0.0109145
SPAG7	-0.121998	-3.18894	-1.88134	0.0015207	0.00514271
RBPMS	-0.121956	-1.67328	-5.48581	0.0949193	0.166566
WFDC1	-0.121873	-1.56969	-5.65144	0.117141	0.196904
RPL29P11	-0.121849	-1.95492	-4.98274	0.0511693	0.101572
NOP53	-0.121799	-2.24433	-4.38578	0.0252629	0.0566569
SMPD2	-0.121725	-2.5587	-3.64623	0.0108103	0.0277453
FECH	-0.121724	-1.83303	-5.20992	0.0674135	0.126809
KRT23	-0.121543	-1.07573	-6.29679	0.282584	0.394981
STARD8	-0.121473	-2.4375	-3.94255	0.0151491	0.03691
SCP2	-0.12133	-2.7556	-3.13507	0.00607991	0.0168565
NKX3-1	-0.121304	-2.3494	-4.14914	0.0192056	0.0451263
IGSF5	-0.121293	-2.67439	-3.35035	0.00774045	0.0208176
DTX2	-0.12127	-2.68983	-3.30989	0.00739626	0.0199944
AC246787.1	-0.121243	-1.7763	-5.31074	0.0763136	0.139888
SNORA74A	-0.121197	-1.9152	-5.05835	0.0560578	0.10932
NDFIP2	-0.121154	-2.53015	-3.71728	0.011718	0.0296898
MAP1A	-0.121046	-2.26497	-4.34015	0.023957	0.0543261
C9orf72	-0.120981	-2.91582	-2.69206	0.00371253	0.0110808
INAFM2	-0.120943	-3.27945	-1.59734	0.00111521	0.00397014
DEGS2	-0.120872	-1.80793	-5.25491	0.0712393	0.132328
TMEM14C	-0.120803	-3.9093	0.587784	0.000105797	0.000510978
MKLN1	-0.120801	-2.47089	-3.8623	0.0138217	0.034102
LPP-AS2	-0.120402	-3.50763	-0.847683	0.000494361	0.00196149
SNX33	-0.120355	-3.90627	0.576381	0.000107093	0.000517056
SLC26A4-AS1	-0.120297	-2.07422	-4.74646	0.0385882	0.0803617
MYBPC2	-0.120286	-2.37351	-4.09333	0.0180101	0.0427587
AC004080.2	-0.12028	-1.80621	-5.25798	0.0715086	0.132738
PEMT	-0.120262	-2.85685	-2.85793	0.00446325	0.0129422
Z93930.2	-0.120173	-3.08478	-2.19874	0.00215379	0.00696613
ZNF667-AS1	-0.120138	-4.2161	1.78225	2.96801e-05	0.000169429
GPRASP2	-0.119994	-2.99389	-2.46743	0.00289566	0.00898043
ADCY1	-0.119895	-1.87257	-5.1378	0.0617317	0.118074
OS9	-0.119781	-3.34517	-1.38634	0.00088636	0.0032546
RNU6-1016P	-0.119763	-1.59404	-5.61346	0.111582	0.188956
RNU4-2	-0.119653	-1.00946	-6.36514	0.313259	0.427525
AC004982.1	-0.119632	-1.74586	-5.36354	0.0814706	0.147323
ITGA2	-0.119586	-1.83386	-5.20842	0.0672899	0.126681
LPAR2	-0.119566	-2.61457	-3.50493	0.00921315	0.0242293
CEBPA-DT	-0.119463	-2.33482	-4.18261	0.0199617	0.0466377
AP1B1P2	-0.11932	-2.03313	-4.82938	0.0425855	0.0871691
MTARC2	-0.119302	-3.25718	-1.66792	0.00120443	0.00424406
C17orf107	-0.119213	-2.37448	-4.09108	0.0179634	0.0426776
PWAR5	-0.119002	-2.39455	-4.04418	0.0170208	0.0407288
CLSTN1	-0.118887	-3.37704	-1.2826	0.000791875	0.00295309
RAB11FIP2	-0.118854	-2.93688	-2.63202	0.00347361	0.0104958
COX4I1	-0.118853	-2.18726	-4.5099	0.0292023	0.0638477
MBTPS1	-0.118852	-3.26477	-1.64389	0.00117328	0.00415196
HSPB2	-0.118846	-2.63079	-3.46335	0.00879088	0.0232352
ZBTB42	-0.118675	-2.8044	-3.0027	0.00524417	0.0148717
AC025178.1	-0.11853	-2.87541	-2.80607	0.00421323	0.0123087
TRIM54	-0.11838	-2.17829	-4.52912	0.0298675	0.0650623
ILDR1	-0.118323	-2.2481	-4.37748	0.0250198	0.056204
AADAT	-0.11823	-1.59462	-5.61254	0.111451	0.188804
TXNDC11	-0.118091	-3.69825	-0.184765	0.000242014	0.00105839
KYAT1	-0.117993	-3.48088	-0.93806	0.000545112	0.00212823
PDIA5	-0.117891	-2.21702	-4.44557	0.0270864	0.0599583
AC018659.8	-0.117831	-2.7366	-3.186	0.00643663	0.017716
NHLRC2	-0.117816	-2.94073	-2.62102	0.00343155	0.0103921
UMAD1	-0.117716	-2.70576	-3.26793	0.00705593	0.0192113
ZNF24	-0.117703	-2.62267	-3.48419	0.00900004	0.0237054
PSPHP1	-0.117666	-0.558306	-6.71529	0.576894	0.676579
SIK1	-0.117608	-1.90908	-5.06985	0.0568436	0.110628
SYNJ2BP	-0.117498	-2.15469	-4.57931	0.0316796	0.0683953
CHADL	-0.117396	-2.08578	-4.72283	0.0375229	0.0786109
FAIM2	-0.117384	-1.96344	-4.96631	0.050168	0.0999562
MASP1	-0.117234	-1.37185	-5.93863	0.170747	0.266163
QPRT	-0.11722	-2.28303	-4.29985	0.0228621	0.0522075
NEDD4L	-0.117103	-1.70059	-5.44041	0.0896635	0.159082
NUDT18	-0.117068	-2.14424	-4.60137	0.0325119	0.0698496
GOLM1	-0.117045	-1.27879	-6.06047	0.201585	0.303691
MIR659	-0.117022	-2.30214	-4.25689	0.0217518	0.0500911
SEMA3E	-0.116952	-1.9056	-5.0764	0.0572962	0.111306
TADA3	-0.116835	-3.18784	-1.88474	0.00152637	0.00515638
ZMYND12	-0.116802	-2.98007	-2.50763	0.00302711	0.00934141
RFX3	-0.116687	-2.08316	-4.72818	0.0377616	0.0790261
HMGCR	-0.116681	-2.09593	-4.70198	0.0366085	0.0771094
AC099560.2	-0.11658	-2.32591	-4.20297	0.0204367	0.0475776
PIGM	-0.116524	-3.11036	-2.12174	0.00197909	0.00648251
FITM2	-0.116429	-2.69437	-3.29795	0.00729777	0.0197633
MAML3	-0.116394	-2.48241	-3.83437	0.0133882	0.0331584
AC018629.1	-0.116286	-1.67863	-5.47698	0.0938707	0.165087
PIK3R1	-0.115914	-1.9995	-4.89605	0.0461139	0.0932319
MAP3K4	-0.115866	-3.88568	0.499307	0.000116286	0.000556517
SLC27A1	-0.115794	-2.93983	-2.62358	0.0034413	0.0104124
FOXN3-AS1	-0.115785	-1.94215	-5.00721	0.0527001	0.103998
LTF	-0.115781	-0.434469	-6.7762	0.664142	0.748359
AC087343.1	-0.115699	-2.51457	-3.75575	0.0122418	0.0307712
TIGD6	-0.115369	-3.77719	0.0994729	0.000178392	0.000810814
COA3	-0.115255	-2.44725	-3.91924	0.0147504	0.0360869
OXER1	-0.115241	-2.11587	-4.66073	0.0348672	0.0739769
COQ3	-0.115132	-3.477	-0.951081	0.000552846	0.00215532
GLYATL1B	-0.115061	-2.258	-4.35561	0.0243915	0.0551154
NICN1	-0.115041	-3.74012	-0.0347018	0.000206	0.000920963
AAMDC	-0.115034	-2.37888	-4.08084	0.0177532	0.0422297
SNX31	-0.114885	-2.36752	-4.10724	0.0183007	0.0433357
JUNB	-0.114875	-0.914741	-6.45532	0.360784	0.475736
PRKCB	-0.114813	-2.22629	-4.42536	0.0264552	0.0588856
ZNF816	-0.114801	-3.44964	-1.04275	0.000610515	0.0023546
AL022344.1	-0.114763	-2.07718	-4.74043	0.0383133	0.079976
CIRBP	-0.114751	-2.89673	-2.74612	0.0039419	0.0116532
RORC	-0.114725	-1.92065	-5.04806	0.0553645	0.108309
EPB41L4A-AS1	-0.114684	-2.37712	-4.08492	0.0178368	0.0424062
RNU6-415P	-0.11466	-2.36426	-4.1148	0.0184606	0.043631
ADPRH	-0.114647	-2.32089	-4.2144	0.0207083	0.0480774
SNX25	-0.11459	-2.3923	-4.04946	0.0171243	0.0409262
CXCL2	-0.114498	-0.861868	-6.50181	0.389188	0.502324
REXO5	-0.114459	-2.75566	-3.1349	0.0060788	0.0168565
ACOX1	-0.11441	-3.52173	-0.799798	0.000469432	0.00187786
PMEPA1	-0.114307	-2.07095	-4.75312	0.0388942	0.0808977
SLC17A5	-0.114228	-1.94272	-5.00612	0.0526308	0.10389
PBDC1	-0.114104	-3.00616	-2.43162	0.00278344	0.00867973
SLC39A8	-0.114061	-1.64122	-5.53819	0.101403	0.175707
FBXO31	-0.113999	-3.22041	-1.78346	0.00136636	0.00470472
MTURN	-0.113886	-2.0386	-4.81844	0.042034	0.0862869
TWIST2	-0.113737	-1.679	-5.47636	0.0937985	0.164981
ALDH3B2	-0.113655	-0.941335	-6.43089	0.347004	0.462254
SHANK2	-0.113639	-2.53813	-3.6975	0.0114576	0.0291328
AQP3	-0.113614	-1.26181	-6.08178	0.207625	0.310902
CLN5	-0.113549	-3.62855	-0.431017	0.000315394	0.00132783
PGM3	-0.113408	-1.93304	-5.02457	0.0538151	0.105763
S100A14	-0.113341	-1.06112	-6.31223	0.289164	0.401669
Z84492.1	-0.113295	-2.37051	-4.1003	0.0181552	0.0430208
SP5	-0.113221	-1.14741	-6.21799	0.251778	0.362197
RHCG	-0.113144	-2.17818	-4.52935	0.0298755	0.0650663
MAMDC2	-0.113087	-2.15161	-4.58583	0.0319231	0.0687796
RAB3B	-0.113054	-1.41008	-5.88611	0.159158	0.252042
AL009174.1	-0.113024	-1.85136	-5.17668	0.0647286	0.122689
SNORA74B	-0.112978	-1.85497	-5.17009	0.0642101	0.121892
N4BP2L2	-0.112959	-2.97045	-2.53548	0.00312173	0.0095965
DLG3-AS1	-0.11295	-1.72738	-5.39517	0.0847393	0.152065
SEMA3D	-0.112862	-1.42335	-5.86757	0.155282	0.247251
SUV39H2	-0.11262	-2.83585	-2.91619	0.0047622	0.0136898
FBXL3	-0.112557	-2.73505	-3.19014	0.00646654	0.017784
DNAJC1	-0.112541	-2.73465	-3.1912	0.00647423	0.017798
CD302	-0.112504	-1.95997	-4.97301	0.050574	0.100604
SLC38A4	-0.112423	-2.03184	-4.83197	0.0427169	0.0873865
AC024293.1	-0.112416	-1.73793	-5.37716	0.0828611	0.149402
RPL39P3	-0.112359	-1.39836	-5.90237	0.162646	0.256286
NINL	-0.112252	-1.93197	-5.02661	0.053948	0.105978
CRLS1	-0.112211	-2.41664	-3.99214	0.0160344	0.0386698
AC018738.1	-0.112159	-1.2946	-6.04037	0.196078	0.297199
MSRA	-0.112068	-2.96612	-2.548	0.00316525	0.00970188
PCDHGC3	-0.112061	-1.5994	-5.60501	0.110386	0.187511
KIF1C	-0.112016	-2.90435	-2.72457	0.00384882	0.0114276
MTATP8P1	-0.111993	-1.74724	-5.36117	0.0812316	0.146988
ANKRD24	-0.11198	-2.6006	-3.54055	0.00959142	0.0250696
OSBPL9	-0.111741	-2.66561	-3.37324	0.00794228	0.0212766
AL035461.3	-0.111615	-2.64066	-3.43791	0.00854233	0.0226705
PSORS1C3	-0.111567	-1.83565	-5.20517	0.0670233	0.126288
PSD4	-0.111493	-2.87351	-2.81139	0.00423823	0.0123659
DMTN	-0.111432	-2.58447	-3.58142	0.0100451	0.0260955
HK1	-0.111382	-3.16428	-1.9574	0.00165274	0.00553034
ENTPD6	-0.111353	-2.93893	-2.62616	0.00345115	0.0104399
BNIP3	-0.111267	-2.59065	-3.56579	0.00986916	0.025702
PHLPP1	-0.111223	-3.28649	-1.57491	0.00108829	0.0038834
HSD11B2	-0.111221	-1.42947	-5.85894	0.153515	0.244924
PPP2R2A	-0.111106	-2.09014	-4.71389	0.037128	0.0779534
LINC02482	-0.111063	-1.96447	-4.96432	0.050048	0.0997963
STS	-0.111004	-2.49216	-3.81064	0.013031	0.0324148
LRIG1	-0.110964	-2.07676	-4.74127	0.0383517	0.0800346
TPSB2	-0.110945	-1.08155	-6.29058	0.279991	0.39216
PMM1	-0.110868	-2.28985	-4.28457	0.0224605	0.0514714
AC068587.2	-0.11076	-2.16711	-4.55296	0.0307142	0.0666378
WTAP	-0.110678	-3.51886	-0.809541	0.000474399	0.00189164
ATOH8	-0.110676	-1.56048	-5.66565	0.119301	0.199976
ZDHHC2	-0.110666	-2.13624	-4.61818	0.0331616	0.0710219
SLC25A23	-0.110641	-3.23539	-1.73654	0.00129811	0.0045111
TLE2	-0.110566	-1.9818	-4.9307	0.0480685	0.0965543
IPO5P1	-0.110558	-2.88557	-2.77756	0.00408192	0.0119996
TMEM59	-0.110389	-2.899	-2.7397	0.00391395	0.0115781
AL604028.1	-0.110384	-3.70485	-0.161206	0.000235966	0.00103526
CYP4F12	-0.110222	-1.91396	-5.06069	0.0562166	0.109599
BCKDHB	-0.110089	-2.29191	-4.27993	0.0223401	0.0512299
AC107952.2	-0.11	-2.62483	-3.47866	0.00894405	0.0235898
AC139783.1	-0.109932	-1.27788	-6.06161	0.201904	0.30407
GPD1L	-0.109886	-1.93035	-5.02968	0.0541483	0.106295
PPFIBP1	-0.109876	-2.40001	-4.03138	0.0167724	0.0402294
CRYBA4	-0.109824	-1.84272	-5.19238	0.0659824	0.124616
NECAB3	-0.109819	-2.39598	-4.04084	0.0169556	0.0405869
FKBP11	-0.10975	-1.89194	-5.10192	0.0590971	0.114042
ZNF385C	-0.10966	-2.40193	-4.02685	0.0166854	0.0400597
MYH7B	-0.109651	-2.47799	-3.8451	0.0135531	0.033506
ACACB	-0.10963	-2.56268	-3.63625	0.0106887	0.0274901
MYCBP2	-0.109378	-1.85556	-5.16901	0.0641252	0.121765
KRT18	-0.109364	-2.13836	-4.61374	0.0329884	0.0707066
TMEM53	-0.109319	-3.41234	-1.16658	0.000698202	0.00264936
CD177P1	-0.10929	-1.97048	-4.9527	0.0493545	0.098644
UFM1	-0.109277	-2.57536	-3.6044	0.0103099	0.0266818
CTSG	-0.109263	-1.90925	-5.06955	0.0568226	0.110622
AC010343.1	-0.109183	-2.03443	-4.82679	0.042454	0.086966
AC091563.1	-0.109175	-2.4898	-3.81639	0.0131167	0.0325924
STEAP4	-0.109171	-1.0607	-6.31267	0.289356	0.401732
RPL10	-0.109041	-2.77952	-3.07046	0.00565625	0.0158461
MERTK	-0.108951	-1.8967	-5.09304	0.0584636	0.113107
TACSTD2	-0.10881	-1.80575	-5.25879	0.0715804	0.132835
MTFP1	-0.10877	-2.30947	-4.24033	0.0213386	0.0492727
DSTN	-0.108713	-2.81035	-2.9864	0.00514971	0.014639
CCDC25	-0.10864	-3.26153	-1.65417	0.00118651	0.00419009
MXI1	-0.108627	-2.69366	-3.29983	0.00731316	0.0197972
ASAH1	-0.108606	-1.95631	-4.98006	0.0510044	0.101289
TRAK1	-0.108574	-2.77939	-3.07082	0.00565857	0.0158481
GTF3C1	-0.108454	-2.69968	-3.28398	0.00718412	0.0194981
DCBLD2	-0.108449	-2.74517	-3.16305	0.00627334	0.0173119
SUPT3H	-0.108396	-2.76021	-3.12266	0.00599611	0.0166818
LINC00920	-0.108311	-1.10002	-6.27066	0.271873	0.383823
MAP3K7CL	-0.108298	-2.61165	-3.51239	0.00929109	0.0243873
ABCA5	-0.108143	-2.9726	-2.52926	0.00310033	0.00953931
AXIN2	-0.108107	-1.99751	-4.89997	0.0463307	0.0936285
TRPM4	-0.108087	-1.43358	-5.85313	0.152338	0.243331
DUBR	-0.10791	-1.83149	-5.21269	0.0676425	0.127061
DMKN	-0.107878	-1.67678	-5.48004	0.0942326	0.165574
BNIP3L	-0.107861	-2.35131	-4.14473	0.0191082	0.0449435
CORO2A	-0.107735	-1.89619	-5.09399	0.0585309	0.113179
AHNAK2	-0.107674	-1.94653	-4.99884	0.0521707	0.103226
SSPN	-0.107662	-1.82668	-5.22136	0.0683656	0.128106
CHCHD7	-0.107615	-3.32434	-1.45364	0.000953665	0.0034637
TENT5C	-0.10757	-1.58589	-5.62622	0.113418	0.191541
AL157700.1	-0.107533	-2.5416	-3.68889	0.0113461	0.0289124
CYP4F22	-0.107491	-2.06941	-4.75625	0.0390392	0.0811276
MIR27A	-0.107393	-1.32288	-6.0038	0.1865	0.285534
PALLD	-0.107326	-1.27758	-6.06199	0.202011	0.304147
EXOC6	-0.107258	-2.91928	-2.68223	0.00367229	0.0109847
AP001324.1	-0.107173	-1.2708	-6.07053	0.204412	0.307204
HSPB1P1	-0.107134	-1.35274	-5.96434	0.176771	0.273598
EVC	-0.107131	-1.73688	-5.37894	0.0830455	0.149588
RABEP1	-0.107126	-2.35765	-4.13009	0.0187887	0.0442913
IDE	-0.106999	-2.69072	-3.30754	0.00737682	0.019957
G3BP2	-0.106995	-2.08957	-4.71506	0.0371792	0.0780467
NYNRIN	-0.106943	-1.71089	-5.42309	0.0877434	0.156407
DENND2A	-0.10691	-2.21243	-4.45554	0.0274037	0.0605231
TM9SF2	-0.106707	-2.22288	-4.4328	0.0266858	0.0592734
PPARA	-0.10664	-2.66271	-3.38081	0.00801021	0.0214375
LIMK2	-0.106621	-2.41497	-3.99608	0.0161068	0.0388208
AC018475.1	-0.106528	-2.147	-4.59556	0.0322903	0.0694611
ACAA1	-0.106504	-2.73044	-3.20243	0.0065562	0.0179932
SERPINA3	-0.10641	-1.43436	-5.85203	0.152116	0.243175
ASMTL	-0.106399	-3.20375	-1.83539	0.00144616	0.00493961
NNT	-0.106369	-2.04899	-4.79757	0.041003	0.0845009
AP003108.5	-0.106325	-1.87156	-5.13966	0.061872	0.118276
AC016813.1	-0.106282	-2.31876	-4.21925	0.0208248	0.0483069
CENPX	-0.105912	-1.83365	-5.2088	0.0673212	0.126705
C6orf132	-0.105842	-2.57233	-3.61203	0.0103993	0.0268928
ABCA8	-0.105831	-2.19649	-4.49003	0.0285311	0.0626885
ERBIN	-0.105793	-2.09063	-4.71287	0.0370832	0.0779285
METTL21C	-0.105778	-3.02927	-2.36376	0.00258277	0.00813892
RPL10P3	-0.105695	-2.01031	-4.87473	0.0449534	0.0912267
S100A8	-0.105689	-1.36947	-5.94186	0.17149	0.267107
SPON1	-0.105663	-1.28087	-6.05784	0.200855	0.302757
AL662795.2	-0.105606	-2.87358	-2.81119	0.00423729	0.0123658
DAAM2	-0.105591	-1.60932	-5.58931	0.1082	0.184787
CRELD1	-0.105582	-3.08969	-2.18402	0.00211922	0.00687224
AL080243.4	-0.10557	-1.89257	-5.10075	0.0590133	0.113912
PLA2G6	-0.105559	-2.59838	-3.54618	0.00965273	0.0252153
ZNF789	-0.105537	-3.20508	-1.83124	0.00143962	0.00491902
SUCLA2	-0.105418	-2.32267	-4.21035	0.0206115	0.0479017
SLC18B1	-0.105409	-1.96477	-4.96374	0.0500135	0.0997566
AP1G1	-0.105329	-2.23828	-4.3991	0.0256578	0.0573954
BLOC1S1	-0.105287	-1.79209	-5.28299	0.073745	0.136222
FAN1	-0.105268	-2.15687	-4.57471	0.0315088	0.0681126
OXGR1	-0.105248	-1.71098	-5.42295	0.0877275	0.156399
SMIM32	-0.105247	-1.00693	-6.36766	0.31447	0.428749
FLRT3	-0.105236	-1.12672	-6.24126	0.260421	0.371458
DHRS1	-0.105208	-3.27594	-1.6085	0.00112886	0.00401036
SNORD116-27	-0.105169	-2.66149	-3.38397	0.00803878	0.0214971
SLC27A3	-0.105136	-2.39917	-4.03334	0.0168102	0.0402814
SYTL3	-0.105108	-2.60274	-3.53509	0.00953248	0.0249394
SGSM3	-0.105101	-2.37666	-4.08601	0.017859	0.0424443
B3GALT4	-0.105016	-2.19055	-4.50282	0.0289613	0.0634295
[truncated: 11,650 more rows]
