# Supplementary material for: Identification of a Hypoxia-Related Gene Signature for Predicting Systemic Metastasis in Prostate Cancer
Source: Front Cell Dev Biol. 2021 Oct 13;9:696364. doi: 10.3389/fcell.2021.696364 (PMC8548828; doi:10.3389/fcell.2021.696364)
Supplement: Supplementary file 13 [file Data_Sheet_9.XLSX]

## Sheet: Sheet1
cell_type	TCGA.2A.A8VL.01	TCGA.2A.A8VO.01	TCGA.2A.A8VT.01	TCGA.2A.A8VV.01	TCGA.2A.A8VX.01	TCGA.2A.A8W1.01	TCGA.2A.A8W3.01	TCGA.2A.AAYF.01	TCGA.2A.AAYO.01	TCGA.2A.AAYU.01	TCGA.4L.AA1F.01	TCGA.CH.5737.01	TCGA.CH.5738.01	TCGA.CH.5739.01	TCGA.CH.5740.01	TCGA.CH.5741.01	TCGA.CH.5743.01	TCGA.CH.5744.01	TCGA.CH.5745.01	TCGA.CH.5746.01	TCGA.CH.5748.01	TCGA.CH.5750.01	TCGA.CH.5751.01	TCGA.CH.5752.01	TCGA.CH.5753.01	TCGA.CH.5754.01	TCGA.CH.5761.01	TCGA.CH.5761.11	TCGA.CH.5762.01	TCGA.CH.5763.01	TCGA.CH.5764.01	TCGA.CH.5765.01	TCGA.CH.5766.01	TCGA.CH.5767.01	TCGA.CH.5767.11	TCGA.CH.5768.01	TCGA.CH.5768.11	TCGA.CH.5769.01	TCGA.CH.5769.11	TCGA.CH.5771.01	TCGA.CH.5772.01	TCGA.CH.5788.01	TCGA.CH.5789.01	TCGA.CH.5790.01	TCGA.CH.5791.01	TCGA.CH.5792.01	TCGA.CH.5794.01	TCGA.EJ.5494.01	TCGA.EJ.5495.01
aDCs_ssGSEA	0.573662	0.534496	0.583188	0.518442	0.539376	0.574793	0.578238	0.619545	0.615412	0.617376	0.674506	0.61237	0.633322	0.60552	0.588333	0.565097	0.662897	0.657745	0.613704	0.576878	0.563916	0.611028	0.647055	0.550053	0.666875	0.727667	0.660561	0.590187	0.711165	0.628433	0.602579	0.558318	0.618867	0.630939	0.670457	0.587751	0.598176	0.58254	0.580647	0.686837	0.559725	0.542111	0.729771	0.644682	0.653166	0.674063	0.577497	0.583201	0.600404
APC co inhibition_ssGSEA	0.601518	0.666067	0.651892	0.592658	0.588529	0.621031	0.668799	0.674543	0.737955	0.621214	0.787738	0.704288	0.725679	0.698399	0.659754	0.60251	0.753283	0.650238	0.720453	0.593807	0.649263	0.707582	0.78319	0.64473	0.700461	0.750762	0.69998	0.671779	0.700725	0.684373	0.670547	0.637387	0.671958	0.606889	0.689332	0.658313	0.650059	0.679776	0.664157	0.711407	0.708873	0.651153	0.663693	0.644956	0.673374	0.731142	0.659106	0.716653	0.734643
APC co stimulation_ssGSEA	0.592051	0.620893	0.565348	0.557245	0.579165	0.550537	0.63286	0.630599	0.646009	0.583047	0.719967	0.602776	0.662796	0.660084	0.65813	0.594273	0.679181	0.64009	0.641772	0.61569	0.599315	0.667978	0.698281	0.614987	0.633582	0.679796	0.591127	0.647267	0.679371	0.616693	0.625196	0.600638	0.625197	0.568185	0.639902	0.601619	0.586314	0.595654	0.603753	0.659538	0.639457	0.6111	0.651163	0.622871	0.636153	0.686995	0.596934	0.666854	0.661501
B cells_ssGSEA	0.568544	0.586644	0.560247	0.592769	0.57743	0.540782	0.561306	0.58565	0.781998	0.598008	0.753862	0.596369	0.694	0.634552	0.649778	0.594112	0.622811	0.585724	0.67277	0.565701	0.635241	0.769599	0.844366	0.565714	0.592808	0.69348	0.561309	0.626512	0.70302	0.604924	0.587043	0.565771	0.677862	0.545756	0.569637	0.592514	0.555666	0.587869	0.58009	0.673716	0.618344	0.599877	0.62323	0.589693	0.635289	0.700072	0.556204	0.622738	0.67727
CCR_ssGSEA	0.583935	0.614785	0.597646	0.578465	0.570889	0.571366	0.603628	0.604787	0.647651	0.591696	0.679399	0.619383	0.672699	0.633371	0.619833	0.59048	0.671168	0.634328	0.637768	0.60096	0.607312	0.649239	0.656765	0.590206	0.622506	0.660618	0.616651	0.634183	0.658657	0.646022	0.621577	0.590874	0.643826	0.581752	0.651559	0.597164	0.580461	0.630235	0.631273	0.661746	0.611402	0.587948	0.640367	0.606741	0.630083	0.670127	0.625951	0.637067	0.651234
CD8+ T cells_ssGSEA	0.731305	0.721055	0.746222	0.689281	0.633757	0.699814	0.742711	0.698179	0.771215	0.678464	0.774399	0.679358	0.746506	0.754618	0.777321	0.687863	0.871969	0.721426	0.783056	0.712398	0.732461	0.830577	0.925639	0.677722	0.718853	0.83701	0.655216	0.778259	0.786873	0.770081	0.82024	0.673688	0.766744	0.647583	0.788247	0.740443	0.737128	0.731109	0.719158	0.763364	0.748926	0.610749	0.751827	0.705266	0.659207	0.794571	0.713161	0.740748	0.79649
Check-point_ssGSEA	0.581487	0.603919	0.608499	0.555722	0.572941	0.550964	0.620755	0.593161	0.671125	0.57649	0.714346	0.619175	0.673203	0.653153	0.635494	0.598545	0.683287	0.640806	0.653733	0.596131	0.602505	0.671279	0.723476	0.604629	0.635171	0.706828	0.614028	0.635393	0.66978	0.628506	0.62284	0.579549	0.648533	0.555917	0.636954	0.596847	0.575515	0.622111	0.624713	0.672457	0.634009	0.586595	0.624819	0.610224	0.636174	0.687943	0.610143	0.647457	0.676365
Cytolytic activity_ssGSEA	0.717375	0.707058	0.733248	0.675944	0.657177	0.679476	0.728699	0.705503	0.804503	0.67768	0.837792	0.678771	0.74678	0.755234	0.746114	0.686215	0.80456	0.727775	0.791745	0.660416	0.740329	0.81388	0.905886	0.681459	0.745755	0.843678	0.636717	0.733698	0.770186	0.724561	0.789407	0.663937	0.827444	0.663403	0.721419	0.701603	0.685572	0.745487	0.741825	0.776463	0.776499	0.606181	0.724281	0.71048	0.69805	0.805604	0.693094	0.78148	0.794425
DCs_ssGSEA	0.474606	0.455603	0.536597	0.532297	0.539985	0.593091	0.622737	0.6159	0.704009	0.598679	0.705038	0.601778	0.693701	0.631935	0.579723	0.605499	0.657569	0.63104	0.631378	0.450268	0.599944	0.651198	0.710507	0.584899	0.609291	0.710266	0.582365	0.577708	0.682215	0.597034	0.528885	0.34217	0.669228	0.531307	0.617599	0.468669	0.39675	0.650438	0.629518	0.676844	0.582986	0.62833	0.577237	0.574185	0.625062	0.671348	0.580141	0.691931	0.714256
HLA_ssGSEA	0.856319	0.869536	0.851366	0.831045	0.786798	0.824779	0.87333	0.838239	0.904467	0.845182	0.927078	0.843088	0.896991	0.904644	0.885661	0.865914	0.887562	0.884409	0.903881	0.84729	0.864188	0.884878	0.927282	0.839283	0.877475	0.911781	0.831254	0.905924	0.892644	0.868779	0.890835	0.817033	0.879433	0.834618	0.882085	0.860533	0.836795	0.899194	0.897367	0.919247	0.864761	0.823832	0.873521	0.862544	0.857405	0.922296	0.855458	0.896929	0.897989
iDCs_ssGSEA	0.452375	0.509015	0.481014	0.308219	0.2502	0.433275	0.533789	0.457334	0.573568	0.305948	0.54973	0.608976	0.619589	0.535197	0.529121	0.494524	0.684603	0.526614	0.573169	0.517173	0.565768	0.543351	0.594255	0.320894	0.401068	0.611353	0.271763	0.691022	0.628578	0.493624	0.608833	0.445023	0.547307	0.454302	0.563609	0.474271	0.426764	0.608525	0.598665	0.584811	0.530392	0.562138	0.569042	0.512852	0.590617	0.644794	0.536345	0.576028	0.65603
Inflammation-promoting_ssGSEA	0.638688	0.646311	0.701166	0.609984	0.560463	0.613136	0.646043	0.613622	0.764662	0.640381	0.801519	0.639014	0.709752	0.731097	0.722986	0.629165	0.74066	0.68992	0.729418	0.611387	0.665484	0.765697	0.822739	0.646169	0.722314	0.809455	0.62883	0.666492	0.741066	0.682221	0.721702	0.619322	0.740776	0.601604	0.686116	0.656383	0.611369	0.697017	0.701553	0.728865	0.718258	0.593681	0.650704	0.654959	0.668139	0.75241	0.652862	0.711152	0.763318
Macrophages_ssGSEA	0.635405	0.736959	0.728273	0.684342	0.586462	0.718995	0.710264	0.710028	0.767762	0.698377	0.846761	0.756586	0.82507	0.752303	0.721895	0.729867	0.773969	0.764097	0.771378	0.71958	0.725148	0.763795	0.772217	0.720313	0.755385	0.771346	0.816591	0.706957	0.756602	0.743933	0.722902	0.717034	0.750103	0.703307	0.720869	0.761528	0.689118	0.755903	0.754088	0.791274	0.67901	0.752947	0.760119	0.781195	0.755887	0.800996	0.755879	0.768522	0.792031
Mast cells_ssGSEA	0.650121	0.710198	0.536604	0.693921	0.648807	0.568572	0.742683	0.673562	0.852739	0.711625	0.655936	0.641974	0.761252	0.690482	0.480852	0.680059	0.688921	0.687552	0.750327	0.648395	0.631835	0.636494	0.544851	0.593869	0.566331	0.638543	0.579005	0.678652	0.735144	0.68688	0.663083	0.642956	0.712407	0.606248	0.682137	0.625777	0.594177	0.587974	0.635597	0.697058	0.738152	0.382686	0.766489	0.470812	0.677977	0.700202	0.660879	0.815021	0.739706
MHC class I_ssGSEA	0.983255	0.97693	0.992934	0.965468	0.94118	0.973187	0.972865	0.972972	0.988958	0.971297	0.989904	0.972355	0.983027	0.990005	0.988363	0.962064	0.986332	0.986387	0.992854	0.972051	0.98901	0.993156	0.99682	0.950161	0.997381	0.999026	0.98534	0.982067	0.984723	0.983356	0.982828	0.948088	0.992239	0.969904	0.98014	0.975558	0.959135	0.980657	0.983865	0.984723	0.988604	0.96125	0.977625	0.975141	0.984333	0.989968	0.967001	0.985868	0.9854
Neutrophils_ssGSEA	0.671523	0.713964	0.693718	0.678059	0.629237	0.696548	0.680714	0.731154	0.763714	0.694538	0.774755	0.730374	0.800019	0.751443	0.736185	0.705475	0.764687	0.732701	0.744735	0.716076	0.730071	0.770295	0.785741	0.722217	0.72882	0.751606	0.709087	0.767152	0.754757	0.72254	0.743258	0.711733	0.741523	0.717272	0.734119	0.71993	0.651087	0.739823	0.739503	0.759102	0.735998	0.697496	0.7752	0.752234	0.726806	0.760674	0.711686	0.726645	0.747329
NK cells_ssGSEA	0.50613	0.505922	0.51978	0.476983	0.447278	0.178922	0.568277	0.487889	0.483577	0.410871	0.616873	0.472015	0.543916	0.405717	0.56884	0.434252	0.639489	0.458954	0.568646	0.554745	0.538862	0.611288	0.574455	0.505143	0.469332	0.543169	0.478466	0.612802	0.529668	0.612627	0.493481	0.388492	0.548622	0.301714	0.656097	0.519619	0.531575	0.539916	0.570829	0.582149	0.486645	0.519309	0.583806	0.429586	0.499453	0.535054	0.48115	0.548904	0.610961
Parainflammation_ssGSEA	0.785126	0.819941	0.850137	0.767529	0.767384	0.775667	0.792007	0.814181	0.859599	0.801142	0.891794	0.803429	0.84805	0.835858	0.820169	0.780583	0.862858	0.818162	0.849475	0.793409	0.814863	0.850861	0.85814	0.776631	0.868168	0.881602	0.8524	0.820081	0.833542	0.840592	0.8238	0.777753	0.84361	0.787499	0.847698	0.807184	0.802864	0.832705	0.830611	0.851317	0.82407	0.793282	0.819895	0.798109	0.832534	0.852421	0.808043	0.833456	0.848944
pDCs_ssGSEA	0.61825	0.612525	0.663545	0.573771	0.532298	0.594688	0.625987	0.611391	0.667884	0.603402	0.731649	0.649812	0.716679	0.670451	0.664699	0.618853	0.69954	0.672777	0.687674	0.610381	0.641348	0.693756	0.759044	0.624838	0.638138	0.718219	0.640218	0.663039	0.665113	0.645124	0.644871	0.569797	0.657551	0.594819	0.652424	0.616863	0.623038	0.653999	0.65583	0.726131	0.642751	0.57729	0.664802	0.638745	0.643121	0.712532	0.636326	0.653694	0.670943
T cell co-inhibition_ssGSEA	0.564474	0.593451	0.609381	0.525569	0.564825	0.568488	0.58321	0.552954	0.680573	0.535187	0.704243	0.59568	0.668046	0.646497	0.61947	0.553618	0.676915	0.606456	0.666972	0.572933	0.602973	0.678643	0.743966	0.568275	0.632645	0.695537	0.557322	0.620688	0.651398	0.607171	0.619064	0.545969	0.640251	0.558334	0.6259	0.576657	0.547606	0.610134	0.600262	0.666889	0.618969	0.599992	0.621074	0.582016	0.607655	0.682411	0.578397	0.647306	0.67436
T cell co-stimulation_ssGSEA	0.556014	0.617652	0.59447	0.540872	0.533876	0.542885	0.57732	0.584917	0.704017	0.533406	0.71704	0.589981	0.673457	0.651488	0.640114	0.556269	0.678073	0.632321	0.661182	0.568288	0.598265	0.682096	0.759428	0.590747	0.625467	0.732169	0.59405	0.622497	0.672425	0.60951	0.607603	0.547402	0.65583	0.528781	0.621913	0.60042	0.506635	0.592456	0.605524	0.678489	0.611186	0.600618	0.612598	0.579577	0.623104	0.689549	0.587509	0.63637	0.688286
T helper cells_ssGSEA	0.72533	0.805105	0.810273	0.706073	0.703892	0.743998	0.787854	0.771978	0.910068	0.74402	0.947404	0.802008	0.926555	0.866757	0.830817	0.788378	0.873452	0.836901	0.876549	0.759329	0.791278	0.872885	0.956847	0.811385	0.833826	0.919031	0.84617	0.845515	0.881107	0.840652	0.820654	0.766024	0.840783	0.766439	0.809423	0.806108	0.733748	0.804058	0.805868	0.915477	0.821199	0.820305	0.823489	0.826019	0.848481	0.926141	0.825037	0.86909	0.893188
Tfh_ssGSEA	0.472238	0.52896	0.494032	0.518188	0.48129	0.490817	0.463736	0.440374	0.741969	0.504013	0.698348	0.48743	0.575498	0.587998	0.630461	0.467043	0.535735	0.522834	0.571077	0.452006	0.539377	0.715201	0.803009	0.477434	0.549332	0.700118	0.535382	0.53124	0.651873	0.560615	0.478693	0.470221	0.647769	0.486206	0.53566	0.486327	0.317353	0.527666	0.522755	0.61843	0.568817	0.477786	0.502082	0.503311	0.563624	0.655889	0.47021	0.588429	0.656232
Th1 cells_ssGSEA	0.499538	0.564032	0.538539	0.421823	0.446774	0.451554	0.467733	0.52796	0.640828	0.415968	0.60597	0.570645	0.596088	0.612789	0.625383	0.409843	0.629623	0.598404	0.619322	0.512316	0.578395	0.617854	0.654338	0.507186	0.581788	0.675557	0.463128	0.521875	0.608436	0.564222	0.556077	0.489904	0.604894	0.524128	0.585575	0.548643	0.48097	0.563669	0.588984	0.575541	0.615936	0.480863	0.592202	0.48273	0.5367	0.628726	0.500728	0.540306	0.615934
Th2 cells_ssGSEA	0.530518	0.511201	0.495797	0.491148	0.401134	0.458759	0.534983	0.485363	0.597778	0.474175	0.632089	0.595055	0.573516	0.551115	0.61326	0.541824	0.643161	0.596009	0.578571	0.565275	0.571043	0.588866	0.625761	0.480965	0.55943	0.593905	0.532344	0.582124	0.606918	0.508222	0.517111	0.518756	0.598982	0.486675	0.586992	0.519381	0.501761	0.560756	0.552892	0.656143	0.434959	0.476627	0.57431	0.483247	0.619518	0.619548	0.521158	0.60828	0.57669
TIL_ssGSEA	0.637172	0.677402	0.670114	0.63466	0.594805	0.627152	0.6712	0.656567	0.77612	0.638995	0.79493	0.662669	0.743792	0.719486	0.708695	0.645136	0.75192	0.69119	0.733079	0.645872	0.682105	0.765978	0.843131	0.66419	0.691857	0.768876	0.663679	0.704229	0.746241	0.690485	0.701997	0.644038	0.728169	0.62417	0.701838	0.668009	0.632764	0.678251	0.679913	0.745163	0.686789	0.652454	0.706387	0.678502	0.689986	0.76594	0.662195	0.705681	0.754306
Treg_ssGSEA	0.75822	0.769705	0.776388	0.750964	0.75266	0.753907	0.766665	0.766243	0.795159	0.766743	0.831423	0.787083	0.80952	0.793706	0.795391	0.75637	0.819475	0.784991	0.797203	0.782446	0.785079	0.80578	0.822661	0.77072	0.789502	0.812878	0.774327	0.798352	0.80699	0.79906	0.785037	0.766811	0.796059	0.760126	0.797947	0.779523	0.775257	0.788314	0.789472	0.80506	0.783138	0.770479	0.802354	0.774896	0.792283	0.808018	0.779796	0.797306	0.818772
Type I IFN Reponse_ssGSEA	0.74108	0.739473	0.842776	0.67886	0.749923	0.716105	0.703261	0.770141	0.832182	0.736072	0.862226	0.721242	0.748381	0.775898	0.737723	0.713903	0.754151	0.728899	0.786426	0.728713	0.754604	0.784943	0.822759	0.70779	0.878311	0.876199	0.867526	0.756201	0.735972	0.732235	0.746215	0.689412	0.764815	0.724486	0.771071	0.725566	0.741185	0.711543	0.735753	0.775984	0.744159	0.756507	0.737148	0.715913	0.738634	0.766611	0.727312	0.727499	0.763406
Type II IFN Reponse_ssGSEA	0.722167	0.762309	0.728107	0.739865	0.724325	0.689616	0.762701	0.752991	0.766431	0.732219	0.823195	0.763536	0.799822	0.801403	0.730097	0.715918	0.794098	0.761638	0.77768	0.744698	0.744329	0.746264	0.815093	0.754957	0.699098	0.786279	0.71903	0.794433	0.76694	0.788947	0.768754	0.766831	0.742702	0.74119	0.792865	0.737421	0.753702	0.759183	0.763635	0.80798	0.787027	0.793463	0.796456	0.747827	0.77874	0.830294	0.748159	0.781514	0.828156
B cells naive_CIBERSORT	0.0383631	0.037743	0.108158	0.0195952	0.105428	0	0.0950807	0.0110721	0.10107	0.0600345	0.113002	0.10748	0.101504	0.113381	0.154267	0.147441	0.100713	0.0929057	0.0785821	0	0.114267	0.188587	0.182942	0.090953	0.125791	0.0871135	0.0342465	0.108653	0.0828325	0.0813801	0.0537463	0.14271	0.125694	0.0573416	0.0676787	0.0927377	0	0.143692	0.182991	0.0819287	0.070491	0	0.0585941	0.0592263	0.0626111	0.0846342	0.0547003	0.100217	0.0793243
Plasma cells_CIBERSORT	0.125133	0.00186046	0.016937	0.00384842	0.0477816	0.0245672	0.002417	0.00559347	0.0347469	0.00492187	0.018682	0.0672826	0.0334996	0.0385379	0.0485789	0.0231235	0.0503072	0.0503098	0.013607	0.0131677	0.0487751	0.0530847	0.087854	0.0190432	0.00749353	0.0835194	0.0021863	0.192594	0.0310511	0.019138	0.0126018	0.0712298	0.0178404	0.00903141	0.0295399	0.0073193	0	0.0107463	0.0193791	0	0.0116567	0.00409779	0.00368315	0.019435	0.0215376	0.0311681	0.00217748	0.00627072	0.0137979
T cells CD8_CIBERSORT	0.172433	0.121828	0.195841	0.102732	0.10973	0.154429	0.120842	0.154507	0.0979526	0.119277	0.0386546	0.0611347	0.0707853	0.081093	0.123871	0.106587	0.236466	0.0892314	0.130506	0.072478	0.0936421	0.162174	0.230216	0.0875976	0.0734819	0.141325	0.0174641	0.124274	0.0962422	0.125559	0.134482	0.0783263	0.128286	0.0729795	0.15293	0.116651	0.0995134	0.0668946	0.0604471	0.0941776	0.12059	0.0614784	0.0982696	0.0912097	0.0329156	0.124233	0.115815	0.108491	0.0697456
T cells CD4 memory resting_CIBERSORT	0.288198	0.228308	0.244512	0.341203	0.267648	0.218855	0.249695	0.14754	0.211588	0.246771	0.176676	0.173553	0.12945	0.302606	0.209468	0.259463	0.205582	0.212098	0.339232	0.231882	0.18105	0.22191	0.19831	0.300681	0.313419	0.222266	0.109786	0.198355	0.342495	0.289852	0.358294	0.202638	0.246606	0.285743	0.226326	0.242666	0.227149	0.268971	0.278451	0.244813	0.283841	0.308062	0.248558	0.266385	0.254201	0.263894	0.213225	0.23668	0.331943
T cells CD4 memory activated_CIBERSORT	0	0	0.0201443	0	0	0	0	0	0	0	0	0	0.0134745	0.0310364	0.0073406	0	0.045122	0	0.00841346	0	0	0.0201646	0.0334515	0	0.0376946	0.0363048	0	0	0.00307381	0.0156818	0	0	0.00883825	0	0	0	0	0.0171842	0.0140755	0	0	0	0	0.0105689	0	0	0.00558758	0	0
T cells follicular helper_CIBERSORT	0.00686666	0.0479414	0.0314294	0	0.0306044	0.0254517	0.0741712	0.0337358	0.0904087	0.0141562	0.0280956	0.0994073	0.0330651	0.0663735	0.0674092	0.0245681	0.0386646	0.0643697	0.0525695	0.0125668	0.0163807	0.0750998	0.0387562	0.0537764	0.091263	0.062603	0.0627365	0.0704805	0.0760544	0.0441665	0.0454599	0.0301855	0.10303	0.0637321	0.0920861	0.0670015	0	0.045311	0.034227	0.0400484	0.0672474	0.0354994	0.0492724	0.0396956	0.0436023	0.0345889	0.0680763	0.0406802	0.060958
T cells regulatory (Tregs)_CIBERSORT	0.00179444	0.0342257	0.00932876	0.00119237	0	0	0	0.00624307	0.0290363	0.00126799	0.00643617	0.000112452	0.0245702	0	0.0123041	0.000507818	0.0267496	0.00292872	0	0	0.00463377	0.033974	0.0414969	0	0.00265899	0.00638445	0.00523682	0.028676	0.00458595	0	0	0.0104233	0.00102855	0	0	0.00191459	0	0	0	0.0302478	0	0.0240929	0	0	0.0159118	0.0485038	0.027304	0.00110949	0.00531693
NK cells activated_CIBERSORT	0.0983485	0.0466983	0.000339421	0.022357	0.0878897	0.053351	0.0219389	0.0704481	0.0326212	0.0202054	0.0206211	0.020485	0.029071	0.0121301	0.0271308	0.0202142	0	0.0374814	0.00754582	0.0904362	0.0870246	0	0	0.0249024	0	0.0209916	0.0123843	0	0.0142559	0.00978571	0.0434357	0.0264924	0.0313971	0.0463018	0.0016036	0.00714553	0.0708726	0.0386915	0.0177505	0.0184145	0.0365951	0.044505	0.0181456	0	0.0514323	0.0113538	0.0153285	0.045726	0.0111581
Monocytes_CIBERSORT	0.0121308	0.023416	0.00682689	0.0301355	0.00593546	0.0429627	0.0100767	0.0964396	0.00972487	0.00358741	0	0.00944487	0.0753997	0.0204867	0.00706422	0.00418498	0.0188394	0.00919842	0.0255628	0.030576	0.0261696	0.00494257	0.00313582	0.0271498	0	0.00548599	0	0.0359241	0.0160736	0.040672	0.0243885	0.055652	0.00225708	0.0227051	0.0268417	0	0.0254913	0.00811888	0.00978452	0.0592801	0.00719672	0.0536935	0.0854704	0.0583183	0.0865587	0.0440515	0.0131273	0.0125168	0
Macrophages M0_CIBERSORT	0	0.137905	0.0449529	0.162997	0	0.0914542	0.00799719	0.192185	0.091544	0.106741	0.355413	0.157002	0.125467	0	0.0155343	0.011408	0	0.0674438	0.0443063	0.259347	0.17093	0.122637	0.0634937	0.0260104	0.0909815	0.0673348	0.43926	0	0.0595904	0.0882607	0.110831	0.197408	0.0434076	0.034859	0	0.220932	0.16378	0.046588	0.0137234	0.0739717	0	0.200722	0.000256184	0.201626	0.0676229	0.0364511	0.140678	0.0792921	0.0922048
Macrophages M1_CIBERSORT	0.0875425	0.0564462	0.132701	0.0849089	0.0560512	0.0766058	0.0623447	0.0602921	0.0682517	0.0586554	0.0824934	0.0755704	0.0360207	0.111509	0.149736	0.0515054	0.0743895	0.116848	0.0879461	0.0456156	0.0750416	0.0641262	0.0538223	0.10628	0.136243	0.122062	0.0681912	0.0375642	0.0698675	0.0469488	0.104582	0.0338486	0.104694	0.04124	0.0339976	0.066286	0.036541	0.0840997	0.0839627	0.0465257	0.0758304	0.0510085	0.0321877	0.0505716	0.0664562	0.108741	0.0965187	0.0867647	0.120249
Macrophages M2_CIBERSORT	0.0406927	0.0908007	0.0954694	0	0.139122	0.18218	0.123913	0.040573	0.051458	0.0648888	0.13062	0.111515	0.184594	0.079314	0.0615008	0.124389	0.0723935	0.0648541	0.0736883	0	0	0.0416673	0.062654	0.179533	0.0996992	0.0590548	0.190396	0.0542243	0.0617406	0.10355	0.0284644	0.019031	0.0958331	0.155702	0.0920509	0.107498	0	0.132771	0.104024	0.147514	0.0938981	0.0646543	0.188773	0.0835344	0.108197	0.127195	0.117766	0.112164	0.0896382
Dendritic cells resting_CIBERSORT	0.0458953	0.0123051	0.0537944	0.00652166	0.0554934	0	0.0658304	0.00378959	0	0.0515848	0	0.023762	0.0339495	0.0791816	0.0437547	0.0415901	0.0879111	0.0940619	0.0280153	0.00321809	0.0012421	0	0	0.0247952	0.0060815	0.0373171	0.00360693	0.0836556	0.0505915	0.0315732	0.0107356	0	0.0255268	0.0132911	0.0714467	0.0374146	0.00801035	0.0622839	0.0995617	0.0840665	0.0183983	0.00582328	0.0697384	0.0425715	0.0425292	0.020096	0.044325	0.0325273	0.0531661
Dendritic cells activated_CIBERSORT	0	0	0	0	0	0.0297386	0	0	0.00124308	0	0	0.00695096	0	0	0	0	0.00263549	0	0	0	0	0	0	0	0	0	0	0	0.00133611	0.00215007	0	0	0.0108868	0.0172184	0.0304931	0	0	0	0	0.00732299	0	0	0.00484257	0	0.00860051	0	0	0	0
Mast cells resting_CIBERSORT	0.0826022	0.160522	0.0395657	0.220869	0.0779921	0.0733866	0.165693	0.177582	0.15178	0.247909	0.0293051	0.0765778	0.0602423	0.0608361	0.0720395	0.185018	0.00342146	0.0889997	0.103323	0.218795	0.180843	0	0.00325125	0	0	0.0482382	0.0545053	0.0397816	0.0792218	0.0593673	0.0645095	0.122543	0.0307058	0.0816631	0	0.0324337	0.354635	0.0746475	0.0816227	0.0716892	0.205219	0.122807	0.0937854	0.0724752	0.137823	0.0642378	0.0815245	0.113949	0.0724982
LAG3_neg	0.734414	1.33464	0.655316	0.334397	2.06913	1.88959	0.399608	0.477792	1.80375	0.385317	1.14979	0.453832	1.0361	0.807392	0.722885	0.566229	1.73416	0.662297	4.13814	0.530154	0.484636	1.25176	3.45749	0.284691	2.09397	3.48899	0.261525	0.443302	1.04908	2.02245	0.968645	0.322358	0.665718	0.875177	1.59841	0.655392	1.56631	0.636302	0.693798	1.17622	0.96568	0.110084	0.403022	0.333405	0.49345	1.18245	0.351903	0.665281	1.125
VEGFA_neg	122.467	2.5692	10.6589	3.1583	1.87544	15.4858	64.8946	3.18258	1.54491	5.21378	5.30347	68.0878	7.0961	14.4997	6.08994	13.7166	26.1829	87.2444	12.122	21.6096	5.36677	16.1886	12.4419	22.2715	33.4356	23.4281	21.794	35.9789	15.3131	25.3348	6.78758	5.00716	14.4862	21.7202	57.2829	2.2911	4.10262	6.46366	7.02998	4.48705	5.36434	7.88179	52.31	2.17667	2.7017	6.28062	53.6353	18.7092	10.7526
CTLA4_neg	0.215844	0.32065	0.417823	0.115689	1.42819	0.171502	0.115208	0.125226	0.842147	0.124495	2.21855	0.105517	0.695017	1.07635	0.654618	0.0516598	1.05295	0.470436	0.843645	0.20187	0.20447	1.20718	2.5037	0.223846	0.966643	1.76859	0.0452389	0.298899	1.19532	0.356427	0.805564	0.132766	1.35256	0.176198	0.740796	0.145347	0	0.449063	0.632074	0.470715	0.152784	0.126949	0.26043	0.140665	0.21986	0.452675	0.273147	0.959009	0.593658
CD244_neg	0.129657	0.118967	0.18198	0.0357688	0.0216279	0.0374297	0.170977	0.0265492	0.203094	0.0355307	0.294659	0.0782973	0.680323	0.240258	0.188352	0.0153334	0.888128	0.136894	0.347786	0.267491	0.158046	0.377169	0.633749	0.105198	0.196238	0.481881	0.0559482	0.336515	0.235182	0.12885	0.252387	0.0985176	0.22428	0.0784472	0.420803	0.0647116	0.115185	0.191425	0.160299	0.409879	0.125969	0.0471005	0.245278	0.130473	0.182338	0.613746	0.0723874	0.156687	0.386795
CD48_neg	0.598992	1.32363	1.18807	0.518137	0.415211	0.574858	0.969801	0.990419	5.38496	0.483682	8.89891	0.847228	4.69193	2.11923	1.9291	0.662331	5.12095	1.18861	2.99076	0.737612	1.04265	4.53376	12.7955	0.855182	1.47624	4.24084	1.33285	1.84201	4.24528	1.4913	1.57646	0.768951	2.96506	0.606973	1.69047	1.26115	0.685322	1.55908	1.41954	4.08681	1.40703	0.647348	2.05605	1.16132	1.84238	4.62838	0.816968	2.47254	3.40343
MICB_neg	0.30372	0.37455	0.247757	0.314099	0.66988	0.0687941	0.436456	0.237204	0.82153	0.152376	1.97529	0.415731	0.59383	0.384562	0.678195	1.18208	0.642834	0.188704	0.820005	0.300445	0.264662	0.750987	1.99453	0.429665	0.366205	1.28071	1.16541	0.81998	0.562617	0.297757	0.311963	0.128538	0.578247	0.122822	0.367741	0.28633	0.267303	0.485034	0.454663	0.818847	0.334425	0.589148	0.326343	0.355266	0.44096	0.91886	0.261162	0.253319	0.685679
CXCL8_neg	1.63856	2.69041	0.245571	0.74599	1.70283	1.23208	0.305693	1.5427	3.34655	1.21421	3.72617	4.07911	41.131	4.25043	1.45721	1.14624	22.9238	4.13208	3.5115	3.54217	1.49321	50.0639	0.436289	1.53733	17.9301	1.04339	2.4321	3.3727	13.2036	15.805	4.5895	2.63366	7.87574	5.38133	11.8121	4.07866	0.249963	10.8048	10.5845	4.32121	1.70925	0.858052	4.65043	2.61185	1.82063	9.25315	6.97252	3.21535	2.15982
PDCD1_neg	0.401991	0.227771	0.273267	0.338383	0.224092	0.171989	0.346605	0.116611	1.31959	0.172867	0.969584	0.126979	0.51162	0.44756	0.388527	0.124335	0.539364	0.522648	0.683668	0.130142	0.179419	1.2361	3.88354	0.142172	0.365806	2.1662	0.120979	0.3721	0.590276	0.394099	0.233379	0.110953	0.818387	0.148426	0.384258	0.145759	0.127365	0.17247	0.208615	0.756246	0.153218	0.0795684	0.482159	0.258618	0.155636	0.829457	0.20218	1.19114	0.696987
ICAM1_neg	2.35774	5.67857	21.4385	4.59945	0.566889	2.56232	3.4625	3.05471	6.25668	5.08925	18.0441	5.32781	21.296	16.7647	4.54715	3.62895	14.0574	11.3818	10.1493	4.92847	4.54706	19.5611	11.6319	5.4592	13.3024	17.6364	4.55465	5.07055	10.008	18.9724	8.88869	4.66661	13.296	5.17673	9.6853	5.40442	1.73558	9.30796	10.3163	10.8148	4.66131	2.42372	11.5057	9.10617	8.78172	22.0619	4.92194	8.40007	11.6665
NECTIN3_neg	3.61522	2.80767	3.89546	7.77344	7.34417	8.98862	2.80722	4.38192	2.47565	14.9312	14.4507	14.9926	9.06932	3.26996	4.16315	3.84661	2.89038	5.82961	3.45601	10.0768	15.7805	6.71303	6.56976	3.54022	13.2554	14.8529	29.901	4.69235	7.38536	8.23375	11.8075	14.2209	4.79228	3.08303	3.96002	10.4863	10.8994	22.4829	20.6841	3.52875	7.85664	8.96528	8.99332	10.4362	51.2711	7.12706	21.9207	2.79603	8.73142
TGFB1_neg	5.97576	5.8695	9.81245	7.47974	3.05965	1.88906	9.56794	4.10528	10.1315	5.24798	38.6421	4.67011	12.0393	10.5822	6.75256	7.184	12.0421	13.9448	12.4475	4.09253	3.58665	5.99852	11.8653	11.666	4.42423	13.9435	8.33282	6.80889	7.65414	6.64781	6.87994	3.23556	6.01585	2.88403	9.36251	4.35843	5.56201	7.15015	8.36574	17.0416	5.29057	3.91688	6.83353	4.82742	10.0679	14.6689	5.62907	8.95171	14.2628
BTLA_neg	0.0589396	0.0536295	0.109381	0.0386985	0.0167138	0.0173551	0.0355732	0.0102585	0.633831	0.0164746	0.534622	0.044372	0.262873	0.15556	0.183861	0.0118495	0.15638	0.0476057	0.215012	0.0413428	0.112366	0.699532	2.20725	0.00855746	0.0522934	0.298442	0.0259417	0.0886551	0.316758	0.0471666	0.102654	0.0253778	0.337975	0.0242492	0.0673821	0.0916821	0.0566449	0.0712261	0.0412923	0.184541	0.146021	0.536882	0.0516948	0.0672189	0.0593301	0.246762	0.0186467	0.151358	0.369487
CD160_neg	0.0932837	0.0499291	0.189119	0.0257345	0.067429	0.0215435	0.099356	0.0382025	0.118019	0.0255631	0.0645209	0.0300439	0.0789467	0.0747491	0.0427936	0.0386115	0.254782	0.0517077	0.109187	0.111621	0.127354	0.115328	0.218611	0.0597524	0.116844	0.118025	0.0764804	0.159573	0.0773512	0.0634286	0.0573423	0.03544	0.0645446	0.0263387	0.106373	0.0465578	0.0602701	0.0918159	0.0640719	0.0974433	0.117819	0.0508308	0.069518	0.0625808	0.0621408	0.131277	0.0520803	0.0657598	0.108222
PDCD1LG2_neg	0.0921352	0.35929	0.203554	0.0950619	0.104509	0.0904326	0.206546	0.37685	1.12292	0.214611	1.77979	0.201783	0.762203	0.768742	0.335316	0.0555698	0.767319	0.18191	0.916664	0.0710904	0.183288	0.785966	2.5275	0.227411	0.474125	0.8959	0.486629	0.166304	0.584451	0.426004	0.288845	0.211578	0.399633	0.0821313	0.27936	0.214978	0.151797	0.411108	0.286883	0.430563	0.608697	0.142247	0.206515	0.18914	0.243457	0.656262	0.180723	0.465321	1.2655
ARG1_neg	0.343761	0.0576571	0.205791	0.104012	0.0628915	0.0435365	0.0956119	0.0289508	0.124929	0.154979	0.139702	0.045536	0.0558392	0.113293	0.0864802	0.0557347	0.122591	0.0845907	0.23904	0.171124	0.128683	0.0959668	0.0757345	0.104651	0.108225	0.0844729	0.0813456	0.0667191	0.107467	0.108461	0.077254	0.135281	0.244567	0.0684347	0.187406	0.172493	0.197921	0.278321	0.302122	0.0880957	0.256412	0.136963	0.118873	0.0632337	0.111625	0.0964705	0.161379	0.0949226	0.156216
TIMD4_neg	0.434398	1.12932	0.0247668	0.170867	0.0264913	0.178801	0.0966572	0.365841	0.975916	0.0783366	0.329534	0.968628	0.141124	0.167026	0.254991	0.084516	0.134259	0.0943185	0.0929437	0.226072	0.662063	1.05678	3.84407	0.0101726	0.0994617	0.282562	0.0719555	0.140518	0.296297	0.249196	0.29287	0.44246	0.257543	1.50857	0.236818	0.0495394	0.500213	0.130261	0.152712	0.20955	0.393451	0.0216344	0.450648	0.0958875	0.105792	0.457149	0.319194	0.263891	0.532993
NOS3_neg	1.20791	1.46545	2.35487	1.63424	0.626248	1.05984	2.82779	1.22638	1.89317	0.832143	5.26923	1.0722	1.30075	2.17523	0.532856	0.643903	1.02243	1.21215	1.20176	0.677825	1.08618	1.19921	2.2499	2.05138	0.678745	4.47937	4.27199	0.759795	1.32219	1.47762	1.38977	0.822167	1.62802	1.00899	1.48282	0.584903	0.412088	1.26576	1.58707	1.70369	1.85599	1.06808	1.63017	0.718015	0.934963	3.20824	3.21003	1.91129	3.13513
CCL28_neg	0.56835	0.619823	1.89838	0.826749	0.259511	0.099278	0.398679	0.788019	0.685687	1.09948	1.18122	0.59006	1.87101	1.36965	0.788816	1.36051	6.38968	1.2449	2.05258	1.94603	0.726614	2.41167	1.18423	0.923093	0.405973	1.10504	2.71	6.46725	1.32397	1.09209	2.23143	0.376752	2.37596	0.472291	3.29429	1.17492	1.73918	1.11934	1.46974	0.934101	0.453445	0.624644	1.48326	1.74681	1.06059	1.12874	1.26476	0.634936	1.59453
IL13_neg	0.00754762	0	0	0.00707943	0.0356719	0.0296326	0.00650771	0	0.0154603	0.0281292	0	0.00516558	0.852426	0.0321299	0	0	0.161317	0.0406416	0	0.0105885	0.00625616	0.0186625	0	0.0054792	0.0937513	0.0202925	0	0.00756859	0.172891	0.650978	0.0394365	0	0.138718	0.108685	0.262614	0	0	0.0140323	0.0235012	0.0176356	0.0249319	0	0.669343	0.00860784	0	0.0123115	0.00955136	0.00646078	0.00531633
ARG2_neg	65.9647	128.442	56.2555	13.2029	50.0273	125.334	63.7835	19.7235	72.4792	70.3358	9.26398	147.78	21.2239	20.9609	39.5902	51.299	26.3339	57.0122	21.8913	67.1491	111.477	18.9065	17.4073	40.1415	25.993	41.568	47.5235	70.7747	17.6256	34.2949	14.1414	15.1002	129.068	32.4228	48.1748	24.9516	52.0014	33.3824	33.3558	20.8584	142.156	11.5338	79.5218	17.8108	23.8347	57.5975	13.9357	112.392	15.691
LGALS9_neg	0.812262	1.79937	2.18713	0.890644	0.562325	0.703678	2.47259	1.22126	4.29622	1.16896	11.3027	1.26842	4.56749	1.74998	1.29864	0.843336	7.58563	1.77792	2.9467	1.14219	1.10633	2.39502	6.09875	1.69147	2.29396	5.32461	2.86455	2.97127	2.84571	1.51229	1.8929	1.05085	1.78863	0.630192	3.61853	1.85237	1.54976	2.62323	2.57368	3.69248	1.68168	0.94201	1.67235	1.37867	2.20725	4.42685	2.46117	2.59186	3.15614
NOS1_neg	0.12629	0.03672	0.891368	0.0763729	0.017278	0.029358	0.0802344	0.0245838	0.0204227	0.0975399	0.0139563	0.0102354	0.425551	0.130158	0.276462	0.0467707	2.21057	0.115575	0.121239	0.868368	0.305778	0.172569	0.22887	0.170091	0.110575	0.231574	0.286459	1.15476	0.40846	1.14805	0.468853	0.195566	0.354271	0.0512751	1.29017	0.210311	0.933111	0.0803243	0.0983078	0.913992	0.0466573	0.0205241	0.769211	0.176247	0.119181	0.194256	0.19872	0.264571	0.210683
EZH2_neg	1.14202	1.59722	1.83534	1.29265	2.41406	1.45199	2.12723	1.15739	1.42133	1.23466	2.31898	0.972876	1.36574	1.23897	1.64096	0.644228	0.777754	1.466	0.978804	1.50073	1.82133	3.81868	7.30598	3.3302	2.01794	3.03805	1.80982	0.681319	1.85099	0.745522	1.29245	1.77048	1.45597	1.32168	0.929324	2.59278	0.568958	3.36847	3.42465	1.04035	1.53603	4.96216	0.835879	1.22001	1.5825	1.55892	1.85987	1.15081	1.60203
SMC3_neg	9.11356	8.81855	19.049	13.7164	10.3683	11.2115	14.037	10.3974	8.86411	13.7818	10.7793	8.31641	15.7995	18.8469	14.3831	7.21415	15.5072	10.7063	12.3186	15.6098	14.2	12.6536	24.1532	20.7361	17.3521	14.1493	13.7298	11.5974	17.3115	12.7988	17.3465	19.9604	15.8506	6.79448	11.6797	17.7241	15.2627	15.797	13.9703	13.003	15.8605	23.8914	10.4958	17.2939	14.2252	13.203	11.7298	14.4593	21.0746
TIGIT_neg	0.153829	0.274359	0.294012	0.0805319	0.0574862	0.0526695	0.101789	0.112077	1.58648	0.133326	0.85931	0.11997	0.404031	0.283257	0.399887	0.0934982	0.532588	0.252027	0.557609	0.183182	0.213501	1.53029	5.15525	0.135045	0.504667	1.29365	0.049861	0.226003	0.844682	0.423063	0.27415	0.0898527	0.668013	0.154543	0.222274	0.144177	0.0392928	0.305946	0.261767	0.416274	0.0945375	0.0994168	0.376521	0.142797	0.139543	0.663289	0.140341	0.287853	1.08352
CD274_neg	0.355387	0.358532	0.534373	0.154233	0.125347	0.255107	0.329289	0.30466	0.608445	0.138379	0.797434	1.51018	0.583801	0.424505	0.448137	0.143963	1.07506	0.223735	0.72123	0.323697	0.466048	0.655776	1.66642	0.219487	0.767103	1.16228	0.420233	0.553178	0.700983	0.797073	0.554299	0.228387	0.452343	0.345533	0.706595	0.397545	0.560754	0.330362	0.280773	0.562683	0.622015	0.352139	0.439382	0.278271	0.320365	0.74986	0.228224	0.894474	0.836905
VSIR_neg	2.83423	3.69516	3.15429	2.82183	1.13267	0.84248	5.44434	2.57743	8.88672	3.11977	10.0462	3.99872	10.2492	4.89119	3.13158	2.17414	13.6824	4.36259	6.57039	3.58862	2.85293	3.92952	6.83438	3.1094	2.60511	6.7385	3.16696	11.3258	6.41667	7.37519	5.06211	2.79928	4.42651	2.30476	12.1299	2.73704	6.66239	4.4082	4.59773	10.1868	3.51611	1.77786	5.66904	3.39228	4.09023	10.9028	3.42803	7.12191	7.04857
VTCN1_neg	0.0431912	0.0187143	0.43258	0.0877761	0.0340221	0.105983	0.77584	0.0501163	0.0147452	0.0201212	0.5139	0.364574	0.963173	0.128704	0.402331	0.2605	8.54166	0.691253	0.752001	1.44412	0.196905	0.231391	0.0491636	0.0104516	0.970795	0.583844	0.0422449	4.95192	2.32122	1.29295	1.52958	0.402934	0.629759	0.0148083	11.6825	0.956878	4.80326	0.896681	0.868552	1.0462	0.0118894	0	0.904964	0.500793	0.951067	1.93745	0.8062	0.560739	2.20564
IL10_neg	0.0330485	0.0715977	0.0778815	0	0.10413	0.0108126	0.0569901	0.0191737	0.112826	0.0513201	0.268315	0.0678551	0.943028	0.468953	0.21478	0.0332211	0.381593	0.227388	0.246603	0.131363	0.136968	0.0817167	0.476499	0.167941	0.312766	0.380098	0.210108	0.121514	0.397928	0.2057	0.345358	0.158109	0.340144	0.0679849	0.416153	0.0311562	0.0151247	0.153607	0.171506	0.31403	0.145558	0.0340157	0.279126	0.0753817	0.0415843	0.335428	0.118496	0.179168	0.193987
EDNRB_neg	1.84263	5.47952	1.23664	2.07073	6.12487	1.47587	3.20748	3.53614	6.08885	12.6575	8.36571	2.90884	6.49941	2.2459	0.819052	1.68625	2.17157	1.24025	2.24833	1.43882	1.05545	1.45603	2.78008	6.0037	1.05263	5.08456	10.3959	1.94362	13.4123	10.8506	2.12689	4.21018	1.64537	2.2767	2.26383	0.814278	9.03941	1.49069	1.51893	1.87653	4.17745	0.644114	5.98851	1.2589	0.809304	1.94234	0.62695	5.53914	2.80701
HAVCR2_neg	0.240583	0.774369	1.13897	0.338489	0.211168	0.567855	0.849499	0.329007	1.77174	0.480337	7.71197	0.611575	2.85147	1.57524	0.975346	0.443372	2.13618	0.737696	1.32028	0.502249	0.584009	1.558	3.84695	1.03959	1.40778	2.23311	2.44136	0.924798	1.73606	1.10525	0.897895	0.480947	1.08226	0.518477	1.12466	1.06114	0.416819	1.01704	1.06124	2.51358	0.870402	0.990498	1.65236	0.777405	1.08115	2.69409	0.884365	1.319	2.0779
IDO1_neg	0.294008	1.56343	0.974324	0.432457	0.0757938	0.282016	0.21317	0.366346	2.97011	0.255257	4.18098	0.713411	1.24015	2.42351	3.69987	0.42988	2.01419	0.950483	1.71186	0.285909	1.56744	1.56134	3.9551	0.48508	2.10462	10.5426	0.205871	0.395333	2.71392	0.469373	1.39654	0.306889	1.66529	0.279496	0.438419	0.439383	0.100915	0.944144	1.12872	1.02734	1.89824	1.48555	0.345127	0.586788	1.53863	2.63042	0.443936	2.16209	4.68778
TNFRSF14_neg	16.4713	18.4455	19.7733	14.1579	8.52825	12.721	10.0932	11.9924	11.4545	11.7328	11.7621	11.4192	16.7612	12.6632	15.3657	13.6374	15.7547	20.9609	14.0135	13.5223	11.1814	14.6544	7.9885	15.18	14.3528	15.4806	7.09133	15.3049	8.7607	8.3463	11.3078	11.5913	14.6153	5.20396	14.2305	11.8344	9.22657	12.1651	14.2045	9.88482	11.2557	3.89482	9.0827	16.5712	16.6562	8.36908	8.2383	14.7083	10.864
CCL2_neg	17.3354	10.1402	10.045	3.84891	4.51142	10.6721	6.27204	4.49721	11.8327	5.60203	10.1917	7.36641	134.799	13.9559	10.5388	9.56221	63.8817	36.3488	15.6553	7.94237	3.01935	23.8058	17.5719	6.84192	35.833	8.17606	5.67422	10.6832	64.0887	161.244	22.7592	16.7314	31.8206	30.1841	114.156	10.5117	4.38355	48.385	44.3095	46.9404	8.20902	3.42175	84.9938	7.68299	15.0067	45.679	27.4151	8.87533	28.4321
CXCL12_neg	4.33146	3.60751	2.36702	2.66031	1.38963	0.943196	55.4636	4.68999	6.81956	3.2807	20.3638	2.13745	6.67284	7.82735	2.94082	1.68684	4.14632	1.36601	5.30354	4.01163	2.45497	4.57041	12.8117	3.11059	4.36477	4.4426	9.10088	2.47737	4.53009	17.8606	3.37856	2.05593	3.46375	9.78812	3.99053	2.17525	5.74012	1.40993	1.37605	5.8111	4.42981	0.891277	5.19957	1.35357	2.09796	4.79019	1.09355	5.9238	8.02139
NOS2_neg	0.0260895	0.617215	0.387337	0.0342596	0.00493223	0.0973082	0.148466	0.599398	1.58185	0.0243082	0.499594	0.0964205	2.55617	0.715239	0.590047	0.0786772	0.938335	0.119411	0.813313	0.347706	0.211929	0.774117	0.178183	0.208337	0.259253	1.22285	0.267938	0.219761	0.308007	0.180945	0.118143	0.0449337	0.237833	0.0608254	0.539472	0.147574	0.214918	0.0339534	0.0406178	0.316994	0.103417	0.0241678	0.493248	0.0654596	0.249492	0.635513	0.0990474	0.133996	0.48147
IL4_neg	0.0532762	0.069252	0.0470812	0.0749572	0.176258	0.0261459	0.0689037	0.0231819	0	0	0.0447455	0	0.0383249	0.0226795	0.0346238	0.0267772	0.137428	0.0478126	0.0662564	0.0373703	0	0	0.0606431	0.019338	0.118172	0	0.0390817	0.0534242	0.117345	0	0.0463949	0	0	0.018266	0.0662038	0.0188347	0.109718	0.0742871	0.0207359	0	0	0	0.0519195	0.03038	0.0335182	0.0289677	0.016855	0.0456046	0.0187631
HAVCR1_neg	0	0.0131679	0.0089522	0	0.00957553	0.00994296	0.148485	0	0.0103751	0.0283155	0	0.097063	0.0145745	0	0	0.0407322	0.00746601	0.00454565	0.0167977	0	0.0167936	0.0125241	0.12684	0.014708	0.0179757	0.00907863	0.0148623	0	0.0178499	0	0.0176434	0	0.0148946	0.138927	0.00503531	0	0	0.0282505	0	0.014202	0.150583	0	0	0.0231063	0.0382398	0	0.00640976	0.312172	0.035677
LAIR1_neg	0.372571	0.726438	0.992514	0.336798	0.21947	0.352436	0.891551	0.500442	1.87748	0.52573	5.6007	0.522908	2.68207	1.48718	0.845702	0.388085	1.84849	0.946149	1.65192	0.515099	0.604215	1.28505	3.50641	0.970157	0.955744	1.82917	1.56655	0.939429	1.39385	0.825796	0.884004	0.528916	1.06583	0.323972	1.17153	0.868551	0.396614	0.948658	0.918397	2.67092	0.700075	0.766949	1.34709	0.954499	0.995347	3.14874	0.819966	1.26413	1.90165
DNMT1_neg	2.82273	2.79887	7.49136	3.1588	3.25691	3.31857	5.50054	3.07593	3.5676	4.15537	4.76018	3.04929	5.26442	4.93906	4.25296	3.14604	3.35254	4.18316	3.19787	4.71515	3.95673	5.2278	9.72018	7.59758	5.85551	7.54533	9.87195	3.9637	4.19188	3.26345	4.30416	4.89732	5.69076	2.34587	3.66633	5.82236	3.32882	5.84138	6.73388	4.66522	3.79143	3.41361	3.5941	4.62719	4.03599	6.06782	6.58687	5.58464	5.63573
MICA_neg	6.52056	12.512	8.26418	11.6068	1.38119	9.77936	6.48043	8.06672	8.43665	11.6232	6.41222	10.8629	7.64692	6.22799	7.79871	5.86609	6.79798	7.91312	9.49483	8.42374	8.7734	6.16464	1.99589	3.17563	5.59081	7.7466	1.41354	6.00752	7.46663	9.87426	7.26891	4.79725	9.19122	9.87547	10.3407	7.03183	8.76433	6.6217	6.83171	6.10287	5.6714	7.41637	7.39579	11.2172	10.1697	7.29935	4.773	3.15822	3.12625
[truncated: 491 more columns]

## Sheet: Subtype_Immune_Model_Based
sample	Subtype_Immune_Model_Based
TCGA-A5-A0GI-01	Wound Healing (Immune C1)
TCGA-S9-A7J2-01	Immunologically Quiet (Immune C5)
TCGA-EK-A2RE-01	IFN-gamma Dominant (Immune C2)
TCGA-D5-5538-01	IFN-gamma Dominant (Immune C2)
TCGA-F4-6854-01	Wound Healing (Immune C1)
TCGA-AX-A2H7-01	Wound Healing (Immune C1)
TCGA-C8-A1HL-01	Wound Healing (Immune C1)
TCGA-EW-A2FS-01	IFN-gamma Dominant (Immune C2)
TCGA-IR-A3L7-01	Wound Healing (Immune C1)
TCGA-05-4420-01	Wound Healing (Immune C1)
TCGA-2G-AAFZ-01	Wound Healing (Immune C1)
TCGA-DX-A3U8-01	Lymphocyte Depleted (Immune C4)
TCGA-GL-8500-01	Lymphocyte Depleted (Immune C4)
TCGA-CC-A3MA-01	Wound Healing (Immune C1)
TCGA-IN-7808-01	IFN-gamma Dominant (Immune C2)
TCGA-CC-A9FW-01	Inflammatory (Immune C3)
TCGA-AA-3982-01	IFN-gamma Dominant (Immune C2)
TCGA-B9-A8YH-01	Inflammatory (Immune C3)
TCGA-E1-A7YI-01	Lymphocyte Depleted (Immune C4)
TCGA-B5-A1MY-01	IFN-gamma Dominant (Immune C2)
TCGA-CH-5751-01	IFN-gamma Dominant (Immune C2)
TCGA-A2-A3XX-01	Wound Healing (Immune C1)
TCGA-DQ-5624-01	IFN-gamma Dominant (Immune C2)
TCGA-KK-A7B3-01	Inflammatory (Immune C3)
TCGA-HG-A2PA-01	IFN-gamma Dominant (Immune C2)
TCGA-06-5412-01	Lymphocyte Depleted (Immune C4)
TCGA-BP-4765-01	Inflammatory (Immune C3)
TCGA-EJ-8468-01	Inflammatory (Immune C3)
TCGA-CZ-5459-01	Inflammatory (Immune C3)
TCGA-KK-A8I5-01	Inflammatory (Immune C3)
TCGA-KP-A3W3-01	IFN-gamma Dominant (Immune C2)
TCGA-IQ-A61O-01	Wound Healing (Immune C1)
TCGA-BH-A18K-01	Wound Healing (Immune C1)
TCGA-DD-AAW0-01	Inflammatory (Immune C3)
TCGA-AG-A011-01	Wound Healing (Immune C1)
TCGA-AA-3511-01	IFN-gamma Dominant (Immune C2)
TCGA-Z7-A8R5-01	Wound Healing (Immune C1)
TCGA-39-5031-01	Wound Healing (Immune C1)
TCGA-ZG-A8QW-01	Inflammatory (Immune C3)
TCGA-DU-7302-01	Immunologically Quiet (Immune C5)
TCGA-DJ-A3UX-01	Inflammatory (Immune C3)
TCGA-ZN-A9VQ-01	Wound Healing (Immune C1)
TCGA-EI-6512-01	Wound Healing (Immune C1)
TCGA-J4-A83K-01	Inflammatory (Immune C3)
TCGA-2H-A9GF-01	Wound Healing (Immune C1)
TCGA-HZ-7922-01	TGF-beta Dominant (Immune C6)
TCGA-BJ-A28S-01	Inflammatory (Immune C3)
TCGA-AG-3578-01	Wound Healing (Immune C1)
TCGA-QG-A5YX-01	Wound Healing (Immune C1)
TCGA-AA-3553-01	Wound Healing (Immune C1)
TCGA-ZG-A9MC-01	IFN-gamma Dominant (Immune C2)
TCGA-FE-A238-01	IFN-gamma Dominant (Immune C2)
TCGA-DU-A7TI-01	Lymphocyte Depleted (Immune C4)
TCGA-BR-8372-01	IFN-gamma Dominant (Immune C2)
TCGA-HC-7742-01	Inflammatory (Immune C3)
TCGA-64-1679-01	Wound Healing (Immune C1)
TCGA-CV-5976-01	IFN-gamma Dominant (Immune C2)
TCGA-25-1315-01	IFN-gamma Dominant (Immune C2)
TCGA-R6-A8WC-01	Wound Healing (Immune C1)
TCGA-GE-A2C6-01	Inflammatory (Immune C3)
TCGA-CV-6948-01	Wound Healing (Immune C1)
TCGA-D1-A1NW-01	IFN-gamma Dominant (Immune C2)
TCGA-CJ-6028-01	Inflammatory (Immune C3)
TCGA-24-2297-01	IFN-gamma Dominant (Immune C2)
TCGA-CZ-5456-01	Inflammatory (Immune C3)
TCGA-AA-3693-01	Wound Healing (Immune C1)
TCGA-EM-A22Q-01	Inflammatory (Immune C3)
TCGA-49-6744-01	IFN-gamma Dominant (Immune C2)
TCGA-L5-A4ON-01	Lymphocyte Depleted (Immune C4)
TCGA-IB-7891-01	TGF-beta Dominant (Immune C6)
TCGA-ZN-A9VU-01	IFN-gamma Dominant (Immune C2)
TCGA-Q3-A5QY-01	Inflammatory (Immune C3)
TCGA-66-2794-01	IFN-gamma Dominant (Immune C2)
TCGA-AJ-A3BI-01	IFN-gamma Dominant (Immune C2)
TCGA-W2-A7UY-01	Inflammatory (Immune C3)
TCGA-E3-A3E2-01	Inflammatory (Immune C3)
TCGA-FB-A545-01	IFN-gamma Dominant (Immune C2)
TCGA-G4-6320-01	Wound Healing (Immune C1)
TCGA-EB-A41A-01	Wound Healing (Immune C1)
TCGA-55-6982-01	IFN-gamma Dominant (Immune C2)
TCGA-RC-A7SH-01	Lymphocyte Depleted (Immune C4)
TCGA-CD-8528-01	Lymphocyte Depleted (Immune C4)
TCGA-CM-6164-01	Wound Healing (Immune C1)
TCGA-C5-A1ME-01	Wound Healing (Immune C1)
TCGA-09-0369-01	Wound Healing (Immune C1)
TCGA-E2-A2P6-01	Inflammatory (Immune C3)
TCGA-VD-A8KF-01	Lymphocyte Depleted (Immune C4)
TCGA-AX-A0IZ-01	IFN-gamma Dominant (Immune C2)
TCGA-EL-A4JZ-01	Inflammatory (Immune C3)
TCGA-M7-A722-01	Lymphocyte Depleted (Immune C4)
TCGA-CV-A6K0-01	IFN-gamma Dominant (Immune C2)
TCGA-13-1512-01	IFN-gamma Dominant (Immune C2)
TCGA-BH-A1EN-01	Lymphocyte Depleted (Immune C4)
TCGA-D1-A17D-01	Inflammatory (Immune C3)
TCGA-AO-A1KT-01	Wound Healing (Immune C1)
TCGA-N9-A4Q1-01	Wound Healing (Immune C1)
TCGA-12-5299-01	Lymphocyte Depleted (Immune C4)
TCGA-EM-A3AN-01	Inflammatory (Immune C3)
TCGA-29-1761-01	IFN-gamma Dominant (Immune C2)
TCGA-BJ-A0ZJ-01	Inflammatory (Immune C3)
TCGA-P5-A5EX-01	Inflammatory (Immune C3)
TCGA-DJ-A4V2-01	Inflammatory (Immune C3)
TCGA-HT-8563-01	Lymphocyte Depleted (Immune C4)
TCGA-J8-A3O2-01	Inflammatory (Immune C3)
TCGA-E9-A3HO-01	IFN-gamma Dominant (Immune C2)
TCGA-AX-A1CA-01	IFN-gamma Dominant (Immune C2)
TCGA-A6-A567-01	Wound Healing (Immune C1)
TCGA-58-A46N-01	Wound Healing (Immune C1)
TCGA-B5-A1MR-01	IFN-gamma Dominant (Immune C2)
TCGA-A3-3383-01	IFN-gamma Dominant (Immune C2)
TCGA-NJ-A4YI-01	Inflammatory (Immune C3)
TCGA-D8-A1XJ-01	Wound Healing (Immune C1)
TCGA-VT-A80J-01	IFN-gamma Dominant (Immune C2)
TCGA-Q1-A73Q-01	IFN-gamma Dominant (Immune C2)
TCGA-AG-3587-01	IFN-gamma Dominant (Immune C2)
TCGA-BQ-5880-01	Inflammatory (Immune C3)
TCGA-75-7027-01	Wound Healing (Immune C1)
TCGA-BA-6870-01	IFN-gamma Dominant (Immune C2)
TCGA-73-4666-01	IFN-gamma Dominant (Immune C2)
TCGA-MV-A51V-01	Wound Healing (Immune C1)
TCGA-77-A5G6-01	Wound Healing (Immune C1)
TCGA-5P-A9K4-01	Inflammatory (Immune C3)
TCGA-VD-A8KE-01	Lymphocyte Depleted (Immune C4)
TCGA-56-A4BX-01	Wound Healing (Immune C1)
TCGA-E9-A3QA-01	IFN-gamma Dominant (Immune C2)
TCGA-BR-A4J9-01	Inflammatory (Immune C3)
TCGA-CV-6955-01	IFN-gamma Dominant (Immune C2)
TCGA-P3-A5Q6-01	Wound Healing (Immune C1)
TCGA-FG-A60K-01	Immunologically Quiet (Immune C5)
TCGA-D7-A4Z0-01	Inflammatory (Immune C3)
TCGA-QK-A64Z-01	IFN-gamma Dominant (Immune C2)
TCGA-2J-AABI-01	Wound Healing (Immune C1)
TCGA-AC-A2FK-01	Inflammatory (Immune C3)
TCGA-VP-A879-01	Inflammatory (Immune C3)
TCGA-29-A5NZ-01	Wound Healing (Immune C1)
TCGA-B5-A1MV-01	Wound Healing (Immune C1)
TCGA-DV-A4W0-01	Inflammatory (Immune C3)
TCGA-37-4129-01	Lymphocyte Depleted (Immune C4)
TCGA-DD-AAVZ-01	Lymphocyte Depleted (Immune C4)
TCGA-D5-6534-01	TGF-beta Dominant (Immune C6)
TCGA-DJ-A13R-01	Inflammatory (Immune C3)
TCGA-E9-A1R4-01	IFN-gamma Dominant (Immune C2)
TCGA-3U-A98F-01	Lymphocyte Depleted (Immune C4)
TCGA-77-8145-01	IFN-gamma Dominant (Immune C2)
TCGA-LL-A740-01	Wound Healing (Immune C1)
TCGA-F5-6863-01	Wound Healing (Immune C1)
TCGA-06-2565-01	Lymphocyte Depleted (Immune C4)
TCGA-33-AASD-01	Wound Healing (Immune C1)
TCGA-ET-A3BS-01	Inflammatory (Immune C3)
TCGA-DM-A1D4-01	Wound Healing (Immune C1)
TCGA-22-5478-01	Wound Healing (Immune C1)
TCGA-MN-A4N1-01	Wound Healing (Immune C1)
TCGA-LN-A4A8-01	IFN-gamma Dominant (Immune C2)
TCGA-55-7911-01	IFN-gamma Dominant (Immune C2)
TCGA-EY-A1GC-01	IFN-gamma Dominant (Immune C2)
TCGA-ED-A627-01	Inflammatory (Immune C3)
TCGA-N6-A4VC-01	Wound Healing (Immune C1)
TCGA-16-0846-01	Lymphocyte Depleted (Immune C4)
TCGA-C8-A3M8-01	Wound Healing (Immune C1)
TCGA-BH-A0BM-01	Inflammatory (Immune C3)
TCGA-DM-A0X9-01	Wound Healing (Immune C1)
TCGA-AY-A69D-01	Wound Healing (Immune C1)
TCGA-AN-A0XW-01	Wound Healing (Immune C1)
TCGA-55-A4DG-01	Inflammatory (Immune C3)
TCGA-RW-A684-01	Lymphocyte Depleted (Immune C4)
TCGA-XD-AAUL-01	Wound Healing (Immune C1)
TCGA-AA-3667-01	Wound Healing (Immune C1)
TCGA-ET-A2N4-01	Inflammatory (Immune C3)
TCGA-58-A46J-01	IFN-gamma Dominant (Immune C2)
TCGA-24-1551-01	IFN-gamma Dominant (Immune C2)
TCGA-06-2561-01	Lymphocyte Depleted (Immune C4)
TCGA-WC-A88A-01	Lymphocyte Depleted (Immune C4)
TCGA-DD-AAVV-01	Inflammatory (Immune C3)
TCGA-ZJ-A8QQ-01	IFN-gamma Dominant (Immune C2)
TCGA-37-4133-01	IFN-gamma Dominant (Immune C2)
TCGA-77-8146-01	Wound Healing (Immune C1)
TCGA-2G-AAHN-01	IFN-gamma Dominant (Immune C2)
TCGA-L9-A5IP-01	Wound Healing (Immune C1)
TCGA-CJ-5672-01	Inflammatory (Immune C3)
TCGA-73-4662-01	Inflammatory (Immune C3)
TCGA-3U-A98I-01	TGF-beta Dominant (Immune C6)
TCGA-CQ-5327-01	IFN-gamma Dominant (Immune C2)
TCGA-FI-A2F4-01	IFN-gamma Dominant (Immune C2)
TCGA-E2-A1LL-01	Wound Healing (Immune C1)
TCGA-FD-A3SR-01	IFN-gamma Dominant (Immune C2)
TCGA-KK-A8II-01	Lymphocyte Depleted (Immune C4)
TCGA-BH-A28O-01	Inflammatory (Immune C3)
TCGA-XV-AAZW-01	Wound Healing (Immune C1)
TCGA-BJ-A0Z2-01	Inflammatory (Immune C3)
TCGA-DK-A6B0-01	Lymphocyte Depleted (Immune C4)
TCGA-97-7553-01	Inflammatory (Immune C3)
TCGA-ET-A2N0-01	Inflammatory (Immune C3)
TCGA-YB-A89D-01	Wound Healing (Immune C1)
TCGA-CH-5752-01	Inflammatory (Immune C3)
TCGA-77-7142-01	IFN-gamma Dominant (Immune C2)
TCGA-CR-7374-01	IFN-gamma Dominant (Immune C2)
TCGA-KS-A4I1-01	Inflammatory (Immune C3)
TCGA-60-2719-01	IFN-gamma Dominant (Immune C2)
TCGA-VR-A8Q7-01	Wound Healing (Immune C1)
TCGA-A7-A4SC-01	Inflammatory (Immune C3)
TCGA-YU-A90Y-01	IFN-gamma Dominant (Immune C2)
TCGA-FD-A5BS-01	IFN-gamma Dominant (Immune C2)
TCGA-IG-A3Y9-01	IFN-gamma Dominant (Immune C2)
TCGA-VR-A8EY-01	Wound Healing (Immune C1)
TCGA-J7-6720-01	Inflammatory (Immune C3)
TCGA-E9-A24A-01	Lymphocyte Depleted (Immune C4)
TCGA-49-AARE-01	Wound Healing (Immune C1)
TCGA-BC-4073-01	IFN-gamma Dominant (Immune C2)
TCGA-A6-2671-01	IFN-gamma Dominant (Immune C2)
TCGA-DK-A1AD-01	IFN-gamma Dominant (Immune C2)
TCGA-B6-A400-01	IFN-gamma Dominant (Immune C2)
TCGA-EM-A2OW-01	Inflammatory (Immune C3)
TCGA-XF-AAMQ-01	IFN-gamma Dominant (Immune C2)
TCGA-BB-A5HY-01	IFN-gamma Dominant (Immune C2)
TCGA-AG-3742-01	Wound Healing (Immune C1)
TCGA-WB-A816-01	Inflammatory (Immune C3)
TCGA-EA-A410-01	Wound Healing (Immune C1)
TCGA-CN-4722-01	Wound Healing (Immune C1)
TCGA-AN-A041-01	Wound Healing (Immune C1)
TCGA-13-0899-01	Wound Healing (Immune C1)
TCGA-AY-A8YK-01	Wound Healing (Immune C1)
TCGA-QA-A7B7-01	Lymphocyte Depleted (Immune C4)
TCGA-A5-AB3J-01	Inflammatory (Immune C3)
TCGA-50-8460-01	Inflammatory (Immune C3)
TCGA-PG-A917-01	IFN-gamma Dominant (Immune C2)
TCGA-IB-7889-01	TGF-beta Dominant (Immune C6)
TCGA-EM-A3SY-01	Lymphocyte Depleted (Immune C4)
TCGA-ZG-A9L1-01	Inflammatory (Immune C3)
TCGA-CN-5361-01	IFN-gamma Dominant (Immune C2)
TCGA-EX-A3L1-01	Wound Healing (Immune C1)
TCGA-50-5933-01	TGF-beta Dominant (Immune C6)
TCGA-EM-A3O7-01	Inflammatory (Immune C3)
TCGA-IE-A4EH-01	Wound Healing (Immune C1)
TCGA-A2-A04Y-01	IFN-gamma Dominant (Immune C2)
TCGA-43-3394-01	Wound Healing (Immune C1)
TCGA-ZF-AA4T-01	IFN-gamma Dominant (Immune C2)
TCGA-MQ-A6BQ-01	Lymphocyte Depleted (Immune C4)
TCGA-E2-A1LH-01	IFN-gamma Dominant (Immune C2)
TCGA-ET-A39P-01	Inflammatory (Immune C3)
TCGA-78-7155-01	Wound Healing (Immune C1)
TCGA-2G-AAM4-01	Wound Healing (Immune C1)
TCGA-AG-3727-01	Wound Healing (Immune C1)
TCGA-E7-A3X6-01	IFN-gamma Dominant (Immune C2)
TCGA-5M-AAT4-01	Wound Healing (Immune C1)
TCGA-24-1474-01	Lymphocyte Depleted (Immune C4)
TCGA-3H-AB3U-01	Wound Healing (Immune C1)
TCGA-CM-6167-01	Wound Healing (Immune C1)
TCGA-IZ-8196-01	Inflammatory (Immune C3)
TCGA-CR-7370-01	Wound Healing (Immune C1)
TCGA-BQ-5888-01	Inflammatory (Immune C3)
TCGA-B6-A0RH-01	IFN-gamma Dominant (Immune C2)
TCGA-EL-A3ZG-01	Inflammatory (Immune C3)
TCGA-EL-A3CR-01	Inflammatory (Immune C3)
TCGA-AA-3520-01	Wound Healing (Immune C1)
TCGA-A8-A07W-01	Wound Healing (Immune C1)
TCGA-QR-A6GY-01	Lymphocyte Depleted (Immune C4)
TCGA-VD-A8KA-01	Lymphocyte Depleted (Immune C4)
TCGA-YL-A8HJ-01	Inflammatory (Immune C3)
TCGA-64-1677-01	IFN-gamma Dominant (Immune C2)
TCGA-AU-6004-01	IFN-gamma Dominant (Immune C2)
TCGA-GU-A762-01	IFN-gamma Dominant (Immune C2)
TCGA-2Z-A9JK-01	Inflammatory (Immune C3)
TCGA-CS-5397-01	Lymphocyte Depleted (Immune C4)
TCGA-AX-A3G8-01	Wound Healing (Immune C1)
TCGA-B5-A11Q-01	Inflammatory (Immune C3)
TCGA-AA-3812-01	Inflammatory (Immune C3)
TCGA-AR-A1AS-01	Lymphocyte Depleted (Immune C4)
TCGA-CZ-4860-01	Lymphocyte Depleted (Immune C4)
TCGA-DD-AACA-01	Inflammatory (Immune C3)
TCGA-09-2048-01	Wound Healing (Immune C1)
TCGA-HU-A4GQ-01	IFN-gamma Dominant (Immune C2)
TCGA-E1-5322-01	Immunologically Quiet (Immune C5)
TCGA-73-4670-01	Wound Healing (Immune C1)
TCGA-ZG-A9L5-01	Inflammatory (Immune C3)
TCGA-CN-5365-01	IFN-gamma Dominant (Immune C2)
TCGA-MT-A7BN-01	Wound Healing (Immune C1)
TCGA-BR-4371-01	IFN-gamma Dominant (Immune C2)
TCGA-B0-5700-01	Inflammatory (Immune C3)
TCGA-97-7552-01	Inflammatory (Immune C3)
TCGA-BF-A5ER-01	Lymphocyte Depleted (Immune C4)
TCGA-JW-A5VI-01	IFN-gamma Dominant (Immune C2)
TCGA-XK-AAJT-01	Lymphocyte Depleted (Immune C4)
TCGA-56-A4BW-01	IFN-gamma Dominant (Immune C2)
TCGA-56-8308-01	Wound Healing (Immune C1)
TCGA-D1-A102-01	Wound Healing (Immune C1)
TCGA-CV-6956-01	IFN-gamma Dominant (Immune C2)
TCGA-AA-3854-01	Wound Healing (Immune C1)
TCGA-AP-A056-01	Wound Healing (Immune C1)
TCGA-DQ-5631-01	Wound Healing (Immune C1)
TCGA-85-8353-01	Wound Healing (Immune C1)
TCGA-36-1580-01	Wound Healing (Immune C1)
TCGA-OL-A66O-01	IFN-gamma Dominant (Immune C2)
TCGA-HP-A5N0-01	Inflammatory (Immune C3)
TCGA-CR-7369-01	IFN-gamma Dominant (Immune C2)
TCGA-55-A48Z-01	Wound Healing (Immune C1)
TCGA-AP-A1E3-01	Wound Healing (Immune C1)
TCGA-SC-A6LP-01	Wound Healing (Immune C1)
TCGA-HT-8558-01	Immunologically Quiet (Immune C5)
TCGA-FD-A43S-01	Inflammatory (Immune C3)
TCGA-5B-A90C-01	IFN-gamma Dominant (Immune C2)
TCGA-EW-A1P0-01	Lymphocyte Depleted (Immune C4)
TCGA-A5-A0GX-01	Inflammatory (Immune C3)
TCGA-QK-A6IG-01	IFN-gamma Dominant (Immune C2)
TCGA-22-4604-01	Wound Healing (Immune C1)
TCGA-BT-A42F-01	IFN-gamma Dominant (Immune C2)
TCGA-61-1900-01	Wound Healing (Immune C1)
TCGA-Y8-A894-01	Inflammatory (Immune C3)
TCGA-S9-A6U8-01	Immunologically Quiet (Immune C5)
TCGA-DC-5337-01	Wound Healing (Immune C1)
TCGA-CV-7261-01	Wound Healing (Immune C1)
TCGA-DJ-A3V7-01	Inflammatory (Immune C3)
TCGA-KL-8345-01	Immunologically Quiet (Immune C5)
TCGA-BP-4998-01	Inflammatory (Immune C3)
TCGA-ZH-A8Y5-01	Inflammatory (Immune C3)
TCGA-EL-A3T9-01	TGF-beta Dominant (Immune C6)
TCGA-OR-A5J2-01	Inflammatory (Immune C3)
TCGA-BR-8363-01	IFN-gamma Dominant (Immune C2)
TCGA-T2-A6X2-01	IFN-gamma Dominant (Immune C2)
TCGA-CR-6492-01	IFN-gamma Dominant (Immune C2)
TCGA-G2-A3IB-01	IFN-gamma Dominant (Immune C2)
TCGA-EW-A1PC-01	IFN-gamma Dominant (Immune C2)
TCGA-BG-A0M3-01	Wound Healing (Immune C1)
TCGA-GM-A2DA-01	Wound Healing (Immune C1)
TCGA-CJ-5675-01	Inflammatory (Immune C3)
TCGA-CU-A3KJ-01	Wound Healing (Immune C1)
TCGA-A7-A0CH-01	Wound Healing (Immune C1)
TCGA-CM-6168-01	Wound Healing (Immune C1)
TCGA-E9-A2JS-01	IFN-gamma Dominant (Immune C2)
TCGA-EA-A1QT-01	IFN-gamma Dominant (Immune C2)
TCGA-L6-A4EP-01	Inflammatory (Immune C3)
TCGA-W4-A7U4-01	IFN-gamma Dominant (Immune C2)
TCGA-4E-A92E-01	IFN-gamma Dominant (Immune C2)
TCGA-HQ-A5ND-01	IFN-gamma Dominant (Immune C2)
TCGA-EL-A3ZL-01	Inflammatory (Immune C3)
TCGA-XY-A8S3-01	IFN-gamma Dominant (Immune C2)
TCGA-75-7031-01	IFN-gamma Dominant (Immune C2)
TCGA-EW-A6SB-01	IFN-gamma Dominant (Immune C2)
TCGA-A5-A1OG-01	IFN-gamma Dominant (Immune C2)
TCGA-44-A47A-01	IFN-gamma Dominant (Immune C2)
TCGA-B6-A0WV-01	Wound Healing (Immune C1)
TCGA-WB-A81J-01	Inflammatory (Immune C3)
TCGA-2G-AAL5-01	Wound Healing (Immune C1)
TCGA-HE-7129-01	Inflammatory (Immune C3)
TCGA-05-4398-01	IFN-gamma Dominant (Immune C2)
TCGA-HD-7753-01	IFN-gamma Dominant (Immune C2)
TCGA-FI-A2EU-01	IFN-gamma Dominant (Immune C2)
TCGA-BA-5559-01	IFN-gamma Dominant (Immune C2)
TCGA-KK-A59X-01	Lymphocyte Depleted (Immune C4)
TCGA-LN-A4MQ-01	Wound Healing (Immune C1)
TCGA-UL-AAZ6-01	IFN-gamma Dominant (Immune C2)
TCGA-B6-A0RG-01	IFN-gamma Dominant (Immune C2)
TCGA-SP-A6QC-01	Lymphocyte Depleted (Immune C4)
TCGA-SJ-A6ZI-01	IFN-gamma Dominant (Immune C2)
TCGA-67-3773-01	Inflammatory (Immune C3)
TCGA-24-1562-01	Wound Healing (Immune C1)
TCGA-VS-AA62-01	IFN-gamma Dominant (Immune C2)
TCGA-EM-A3SU-01	Inflammatory (Immune C3)
TCGA-HT-7874-01	Immunologically Quiet (Immune C5)
TCGA-77-8007-01	Wound Healing (Immune C1)
TCGA-D1-A179-01	Wound Healing (Immune C1)
TCGA-FK-A3SG-01	Inflammatory (Immune C3)
TCGA-77-7463-01	Wound Healing (Immune C1)
TCGA-S9-A6TV-01	Lymphocyte Depleted (Immune C4)
TCGA-BH-A6R9-01	Wound Healing (Immune C1)
TCGA-39-5039-01	Wound Healing (Immune C1)
TCGA-UC-A7PG-01	Wound Healing (Immune C1)
TCGA-DK-A3IS-01	Wound Healing (Immune C1)
TCGA-BR-4363-01	IFN-gamma Dominant (Immune C2)
TCGA-CV-6943-01	IFN-gamma Dominant (Immune C2)
TCGA-64-5781-01	Wound Healing (Immune C1)
TCGA-L5-A4OX-01	IFN-gamma Dominant (Immune C2)
TCGA-UY-A8OD-01	Wound Healing (Immune C1)
TCGA-EO-A2CH-01	IFN-gamma Dominant (Immune C2)
TCGA-CQ-7068-01	IFN-gamma Dominant (Immune C2)
TCGA-VM-A8CD-01	Lymphocyte Depleted (Immune C4)
TCGA-D8-A1JN-01	Inflammatory (Immune C3)
TCGA-CV-5444-01	IFN-gamma Dominant (Immune C2)
TCGA-AR-A24P-01	Wound Healing (Immune C1)
TCGA-EA-A97N-01	IFN-gamma Dominant (Immune C2)
TCGA-LN-A49K-01	IFN-gamma Dominant (Immune C2)
TCGA-SX-A7SM-01	Lymphocyte Depleted (Immune C4)
TCGA-DJ-A4V5-01	Inflammatory (Immune C3)
TCGA-DD-AAEI-01	Lymphocyte Depleted (Immune C4)
TCGA-AZ-4615-01	IFN-gamma Dominant (Immune C2)
TCGA-06-0132-01	Lymphocyte Depleted (Immune C4)
TCGA-VR-A8EO-01	Wound Healing (Immune C1)
TCGA-HT-7616-01	Lymphocyte Depleted (Immune C4)
TCGA-CR-7395-01	IFN-gamma Dominant (Immune C2)
TCGA-DJ-A2PS-01	Inflammatory (Immune C3)
TCGA-BR-7196-01	IFN-gamma Dominant (Immune C2)
TCGA-AA-A02H-01	Wound Healing (Immune C1)
TCGA-AP-A0LL-01	Inflammatory (Immune C3)
TCGA-BP-4777-01	Inflammatory (Immune C3)
TCGA-24-2290-01	Lymphocyte Depleted (Immune C4)
TCGA-ET-A39J-01	Lymphocyte Depleted (Immune C4)
TCGA-E9-A1N9-01	Wound Healing (Immune C1)
TCGA-B6-A0I9-01	Wound Healing (Immune C1)
TCGA-CN-6022-01	Wound Healing (Immune C1)
TCGA-E8-A242-01	Inflammatory (Immune C3)
TCGA-DJ-A2Q5-01	Inflammatory (Immune C3)
TCGA-DW-7963-01	Inflammatory (Immune C3)
TCGA-E2-A1L9-01	IFN-gamma Dominant (Immune C2)
TCGA-NC-A5HE-01	IFN-gamma Dominant (Immune C2)
TCGA-BP-4797-01	Inflammatory (Immune C3)
TCGA-E5-A4U1-01	Wound Healing (Immune C1)
TCGA-OE-A75W-01	Wound Healing (Immune C1)
TCGA-DX-AB3C-01	Wound Healing (Immune C1)
TCGA-BP-4762-01	Inflammatory (Immune C3)
TCGA-AR-A1AP-01	IFN-gamma Dominant (Immune C2)
TCGA-KT-A7W1-01	Lymphocyte Depleted (Immune C4)
TCGA-44-3919-01	IFN-gamma Dominant (Immune C2)
TCGA-39-5035-01	IFN-gamma Dominant (Immune C2)
TCGA-CV-6952-01	IFN-gamma Dominant (Immune C2)
TCGA-BR-4367-01	IFN-gamma Dominant (Immune C2)
TCGA-CN-A63T-01	IFN-gamma Dominant (Immune C2)
TCGA-BH-A0H5-01	TGF-beta Dominant (Immune C6)
TCGA-OK-A5Q2-01	Inflammatory (Immune C3)
TCGA-B5-A0K9-01	Wound Healing (Immune C1)
TCGA-CV-A45P-01	IFN-gamma Dominant (Immune C2)
TCGA-BH-A0E6-01	Wound Healing (Immune C1)
TCGA-D8-A1JA-01	Lymphocyte Depleted (Immune C4)
TCGA-56-7221-01	IFN-gamma Dominant (Immune C2)
TCGA-4G-AAZT-01	Inflammatory (Immune C3)
TCGA-VR-A8EX-01	IFN-gamma Dominant (Immune C2)
TCGA-B0-4844-01	IFN-gamma Dominant (Immune C2)
TCGA-P5-A5F2-01	Immunologically Quiet (Immune C5)
TCGA-BP-4352-01	Wound Healing (Immune C1)
TCGA-99-8032-01	Wound Healing (Immune C1)
TCGA-BH-A0BW-01	IFN-gamma Dominant (Immune C2)
TCGA-DW-7841-01	Inflammatory (Immune C3)
TCGA-H7-8502-01	IFN-gamma Dominant (Immune C2)
TCGA-CV-A6JN-01	IFN-gamma Dominant (Immune C2)
TCGA-OR-A5LN-01	Inflammatory (Immune C3)
TCGA-BH-A0HB-01	IFN-gamma Dominant (Immune C2)
TCGA-AG-3609-01	IFN-gamma Dominant (Immune C2)
TCGA-29-1695-01	Lymphocyte Depleted (Immune C4)
TCGA-H2-A2K9-01	Inflammatory (Immune C3)
TCGA-G9-7509-01	Inflammatory (Immune C3)
TCGA-FV-A2QR-01	Inflammatory (Immune C3)
TCGA-19-2629-01	Lymphocyte Depleted (Immune C4)
TCGA-B2-4098-01	Inflammatory (Immune C3)
TCGA-D7-8575-01	Inflammatory (Immune C3)
TCGA-HT-7607-01	Immunologically Quiet (Immune C5)
TCGA-CR-7380-01	IFN-gamma Dominant (Immune C2)
TCGA-43-2576-01	Wound Healing (Immune C1)
TCGA-DJ-A2PW-01	IFN-gamma Dominant (Immune C2)
TCGA-N8-A56S-01	Wound Healing (Immune C1)
TCGA-BR-8367-01	Wound Healing (Immune C1)
TCGA-ET-A3BW-01	Inflammatory (Immune C3)
TCGA-06-0238-01	Lymphocyte Depleted (Immune C4)
TCGA-FB-AAQ3-01	IFN-gamma Dominant (Immune C2)
TCGA-CJ-5679-01	Inflammatory (Immune C3)
TCGA-C5-A8YR-01	IFN-gamma Dominant (Immune C2)
TCGA-AQ-A54O-01	Wound Healing (Immune C1)
TCGA-V1-A9Z7-01	Wound Healing (Immune C1)
TCGA-KL-8346-01	Inflammatory (Immune C3)
TCGA-FE-A239-01	Inflammatory (Immune C3)
TCGA-DQ-7594-01	IFN-gamma Dominant (Immune C2)
TCGA-XF-A8HF-01	Wound Healing (Immune C1)
TCGA-KQ-A41P-01	Wound Healing (Immune C1)
TCGA-DX-A8BH-01	IFN-gamma Dominant (Immune C2)
TCGA-DD-AACT-01	Inflammatory (Immune C3)
TCGA-BL-A13I-01	Lymphocyte Depleted (Immune C4)
TCGA-DX-A7EU-01	Inflammatory (Immune C3)
TCGA-B6-A0WZ-01	IFN-gamma Dominant (Immune C2)
TCGA-C8-A135-01	Wound Healing (Immune C1)
TCGA-39-5027-01	Wound Healing (Immune C1)
TCGA-HD-7917-01	IFN-gamma Dominant (Immune C2)
TCGA-A5-A0VQ-01	Wound Healing (Immune C1)
TCGA-22-5485-01	Lymphocyte Depleted (Immune C4)
TCGA-EL-A4K1-01	Inflammatory (Immune C3)
TCGA-H4-A2HQ-01	IFN-gamma Dominant (Immune C2)
TCGA-AK-3427-01	Lymphocyte Depleted (Immune C4)
TCGA-DJ-A2PX-01	Inflammatory (Immune C3)
TCGA-BH-A0BJ-01	Inflammatory (Immune C3)
TCGA-BH-A203-01	Wound Healing (Immune C1)
TCGA-BG-A0M0-01	Wound Healing (Immune C1)
TCGA-24-1419-01	IFN-gamma Dominant (Immune C2)
TCGA-AG-3583-01	Wound Healing (Immune C1)
TCGA-V4-A9F7-01	Lymphocyte Depleted (Immune C4)
TCGA-GL-A9DD-01	Inflammatory (Immune C3)
TCGA-13-A5FT-01	IFN-gamma Dominant (Immune C2)
TCGA-WB-A81M-01	Lymphocyte Depleted (Immune C4)
TCGA-HT-7873-01	Immunologically Quiet (Immune C5)
TCGA-55-A491-01	IFN-gamma Dominant (Immune C2)
TCGA-FY-A3NM-01	Inflammatory (Immune C3)
TCGA-06-0749-01	Lymphocyte Depleted (Immune C4)
TCGA-ND-A4WF-01	Wound Healing (Immune C1)
TCGA-AZ-4681-01	Wound Healing (Immune C1)
TCGA-46-6025-01	IFN-gamma Dominant (Immune C2)
TCGA-FE-A236-01	Lymphocyte Depleted (Immune C4)
TCGA-ZF-AA4W-01	IFN-gamma Dominant (Immune C2)
TCGA-UY-A9PA-01	IFN-gamma Dominant (Immune C2)
TCGA-AA-3968-01	Wound Healing (Immune C1)
TCGA-BG-A0MO-01	IFN-gamma Dominant (Immune C2)
TCGA-HT-7603-01	Immunologically Quiet (Immune C5)
TCGA-AJ-A2QN-01	Wound Healing (Immune C1)
TCGA-AJ-A3NF-01	IFN-gamma Dominant (Immune C2)
TCGA-FU-A40J-01	IFN-gamma Dominant (Immune C2)
TCGA-B9-4116-01	Inflammatory (Immune C3)
TCGA-BH-A0C7-01	IFN-gamma Dominant (Immune C2)
TCGA-50-6595-01	IFN-gamma Dominant (Immune C2)
TCGA-DB-A64P-01	Immunologically Quiet (Immune C5)
TCGA-BP-4981-01	Inflammatory (Immune C3)
TCGA-VS-A9V5-01	Wound Healing (Immune C1)
TCGA-AK-3428-01	Inflammatory (Immune C3)
TCGA-CR-7373-01	IFN-gamma Dominant (Immune C2)
TCGA-G4-6311-01	Wound Healing (Immune C1)
TCGA-BH-A8FZ-01	IFN-gamma Dominant (Immune C2)
TCGA-S3-AA17-01	IFN-gamma Dominant (Immune C2)
TCGA-DF-A2L0-01	IFN-gamma Dominant (Immune C2)
TCGA-CI-6619-01	Wound Healing (Immune C1)
TCGA-B7-A5TI-01	Wound Healing (Immune C1)
TCGA-D8-A13Z-01	IFN-gamma Dominant (Immune C2)
TCGA-BA-5152-01	IFN-gamma Dominant (Immune C2)
TCGA-DD-AAEE-01	Lymphocyte Depleted (Immune C4)
TCGA-A4-7997-01	Lymphocyte Depleted (Immune C4)
TCGA-DX-A48O-01	Inflammatory (Immune C3)
TCGA-A7-A6VX-01	IFN-gamma Dominant (Immune C2)
TCGA-VS-A8Q9-01	IFN-gamma Dominant (Immune C2)
TCGA-60-2713-01	Wound Healing (Immune C1)
TCGA-GU-A42Q-01	Wound Healing (Immune C1)
TCGA-95-A4VP-01	Inflammatory (Immune C3)
TCGA-BP-4340-01	Inflammatory (Immune C3)
TCGA-HC-8261-01	Inflammatory (Immune C3)
TCGA-85-A512-01	Wound Healing (Immune C1)
TCGA-ET-A25P-01	Inflammatory (Immune C3)
TCGA-DJ-A3VI-01	Inflammatory (Immune C3)
TCGA-55-8302-01	IFN-gamma Dominant (Immune C2)
TCGA-44-4112-01	Wound Healing (Immune C1)
TCGA-EJ-A65E-01	Inflammatory (Immune C3)
TCGA-AF-3911-01	Wound Healing (Immune C1)
TCGA-UF-A7JJ-01	IFN-gamma Dominant (Immune C2)
TCGA-05-4430-01	IFN-gamma Dominant (Immune C2)
TCGA-AR-A255-01	IFN-gamma Dominant (Immune C2)
TCGA-WB-A81F-01	Inflammatory (Immune C3)
TCGA-V4-A9EQ-01	Lymphocyte Depleted (Immune C4)
TCGA-HZ-7919-01	Wound Healing (Immune C1)
TCGA-CN-5366-01	IFN-gamma Dominant (Immune C2)
TCGA-AR-A1AT-01	IFN-gamma Dominant (Immune C2)
TCGA-E5-A2PC-01	IFN-gamma Dominant (Immune C2)
TCGA-AD-6899-01	Wound Healing (Immune C1)
TCGA-YL-A8HM-01	IFN-gamma Dominant (Immune C2)
TCGA-CD-A486-01	IFN-gamma Dominant (Immune C2)
TCGA-UY-A9PE-01	Wound Healing (Immune C1)
TCGA-CQ-7071-01	IFN-gamma Dominant (Immune C2)
TCGA-D1-A3DG-01	Wound Healing (Immune C1)
TCGA-VQ-A8PX-01	IFN-gamma Dominant (Immune C2)
TCGA-XF-A9SV-01	Wound Healing (Immune C1)
TCGA-24-1924-01	IFN-gamma Dominant (Immune C2)
TCGA-DX-A6BG-01	Wound Healing (Immune C1)
TCGA-E7-A6MF-01	Inflammatory (Immune C3)
TCGA-MM-A84U-01	Inflammatory (Immune C3)
TCGA-CV-6933-01	Wound Healing (Immune C1)
TCGA-E2-A1B0-01	Wound Healing (Immune C1)
TCGA-DS-A0VL-01	IFN-gamma Dominant (Immune C2)
TCGA-63-6202-01	IFN-gamma Dominant (Immune C2)
TCGA-BF-AAP2-01	IFN-gamma Dominant (Immune C2)
TCGA-46-3767-01	Wound Healing (Immune C1)
TCGA-2G-AALO-01	Inflammatory (Immune C3)
TCGA-EM-A4FQ-01	Inflammatory (Immune C3)
TCGA-B0-5095-01	Inflammatory (Immune C3)
TCGA-CI-6622-01	Wound Healing (Immune C1)
TCGA-BP-4167-01	Inflammatory (Immune C3)
TCGA-AG-3601-01	Wound Healing (Immune C1)
TCGA-ZP-A9D2-01	IFN-gamma Dominant (Immune C2)
TCGA-BH-A18R-01	Wound Healing (Immune C1)
TCGA-BA-7269-01	Wound Healing (Immune C1)
TCGA-CG-4466-01	Wound Healing (Immune C1)
TCGA-HU-A4G3-01	Wound Healing (Immune C1)
TCGA-OR-A5KY-01	Lymphocyte Depleted (Immune C4)
TCGA-NH-A6GC-01	Wound Healing (Immune C1)
TCGA-DX-A48K-01	Wound Healing (Immune C1)
TCGA-DD-A73B-01	Lymphocyte Depleted (Immune C4)
TCGA-AC-A4ZE-01	Inflammatory (Immune C3)
TCGA-P5-A5F1-01	Lymphocyte Depleted (Immune C4)
TCGA-DK-AA6X-01	IFN-gamma Dominant (Immune C2)
TCGA-EO-A22T-01	Wound Healing (Immune C1)
TCGA-BR-7722-01	Inflammatory (Immune C3)
TCGA-BI-A0VR-01	IFN-gamma Dominant (Immune C2)
TCGA-A6-3808-01	Wound Healing (Immune C1)
TCGA-33-AAS8-01	Wound Healing (Immune C1)
TCGA-AR-A24H-01	IFN-gamma Dominant (Immune C2)
TCGA-F4-6570-01	Wound Healing (Immune C1)
TCGA-E8-A432-01	Inflammatory (Immune C3)
TCGA-MZ-A5BI-01	IFN-gamma Dominant (Immune C2)
TCGA-EJ-8474-01	Inflammatory (Immune C3)
TCGA-DU-7011-01	Immunologically Quiet (Immune C5)
TCGA-06-5414-01	Lymphocyte Depleted (Immune C4)
TCGA-J9-A8CP-01	Inflammatory (Immune C3)
TCGA-ZF-A9R9-01	Inflammatory (Immune C3)
TCGA-P8-A6RX-01	Inflammatory (Immune C3)
TCGA-JY-A6FE-01	IFN-gamma Dominant (Immune C2)
TCGA-A8-A099-01	Inflammatory (Immune C3)
TCGA-CM-6679-01	Wound Healing (Immune C1)
TCGA-KL-8342-01	Inflammatory (Immune C3)
TCGA-XF-A8HB-01	TGF-beta Dominant (Immune C6)
TCGA-HT-8019-01	Immunologically Quiet (Immune C5)
TCGA-HV-A5A4-01	IFN-gamma Dominant (Immune C2)
TCGA-DC-6157-01	Wound Healing (Immune C1)
TCGA-NQ-A638-01	Wound Healing (Immune C1)
TCGA-VS-A9UU-01	IFN-gamma Dominant (Immune C2)
TCGA-66-2790-01	IFN-gamma Dominant (Immune C2)
TCGA-V1-A8WS-01	Wound Healing (Immune C1)
TCGA-CE-A3MD-01	Inflammatory (Immune C3)
TCGA-HU-A4GD-01	IFN-gamma Dominant (Immune C2)
TCGA-94-7033-01	IFN-gamma Dominant (Immune C2)
TCGA-VQ-A94U-01	Wound Healing (Immune C1)
TCGA-LK-A4O0-01	Wound Healing (Immune C1)
TCGA-XD-AAUG-01	Wound Healing (Immune C1)
TCGA-FV-A4ZP-01	Lymphocyte Depleted (Immune C4)
TCGA-KN-8435-01	Inflammatory (Immune C3)
TCGA-P5-A77X-01	Immunologically Quiet (Immune C5)
TCGA-NC-A5HI-01	Wound Healing (Immune C1)
TCGA-ZJ-AAXN-01	IFN-gamma Dominant (Immune C2)
TCGA-BP-4781-01	Inflammatory (Immune C3)
TCGA-CV-6937-01	Wound Healing (Immune C1)
TCGA-AJ-A3QS-01	IFN-gamma Dominant (Immune C2)
TCGA-DD-AACS-01	Lymphocyte Depleted (Immune C4)
TCGA-MT-A67F-01	IFN-gamma Dominant (Immune C2)
TCGA-VS-A9U6-01	IFN-gamma Dominant (Immune C2)
TCGA-EB-A6QZ-01	Lymphocyte Depleted (Immune C4)
TCGA-5P-A9KF-01	Inflammatory (Immune C3)
TCGA-EB-A1NK-01	Wound Healing (Immune C1)
TCGA-RY-A843-01	Immunologically Quiet (Immune C5)
TCGA-A8-A09R-01	Wound Healing (Immune C1)
TCGA-DK-AA6S-01	Wound Healing (Immune C1)
TCGA-V1-A9Z8-01	Inflammatory (Immune C3)
TCGA-DD-A4NK-01	Inflammatory (Immune C3)
TCGA-CM-4750-01	IFN-gamma Dominant (Immune C2)
TCGA-VQ-A8PJ-01	Wound Healing (Immune C1)
TCGA-KQ-A41S-01	Wound Healing (Immune C1)
TCGA-4Z-AA7O-01	Wound Healing (Immune C1)
TCGA-55-8507-01	Wound Healing (Immune C1)
TCGA-DJ-A3UN-01	Inflammatory (Immune C3)
TCGA-HW-7493-01	Immunologically Quiet (Immune C5)
TCGA-BG-A0MC-01	Inflammatory (Immune C3)
TCGA-D6-6516-01	IFN-gamma Dominant (Immune C2)
TCGA-C5-A2LX-01	IFN-gamma Dominant (Immune C2)
TCGA-CR-6471-01	IFN-gamma Dominant (Immune C2)
TCGA-VM-A8CA-01	Immunologically Quiet (Immune C5)
TCGA-D1-A17M-01	IFN-gamma Dominant (Immune C2)
TCGA-D8-A27G-01	Wound Healing (Immune C1)
TCGA-B0-5699-01	Inflammatory (Immune C3)
TCGA-AA-3845-01	IFN-gamma Dominant (Immune C2)
TCGA-A5-A0GH-01	Wound Healing (Immune C1)
TCGA-XQ-A8TB-01	Inflammatory (Immune C3)
TCGA-37-5819-01	Wound Healing (Immune C1)
TCGA-DU-7015-01	Immunologically Quiet (Immune C5)
TCGA-MQ-A4LJ-01	Wound Healing (Immune C1)
TCGA-C5-A1M8-01	IFN-gamma Dominant (Immune C2)
TCGA-C5-A7CJ-01	IFN-gamma Dominant (Immune C2)
TCGA-AA-3980-01	IFN-gamma Dominant (Immune C2)
TCGA-22-A5C4-01	Wound Healing (Immune C1)
TCGA-HB-A2OT-01	Lymphocyte Depleted (Immune C4)
TCGA-85-A4CL-01	Wound Healing (Immune C1)
TCGA-TM-A7C5-01	Immunologically Quiet (Immune C5)
TCGA-06-0184-01	Lymphocyte Depleted (Immune C4)
TCGA-ZF-AA56-01	IFN-gamma Dominant (Immune C2)
TCGA-BP-4801-01	Inflammatory (Immune C3)
TCGA-D8-A1XC-01	Inflammatory (Immune C3)
TCGA-DU-8162-01	Immunologically Quiet (Immune C5)
TCGA-TM-A84O-01	Immunologically Quiet (Immune C5)
TCGA-06-5410-01	Lymphocyte Depleted (Immune C4)
TCGA-DC-6158-01	IFN-gamma Dominant (Immune C2)
TCGA-HT-A4DS-01	Lymphocyte Depleted (Immune C4)
TCGA-69-8254-01	Inflammatory (Immune C3)
TCGA-AA-A00N-01	Wound Healing (Immune C1)
TCGA-EM-A3FM-01	Inflammatory (Immune C3)
TCGA-GH-A9DA-01	Wound Healing (Immune C1)
TCGA-TN-A7HL-01	IFN-gamma Dominant (Immune C2)
TCGA-3B-A9HT-01	IFN-gamma Dominant (Immune C2)
TCGA-CN-4742-01	IFN-gamma Dominant (Immune C2)
TCGA-AA-3984-01	IFN-gamma Dominant (Immune C2)
TCGA-FY-A3R7-01	Inflammatory (Immune C3)
TCGA-BH-A1FJ-01	IFN-gamma Dominant (Immune C2)
TCGA-DD-AACX-01	Lymphocyte Depleted (Immune C4)
TCGA-78-8640-01	IFN-gamma Dominant (Immune C2)
TCGA-DJ-A3UY-01	Inflammatory (Immune C3)
TCGA-EW-A1PE-01	IFN-gamma Dominant (Immune C2)
TCGA-E2-A1II-01	IFN-gamma Dominant (Immune C2)
TCGA-S3-AA14-01	Wound Healing (Immune C1)
TCGA-CR-7392-01	IFN-gamma Dominant (Immune C2)
TCGA-CV-7100-01	IFN-gamma Dominant (Immune C2)
TCGA-60-2714-01	IFN-gamma Dominant (Immune C2)
TCGA-2G-AAFO-01	IFN-gamma Dominant (Immune C2)
TCGA-AR-A5QP-01	Wound Healing (Immune C1)
TCGA-NF-A4WX-01	Wound Healing (Immune C1)
TCGA-K6-A3WQ-01	IFN-gamma Dominant (Immune C2)
TCGA-E9-A6HE-01	IFN-gamma Dominant (Immune C2)
TCGA-BR-8291-01	Inflammatory (Immune C3)
TCGA-DD-AADA-01	Inflammatory (Immune C3)
TCGA-TQ-A7RN-01	Immunologically Quiet (Immune C5)
TCGA-ZM-AA0B-01	IFN-gamma Dominant (Immune C2)
TCGA-GL-A9DE-01	Lymphocyte Depleted (Immune C4)
TCGA-QR-A70O-01	Inflammatory (Immune C3)
TCGA-BH-A0HI-01	Wound Healing (Immune C1)
TCGA-XE-AANI-01	Wound Healing (Immune C1)
TCGA-ET-A3DT-01	Inflammatory (Immune C3)
TCGA-F4-6806-01	Wound Healing (Immune C1)
TCGA-DD-A1EI-01	Wound Healing (Immune C1)
TCGA-AP-A0LG-01	Wound Healing (Immune C1)
TCGA-NH-A50U-01	IFN-gamma Dominant (Immune C2)
TCGA-BP-4790-01	Inflammatory (Immune C3)
TCGA-AX-A1C8-01	IFN-gamma Dominant (Immune C2)
TCGA-BP-5008-01	Inflammatory (Immune C3)
TCGA-P8-A6RY-01	Lymphocyte Depleted (Immune C4)
TCGA-AJ-A3BK-01	IFN-gamma Dominant (Immune C2)
TCGA-CR-6480-01	IFN-gamma Dominant (Immune C2)
TCGA-AA-3692-01	Wound Healing (Immune C1)
TCGA-AF-2693-01	Wound Healing (Immune C1)
TCGA-D5-6924-01	Wound Healing (Immune C1)
TCGA-28-2513-01	Lymphocyte Depleted (Immune C4)
TCGA-EW-A1P1-01	Wound Healing (Immune C1)
TCGA-AA-A01R-01	IFN-gamma Dominant (Immune C2)
TCGA-V4-A9EF-01	Lymphocyte Depleted (Immune C4)
TCGA-JU-AAVI-01	IFN-gamma Dominant (Immune C2)
TCGA-QR-A70R-01	Inflammatory (Immune C3)
TCGA-OL-A66P-01	IFN-gamma Dominant (Immune C2)
TCGA-NG-A4VW-01	Wound Healing (Immune C1)
TCGA-CG-4462-01	TGF-beta Dominant (Immune C6)
TCGA-A2-A1G4-01	Wound Healing (Immune C1)
TCGA-E2-A105-01	Wound Healing (Immune C1)
TCGA-55-7573-01	Inflammatory (Immune C3)
TCGA-N5-A4RA-01	Wound Healing (Immune C1)
TCGA-E6-A1LZ-01	Wound Healing (Immune C1)
TCGA-L5-A4OR-01	Wound Healing (Immune C1)
TCGA-EY-A2OM-01	Wound Healing (Immune C1)
TCGA-CV-A45W-01	IFN-gamma Dominant (Immune C2)
TCGA-EJ-5502-01	Inflammatory (Immune C3)
TCGA-B0-5085-01	Inflammatory (Immune C3)
TCGA-2L-AAQL-01	TGF-beta Dominant (Immune C6)
TCGA-D1-A17F-01	IFN-gamma Dominant (Immune C2)
TCGA-HC-8265-01	Wound Healing (Immune C1)
TCGA-AD-6965-01	Wound Healing (Immune C1)
TCGA-BJ-A3PR-01	IFN-gamma Dominant (Immune C2)
TCGA-SH-A7BD-01	IFN-gamma Dominant (Immune C2)
TCGA-H2-A422-01	Inflammatory (Immune C3)
TCGA-EY-A549-01	Inflammatory (Immune C3)
TCGA-DX-A6YU-01	TGF-beta Dominant (Immune C6)
TCGA-P5-A735-01	Immunologically Quiet (Immune C5)
TCGA-VQ-A928-01	Wound Healing (Immune C1)
TCGA-D5-6931-01	Wound Healing (Immune C1)
TCGA-DX-A6Z2-01	Inflammatory (Immune C3)
TCGA-BS-A0V6-01	IFN-gamma Dominant (Immune C2)
TCGA-BC-A10T-01	Wound Healing (Immune C1)
TCGA-AA-3872-01	Wound Healing (Immune C1)
TCGA-43-5668-01	IFN-gamma Dominant (Immune C2)
TCGA-R8-A6ML-01	Immunologically Quiet (Immune C5)
TCGA-FB-AAQ0-01	IFN-gamma Dominant (Immune C2)
TCGA-BF-AAP1-01	Lymphocyte Depleted (Immune C4)
TCGA-A2-A0EV-01	IFN-gamma Dominant (Immune C2)
TCGA-HT-7691-01	Immunologically Quiet (Immune C5)
TCGA-18-4083-01	Wound Healing (Immune C1)
TCGA-FG-A6J1-01	Lymphocyte Depleted (Immune C4)
TCGA-CV-7104-01	IFN-gamma Dominant (Immune C2)
TCGA-EO-A22S-01	Wound Healing (Immune C1)
TCGA-A8-A08A-01	Inflammatory (Immune C3)
TCGA-D1-A17B-01	Inflammatory (Immune C3)
TCGA-CD-8526-01	IFN-gamma Dominant (Immune C2)
TCGA-BR-7703-01	IFN-gamma Dominant (Immune C2)
TCGA-W8-A86G-01	Inflammatory (Immune C3)
TCGA-AL-3471-01	Inflammatory (Immune C3)
TCGA-MH-A854-01	Wound Healing (Immune C1)
TCGA-YF-AA3M-01	Wound Healing (Immune C1)
TCGA-76-4929-01	Lymphocyte Depleted (Immune C4)
TCGA-2Y-A9H6-01	Inflammatory (Immune C3)
TCGA-44-2656-01	IFN-gamma Dominant (Immune C2)
TCGA-A6-5656-01	Wound Healing (Immune C1)
TCGA-43-8115-01	Wound Healing (Immune C1)
TCGA-3A-A9IX-01	Inflammatory (Immune C3)
TCGA-EI-6884-01	Wound Healing (Immune C1)
TCGA-DU-6402-01	Lymphocyte Depleted (Immune C4)
TCGA-AG-3890-01	Wound Healing (Immune C1)
TCGA-Q1-A73P-01	IFN-gamma Dominant (Immune C2)
TCGA-39-5016-01	IFN-gamma Dominant (Immune C2)
TCGA-HT-7684-01	Immunologically Quiet (Immune C5)
TCGA-D8-A1XL-01	IFN-gamma Dominant (Immune C2)
TCGA-E8-A413-01	Inflammatory (Immune C3)
TCGA-BA-6871-01	IFN-gamma Dominant (Immune C2)
TCGA-HT-8104-01	Lymphocyte Depleted (Immune C4)
TCGA-CN-6017-01	IFN-gamma Dominant (Immune C2)
TCGA-CC-A7IH-01	Inflammatory (Immune C3)
TCGA-D7-A747-01	IFN-gamma Dominant (Immune C2)
TCGA-A4-7585-01	Inflammatory (Immune C3)
TCGA-TS-A7P6-01	Wound Healing (Immune C1)
TCGA-BG-A0W2-01	Wound Healing (Immune C1)
TCGA-DD-A4NG-01	Inflammatory (Immune C3)
TCGA-BP-5170-01	Inflammatory (Immune C3)
TCGA-FN-7833-01	Lymphocyte Depleted (Immune C4)
TCGA-KN-8436-01	Inflammatory (Immune C3)
TCGA-C5-A8XK-01	IFN-gamma Dominant (Immune C2)
TCGA-43-A474-01	Wound Healing (Immune C1)
TCGA-HT-7473-01	Lymphocyte Depleted (Immune C4)
TCGA-06-0645-01	Lymphocyte Depleted (Immune C4)
TCGA-33-AASI-01	Wound Healing (Immune C1)
TCGA-DM-A1DA-01	Wound Healing (Immune C1)
TCGA-IB-7647-01	Wound Healing (Immune C1)
TCGA-BJ-A2N9-01	Inflammatory (Immune C3)
TCGA-41-2572-01	Lymphocyte Depleted (Immune C4)
TCGA-AG-3885-01	Inflammatory (Immune C3)
TCGA-CF-A7I0-01	Wound Healing (Immune C1)
TCGA-EK-A3GN-01	IFN-gamma Dominant (Immune C2)
TCGA-WJ-A86L-01	Lymphocyte Depleted (Immune C4)
TCGA-DX-AB2X-01	Lymphocyte Depleted (Immune C4)
TCGA-MJ-A850-01	Wound Healing (Immune C1)
TCGA-C5-A907-01	IFN-gamma Dominant (Immune C2)
TCGA-49-4506-01	IFN-gamma Dominant (Immune C2)
TCGA-B0-5713-01	Inflammatory (Immune C3)
TCGA-BQ-5877-01	Inflammatory (Immune C3)
TCGA-D1-A160-01	Wound Healing (Immune C1)
TCGA-BR-6564-01	IFN-gamma Dominant (Immune C2)
TCGA-B2-5633-01	Inflammatory (Immune C3)
TCGA-BH-A0BZ-01	IFN-gamma Dominant (Immune C2)
TCGA-XF-AAMX-01	Wound Healing (Immune C1)
TCGA-OR-A5LR-01	Inflammatory (Immune C3)
TCGA-A2-A0ER-01	Wound Healing (Immune C1)
TCGA-IG-A8O2-01	IFN-gamma Dominant (Immune C2)
TCGA-AX-A1C7-01	IFN-gamma Dominant (Immune C2)
TCGA-TQ-A7RU-01	Immunologically Quiet (Immune C5)
TCGA-BP-4982-01	Inflammatory (Immune C3)
TCGA-JY-A938-01	IFN-gamma Dominant (Immune C2)
TCGA-XF-A9T8-01	IFN-gamma Dominant (Immune C2)
TCGA-2G-AAG0-01	IFN-gamma Dominant (Immune C2)
TCGA-EO-A22X-01	Wound Healing (Immune C1)
TCGA-DD-A4ND-01	Inflammatory (Immune C3)
TCGA-B8-5162-01	Inflammatory (Immune C3)
TCGA-66-2785-01	IFN-gamma Dominant (Immune C2)
TCGA-25-1630-01	Lymphocyte Depleted (Immune C4)
TCGA-OL-A66K-01	Inflammatory (Immune C3)
TCGA-P4-A5E8-01	Inflammatory (Immune C3)
TCGA-Q9-A6FW-01	Wound Healing (Immune C1)
TCGA-IN-7806-01	Inflammatory (Immune C3)
TCGA-36-1574-01	IFN-gamma Dominant (Immune C2)
TCGA-QK-A8Z8-01	IFN-gamma Dominant (Immune C2)
TCGA-CQ-5326-01	IFN-gamma Dominant (Immune C2)
TCGA-DB-A4XF-01	Immunologically Quiet (Immune C5)
TCGA-2Y-A9H2-01	Inflammatory (Immune C3)
TCGA-C5-A7CM-01	Wound Healing (Immune C1)
TCGA-4K-AAAL-01	IFN-gamma Dominant (Immune C2)
TCGA-A4-A5Y1-01	Inflammatory (Immune C3)
TCGA-56-8201-01	Wound Healing (Immune C1)
TCGA-G9-6342-01	Inflammatory (Immune C3)
TCGA-KU-A66T-01	IFN-gamma Dominant (Immune C2)
TCGA-DD-AAVW-01	Inflammatory (Immune C3)
TCGA-CJ-4905-01	Inflammatory (Immune C3)
TCGA-EP-A2KC-01	Lymphocyte Depleted (Immune C4)
TCGA-MT-A51W-01	IFN-gamma Dominant (Immune C2)
TCGA-LN-A7HY-01	Wound Healing (Immune C1)
TCGA-FY-A3R8-01	Inflammatory (Immune C3)
TCGA-WB-A81H-01	Inflammatory (Immune C3)
TCGA-G7-6790-01	Inflammatory (Immune C3)
TCGA-XY-A89B-01	IFN-gamma Dominant (Immune C2)
TCGA-CC-A7IL-01	Lymphocyte Depleted (Immune C4)
TCGA-EW-A1OX-01	Lymphocyte Depleted (Immune C4)
TCGA-EL-A3T1-01	IFN-gamma Dominant (Immune C2)
TCGA-55-A48X-01	Inflammatory (Immune C3)
TCGA-YZ-A984-01	Inflammatory (Immune C3)
TCGA-BP-5174-01	Inflammatory (Immune C3)
TCGA-KN-8427-01	Wound Healing (Immune C1)
TCGA-QR-A705-01	Inflammatory (Immune C3)
TCGA-20-1684-01	IFN-gamma Dominant (Immune C2)
TCGA-N8-A4PI-01	Lymphocyte Depleted (Immune C4)
TCGA-05-4402-01	IFN-gamma Dominant (Immune C2)
TCGA-2G-AAH4-01	Wound Healing (Immune C1)
TCGA-CX-7086-01	IFN-gamma Dominant (Immune C2)
TCGA-ET-A25L-01	Inflammatory (Immune C3)
TCGA-UZ-A9PZ-01	Inflammatory (Immune C3)
TCGA-AG-3881-01	Wound Healing (Immune C1)
TCGA-A8-A0A9-01	IFN-gamma Dominant (Immune C2)
TCGA-DE-A2OL-01	Inflammatory (Immune C3)
TCGA-G7-A4TM-01	Inflammatory (Immune C3)
TCGA-BQ-7060-01	Inflammatory (Immune C3)
TCGA-DD-A4NS-01	Inflammatory (Immune C3)
TCGA-B0-4697-01	Inflammatory (Immune C3)
TCGA-QR-A6GO-01	Lymphocyte Depleted (Immune C4)
TCGA-AX-A3FS-01	IFN-gamma Dominant (Immune C2)
TCGA-S9-A6WP-01	Immunologically Quiet (Immune C5)
TCGA-BH-A1FB-01	Inflammatory (Immune C3)
TCGA-44-8119-01	Wound Healing (Immune C1)
TCGA-BP-4759-01	TGF-beta Dominant (Immune C6)
TCGA-FG-A713-01	Immunologically Quiet (Immune C5)
TCGA-DI-A1BY-01	Wound Healing (Immune C1)
TCGA-V4-A9EZ-01	Lymphocyte Depleted (Immune C4)
TCGA-VS-A9V2-01	IFN-gamma Dominant (Immune C2)
TCGA-VS-A94Y-01	Wound Healing (Immune C1)
TCGA-F4-6461-01	Wound Healing (Immune C1)
TCGA-90-A4EE-01	IFN-gamma Dominant (Immune C2)
TCGA-C5-A8ZZ-01	IFN-gamma Dominant (Immune C2)
TCGA-MQ-A6BS-01	Inflammatory (Immune C3)
TCGA-B5-A11G-01	IFN-gamma Dominant (Immune C2)
TCGA-HT-A5RA-01	Lymphocyte Depleted (Immune C4)
TCGA-E1-A7YL-01	Lymphocyte Depleted (Immune C4)
TCGA-AO-A0JC-01	IFN-gamma Dominant (Immune C2)
TCGA-JW-A852-01	IFN-gamma Dominant (Immune C2)
TCGA-BB-4224-01	IFN-gamma Dominant (Immune C2)
TCGA-CJ-6030-01	Inflammatory (Immune C3)
TCGA-A3-3319-01	Inflammatory (Immune C3)
TCGA-VQ-AA68-01	IFN-gamma Dominant (Immune C2)
TCGA-UD-AAC5-01	Wound Healing (Immune C1)
TCGA-DD-AADI-01	IFN-gamma Dominant (Immune C2)
TCGA-V4-A9F0-01	Inflammatory (Immune C3)
TCGA-FC-7961-01	Inflammatory (Immune C3)
TCGA-CC-A7IG-01	Wound Healing (Immune C1)
TCGA-MR-A8JO-01	Inflammatory (Immune C3)
TCGA-GC-A3YS-01	Wound Healing (Immune C1)
TCGA-OR-A5LG-01	Lymphocyte Depleted (Immune C4)
TCGA-VD-A8KH-01	Lymphocyte Depleted (Immune C4)
TCGA-CR-7379-01	Wound Healing (Immune C1)
TCGA-CJ-4918-01	Inflammatory (Immune C3)
TCGA-A8-A07J-01	TGF-beta Dominant (Immune C6)
TCGA-E9-A229-01	IFN-gamma Dominant (Immune C2)
TCGA-L5-A4OU-01	IFN-gamma Dominant (Immune C2)
TCGA-X9-A971-01	Lymphocyte Depleted (Immune C4)
TCGA-D6-6826-01	Wound Healing (Immune C1)
TCGA-A2-A0SX-01	IFN-gamma Dominant (Immune C2)
TCGA-CU-A0YO-01	Wound Healing (Immune C1)
TCGA-KK-A8I4-01	Inflammatory (Immune C3)
TCGA-UZ-A9PM-01	Inflammatory (Immune C3)
TCGA-B8-5545-01	Inflammatory (Immune C3)
TCGA-US-A776-01	Wound Healing (Immune C1)
TCGA-BR-8484-01	IFN-gamma Dominant (Immune C2)
TCGA-55-7724-01	IFN-gamma Dominant (Immune C2)
TCGA-F4-6703-01	Wound Healing (Immune C1)
TCGA-HU-A4G8-01	IFN-gamma Dominant (Immune C2)
TCGA-BC-A10W-01	Lymphocyte Depleted (Immune C4)
TCGA-DX-AB2Q-01	Wound Healing (Immune C1)
TCGA-44-6776-01	Inflammatory (Immune C3)
TCGA-49-4514-01	Wound Healing (Immune C1)
TCGA-05-4396-01	Inflammatory (Immune C3)
TCGA-AA-3864-01	Wound Healing (Immune C1)
TCGA-EJ-7789-01	Lymphocyte Depleted (Immune C4)
TCGA-85-A50Z-01	Wound Healing (Immune C1)
TCGA-B2-3923-01	Inflammatory (Immune C3)
TCGA-55-8204-01	Wound Healing (Immune C1)
TCGA-BP-5183-01	Inflammatory (Immune C3)
TCGA-V4-A9EA-01	Lymphocyte Depleted (Immune C4)
TCGA-QS-A5YR-01	IFN-gamma Dominant (Immune C2)
TCGA-L4-A4E6-01	Inflammatory (Immune C3)
TCGA-L5-A8NJ-01	IFN-gamma Dominant (Immune C2)
TCGA-DX-A1L0-01	TGF-beta Dominant (Immune C6)
TCGA-BH-A0AW-01	IFN-gamma Dominant (Immune C2)
TCGA-VS-A9UJ-01	Wound Healing (Immune C1)
TCGA-2G-AAF6-01	IFN-gamma Dominant (Immune C2)
TCGA-B5-A11P-01	Wound Healing (Immune C1)
TCGA-XD-AAUH-01	Inflammatory (Immune C3)
TCGA-AX-A3FW-01	IFN-gamma Dominant (Immune C2)
TCGA-BH-A2L8-01	IFN-gamma Dominant (Immune C2)
TCGA-HU-A4GC-01	IFN-gamma Dominant (Immune C2)
TCGA-EB-A5SE-01	Wound Healing (Immune C1)
TCGA-HT-A5R9-01	Lymphocyte Depleted (Immune C4)
TCGA-AA-3492-01	Wound Healing (Immune C1)
TCGA-A3-3362-01	Inflammatory (Immune C3)
TCGA-CS-5396-01	Immunologically Quiet (Immune C5)
TCGA-DX-AB32-01	IFN-gamma Dominant (Immune C2)
TCGA-BB-7866-01	IFN-gamma Dominant (Immune C2)
TCGA-HD-7832-01	IFN-gamma Dominant (Immune C2)
TCGA-Y8-A895-01	Inflammatory (Immune C3)
TCGA-A8-A08I-01	IFN-gamma Dominant (Immune C2)
TCGA-BH-A0HP-01	Wound Healing (Immune C1)
TCGA-14-0790-01	Lymphocyte Depleted (Immune C4)
TCGA-BH-A0BS-01	Lymphocyte Depleted (Immune C4)
TCGA-DJ-A4UL-01	Inflammatory (Immune C3)
TCGA-CD-A48C-01	Wound Healing (Immune C1)
TCGA-AA-3544-01	IFN-gamma Dominant (Immune C2)
TCGA-TS-A7P1-01	Wound Healing (Immune C1)
TCGA-75-6205-01	IFN-gamma Dominant (Immune C2)
TCGA-FP-8099-01	IFN-gamma Dominant (Immune C2)
TCGA-ZJ-AAXI-01	IFN-gamma Dominant (Immune C2)
TCGA-B6-A0IG-01	IFN-gamma Dominant (Immune C2)
TCGA-XN-A8T5-01	Inflammatory (Immune C3)
TCGA-ZG-A9M4-01	Inflammatory (Immune C3)
TCGA-EJ-7793-01	Inflammatory (Immune C3)
TCGA-AA-3496-01	Wound Healing (Immune C1)
TCGA-QR-A7IN-01	Inflammatory (Immune C3)
TCGA-ZF-AA4N-01	Wound Healing (Immune C1)
TCGA-XF-AAMG-01	Wound Healing (Immune C1)
TCGA-ZH-A8Y1-01	Inflammatory (Immune C3)
TCGA-DJ-A13T-01	Inflammatory (Immune C3)
TCGA-QR-A6GT-01	TGF-beta Dominant (Immune C6)
TCGA-AK-3451-01	IFN-gamma Dominant (Immune C2)
TCGA-CJ-4923-01	IFN-gamma Dominant (Immune C2)
TCGA-FV-A3R2-01	Lymphocyte Depleted (Immune C4)
TCGA-CZ-5987-01	Inflammatory (Immune C3)
TCGA-98-A538-01	Wound Healing (Immune C1)
TCGA-ET-A3BO-01	Inflammatory (Immune C3)
TCGA-KP-A3W0-01	Wound Healing (Immune C1)
TCGA-CV-6436-01	IFN-gamma Dominant (Immune C2)
TCGA-EJ-7782-01	Inflammatory (Immune C3)
TCGA-HW-8322-01	Immunologically Quiet (Immune C5)
TCGA-BP-4159-01	TGF-beta Dominant (Immune C6)
TCGA-Q1-A6DT-01	Wound Healing (Immune C1)
TCGA-85-6561-01	Wound Healing (Immune C1)
TCGA-L5-A8NN-01	IFN-gamma Dominant (Immune C2)
TCGA-ZF-A9RL-01	Lymphocyte Depleted (Immune C4)
TCGA-25-1633-01	IFN-gamma Dominant (Immune C2)
TCGA-25-2396-01	IFN-gamma Dominant (Immune C2)
TCGA-BR-7715-01	Wound Healing (Immune C1)
TCGA-BH-A0DO-01	Inflammatory (Immune C3)
TCGA-HC-A8CY-01	Lymphocyte Depleted (Immune C4)
TCGA-X6-A8C5-01	Inflammatory (Immune C3)
TCGA-DY-A0XA-01	Wound Healing (Immune C1)
TCGA-DM-A28E-01	Wound Healing (Immune C1)
TCGA-S9-A6U9-01	Immunologically Quiet (Immune C5)
TCGA-5R-AA1C-01	Lymphocyte Depleted (Immune C4)
TCGA-CK-6747-01	Wound Healing (Immune C1)
TCGA-WB-A819-01	Lymphocyte Depleted (Immune C4)
TCGA-Y8-A8S1-01	TGF-beta Dominant (Immune C6)
TCGA-G9-7523-01	Inflammatory (Immune C3)
TCGA-CJ-5680-01	Inflammatory (Immune C3)
TCGA-34-5234-01	IFN-gamma Dominant (Immune C2)
TCGA-A6-5667-01	Wound Healing (Immune C1)
TCGA-HT-7676-01	Immunologically Quiet (Immune C5)
TCGA-LN-A4A4-01	Wound Healing (Immune C1)
TCGA-XF-A9T0-01	Wound Healing (Immune C1)
TCGA-FW-A5DX-01	Lymphocyte Depleted (Immune C4)
TCGA-62-A46O-01	IFN-gamma Dominant (Immune C2)
TCGA-G3-AAV1-01	Lymphocyte Depleted (Immune C4)
TCGA-HT-7469-01	Lymphocyte Depleted (Immune C4)
TCGA-56-7822-01	Wound Healing (Immune C1)
TCGA-56-A62T-01	IFN-gamma Dominant (Immune C2)
TCGA-LL-A73Y-01	Inflammatory (Immune C3)
TCGA-BC-A10X-01	Inflammatory (Immune C3)
TCGA-EA-A3QE-01	IFN-gamma Dominant (Immune C2)
TCGA-BH-A0DK-01	IFN-gamma Dominant (Immune C2)
TCGA-GC-A4ZW-01	Wound Healing (Immune C1)
TCGA-K4-A4AC-01	IFN-gamma Dominant (Immune C2)
TCGA-85-A4JB-01	IFN-gamma Dominant (Immune C2)
TCGA-62-A472-01	IFN-gamma Dominant (Immune C2)
TCGA-NJ-A55R-01	Inflammatory (Immune C3)
TCGA-23-1026-01	IFN-gamma Dominant (Immune C2)
TCGA-VQ-A8E3-01	IFN-gamma Dominant (Immune C2)
TCGA-F5-6702-01	Wound Healing (Immune C1)
TCGA-VS-A9UQ-01	Wound Healing (Immune C1)
TCGA-BH-A0BG-01	IFN-gamma Dominant (Immune C2)
TCGA-AJ-A23N-01	Wound Healing (Immune C1)
TCGA-W5-AA34-01	Inflammatory (Immune C3)
TCGA-CA-5255-01	Wound Healing (Immune C1)
TCGA-93-A4JP-01	Lymphocyte Depleted (Immune C4)
TCGA-CK-4947-01	Wound Healing (Immune C1)
TCGA-FD-A3B3-01	IFN-gamma Dominant (Immune C2)
TCGA-IE-A6BZ-01	Inflammatory (Immune C3)
TCGA-FU-A3HY-01	Wound Healing (Immune C1)
TCGA-2G-AAGS-01	Wound Healing (Immune C1)
TCGA-V1-A8MU-01	Inflammatory (Immune C3)
TCGA-G6-A8L8-01	Inflammatory (Immune C3)
TCGA-KP-A3W1-01	IFN-gamma Dominant (Immune C2)
TCGA-CV-A6JZ-01	IFN-gamma Dominant (Immune C2)
TCGA-32-2634-01	Lymphocyte Depleted (Immune C4)
TCGA-BS-A0U7-01	Wound Healing (Immune C1)
TCGA-62-8395-01	Inflammatory (Immune C3)
TCGA-24-2261-01	IFN-gamma Dominant (Immune C2)
TCGA-AN-A0AT-01	Wound Healing (Immune C1)
TCGA-13-0800-01	IFN-gamma Dominant (Immune C2)
TCGA-3U-A98H-01	TGF-beta Dominant (Immune C6)
TCGA-77-8136-01	IFN-gamma Dominant (Immune C2)
TCGA-D1-A2G0-01	Wound Healing (Immune C1)
TCGA-ET-A40P-01	Inflammatory (Immune C3)
TCGA-CW-5589-01	Inflammatory (Immune C3)
TCGA-VQ-A8E0-01	Wound Healing (Immune C1)
TCGA-66-2756-01	Wound Healing (Immune C1)
TCGA-61-1998-01	Lymphocyte Depleted (Immune C4)
TCGA-23-1029-01	IFN-gamma Dominant (Immune C2)
TCGA-95-7567-01	IFN-gamma Dominant (Immune C2)
TCGA-E2-A14U-01	Inflammatory (Immune C3)
TCGA-AD-6888-01	Wound Healing (Immune C1)
TCGA-KB-A93G-01	Wound Healing (Immune C1)
TCGA-F4-6809-01	Wound Healing (Immune C1)
TCGA-A3-3385-01	Inflammatory (Immune C3)
TCGA-VS-A9UV-01	Wound Healing (Immune C1)
TCGA-50-5051-01	Wound Healing (Immune C1)
TCGA-BP-5000-01	Inflammatory (Immune C3)
TCGA-CN-A63U-01	IFN-gamma Dominant (Immune C2)
TCGA-AA-3502-01	Wound Healing (Immune C1)
TCGA-HT-7478-01	Lymphocyte Depleted (Immune C4)
TCGA-5P-A9K6-01	Inflammatory (Immune C3)
TCGA-VS-A8EG-01	IFN-gamma Dominant (Immune C2)
TCGA-IZ-8195-01	Inflammatory (Immune C3)
TCGA-43-8116-01	Wound Healing (Immune C1)
TCGA-MW-A4EC-01	Inflammatory (Immune C3)
TCGA-P3-A6T2-01	IFN-gamma Dominant (Immune C2)
TCGA-A3-3343-01	Inflammatory (Immune C3)
TCGA-L5-A4OM-01	Wound Healing (Immune C1)
TCGA-WB-A80Q-01	Inflammatory (Immune C3)
TCGA-BK-A13B-01	Wound Healing (Immune C1)
TCGA-EX-A69L-01	IFN-gamma Dominant (Immune C2)
TCGA-FJ-A871-01	Wound Healing (Immune C1)
TCGA-WB-A817-01	Inflammatory (Immune C3)
TCGA-55-A48Y-01	Wound Healing (Immune C1)
TCGA-BJ-A45F-01	Inflammatory (Immune C3)
TCGA-AA-3525-01	Wound Healing (Immune C1)
TCGA-AK-3447-01	Lymphocyte Depleted (Immune C4)
TCGA-Q1-A73O-01	IFN-gamma Dominant (Immune C2)
TCGA-D5-6532-01	Wound Healing (Immune C1)
TCGA-QR-A70J-01	IFN-gamma Dominant (Immune C2)
TCGA-CC-A9FU-01	Wound Healing (Immune C1)
TCGA-VS-A8QC-01	IFN-gamma Dominant (Immune C2)
TCGA-86-A456-01	IFN-gamma Dominant (Immune C2)
TCGA-33-AASB-01	Wound Healing (Immune C1)
TCGA-EA-A5ZE-01	IFN-gamma Dominant (Immune C2)
TCGA-XT-AASU-01	Wound Healing (Immune C1)
TCGA-FE-A22Z-01	Inflammatory (Immune C3)
TCGA-CV-7429-01	IFN-gamma Dominant (Immune C2)
TCGA-RW-A8AZ-01	Lymphocyte Depleted (Immune C4)
TCGA-50-5068-01	IFN-gamma Dominant (Immune C2)
TCGA-AG-A00Y-01	IFN-gamma Dominant (Immune C2)
TCGA-NJ-A55A-01	Inflammatory (Immune C3)
TCGA-ZS-A9CF-01	Lymphocyte Depleted (Immune C4)
TCGA-A4-8516-01	Lymphocyte Depleted (Immune C4)
TCGA-56-7580-01	Wound Healing (Immune C1)
TCGA-E8-A416-01	Inflammatory (Immune C3)
TCGA-S4-A8RM-01	Inflammatory (Immune C3)
TCGA-DU-A5TW-01	Immunologically Quiet (Immune C5)
TCGA-DX-AB2S-01	IFN-gamma Dominant (Immune C2)
TCGA-A5-A0R9-01	Wound Healing (Immune C1)
TCGA-IB-7890-01	Wound Healing (Immune C1)
TCGA-GD-A3OP-01	Inflammatory (Immune C3)
TCGA-90-7769-01	Wound Healing (Immune C1)
TCGA-CR-6467-01	IFN-gamma Dominant (Immune C2)
TCGA-S9-A6TX-01	Immunologically Quiet (Immune C5)
TCGA-B5-A0K8-01	IFN-gamma Dominant (Immune C2)
TCGA-IG-A97H-01	IFN-gamma Dominant (Immune C2)
TCGA-37-4135-01	IFN-gamma Dominant (Immune C2)
TCGA-RY-A83Z-01	Lymphocyte Depleted (Immune C4)
TCGA-IG-A5B8-01	IFN-gamma Dominant (Immune C2)
TCGA-JX-A5QV-01	IFN-gamma Dominant (Immune C2)
TCGA-AA-3930-01	IFN-gamma Dominant (Immune C2)
TCGA-BR-8683-01	IFN-gamma Dominant (Immune C2)
TCGA-DX-A8BQ-01	IFN-gamma Dominant (Immune C2)
TCGA-EW-A1P5-01	IFN-gamma Dominant (Immune C2)
TCGA-DJ-A13W-01	Lymphocyte Depleted (Immune C4)
TCGA-QR-A6GS-01	Inflammatory (Immune C3)
TCGA-FD-A3SL-01	Wound Healing (Immune C1)
TCGA-ET-A39L-01	Inflammatory (Immune C3)
TCGA-BH-A1FN-01	IFN-gamma Dominant (Immune C2)
TCGA-TS-A8AF-01	Wound Healing (Immune C1)
TCGA-EK-A2GZ-01	Wound Healing (Immune C1)
TCGA-N5-A4RM-01	Wound Healing (Immune C1)
TCGA-AZ-6600-01	Wound Healing (Immune C1)
TCGA-MM-A564-01	Inflammatory (Immune C3)
TCGA-E9-A3X8-01	Wound Healing (Immune C1)
TCGA-J4-A6G3-01	Inflammatory (Immune C3)
TCGA-51-4079-01	Wound Healing (Immune C1)
TCGA-DQ-7596-01	IFN-gamma Dominant (Immune C2)
TCGA-HZ-8002-01	Inflammatory (Immune C3)
TCGA-3A-A9IH-01	IFN-gamma Dominant (Immune C2)
TCGA-B5-A3FC-01	IFN-gamma Dominant (Immune C2)
TCGA-BJ-A0ZC-01	Inflammatory (Immune C3)
TCGA-98-8020-01	Wound Healing (Immune C1)
TCGA-CV-5970-01	IFN-gamma Dominant (Immune C2)
TCGA-DX-AB2G-01	TGF-beta Dominant (Immune C6)
TCGA-A7-A4SE-01	IFN-gamma Dominant (Immune C2)
TCGA-A1-A0SJ-01	Wound Healing (Immune C1)
TCGA-J2-A4AG-01	Inflammatory (Immune C3)
TCGA-EI-6510-01	Wound Healing (Immune C1)
TCGA-G4-6588-01	Wound Healing (Immune C1)
TCGA-RC-A7S9-01	Lymphocyte Depleted (Immune C4)
TCGA-22-5471-01	IFN-gamma Dominant (Immune C2)
TCGA-E2-A570-01	Wound Healing (Immune C1)
TCGA-CZ-5466-01	Inflammatory (Immune C3)
TCGA-CV-7425-01	IFN-gamma Dominant (Immune C2)
TCGA-EK-A2R9-01	IFN-gamma Dominant (Immune C2)
TCGA-QR-A6H4-01	Lymphocyte Depleted (Immune C4)
TCGA-BH-A201-01	Wound Healing (Immune C1)
TCGA-66-2744-01	IFN-gamma Dominant (Immune C2)
TCGA-61-2016-01	IFN-gamma Dominant (Immune C2)
TCGA-CN-4733-01	IFN-gamma Dominant (Immune C2)
TCGA-IR-A3LL-01	IFN-gamma Dominant (Immune C2)
TCGA-05-4405-01	Inflammatory (Immune C3)
TCGA-06-0125-01	Lymphocyte Depleted (Immune C4)
TCGA-V4-A9E5-01	Lymphocyte Depleted (Immune C4)
TCGA-DD-AA3A-01	Wound Healing (Immune C1)
TCGA-RW-A68A-01	Lymphocyte Depleted (Immune C4)
TCGA-AG-A036-01	Wound Healing (Immune C1)
TCGA-D1-A103-01	IFN-gamma Dominant (Immune C2)
TCGA-A5-A0R6-01	IFN-gamma Dominant (Immune C2)
TCGA-Y8-A8RZ-01	Lymphocyte Depleted (Immune C4)
TCGA-CR-5243-01	IFN-gamma Dominant (Immune C2)
TCGA-CZ-5469-01	Wound Healing (Immune C1)
TCGA-B6-A0RP-01	Inflammatory (Immune C3)
TCGA-D8-A27V-01	Inflammatory (Immune C3)
TCGA-ZF-AA4V-01	IFN-gamma Dominant (Immune C2)
TCGA-50-5944-01	Inflammatory (Immune C3)
TCGA-RD-A8N1-01	IFN-gamma Dominant (Immune C2)
TCGA-BR-8687-01	Wound Healing (Immune C1)
TCGA-OR-A5JV-01	Immunologically Quiet (Immune C5)
TCGA-ED-A7PY-01	Inflammatory (Immune C3)
TCGA-EM-A2CO-01	Inflammatory (Immune C3)
TCGA-BR-A4IY-01	IFN-gamma Dominant (Immune C2)
TCGA-50-6673-01	TGF-beta Dominant (Immune C6)
TCGA-V1-A9OQ-01	Inflammatory (Immune C3)
TCGA-FG-A6IZ-01	Immunologically Quiet (Immune C5)
TCGA-C5-A1M5-01	IFN-gamma Dominant (Immune C2)
TCGA-DQ-7592-01	IFN-gamma Dominant (Immune C2)
TCGA-CR-7372-01	IFN-gamma Dominant (Immune C2)
TCGA-B5-A1N2-01	IFN-gamma Dominant (Immune C2)
TCGA-YL-A9WI-01	Lymphocyte Depleted (Immune C4)
TCGA-EM-A2OZ-01	Inflammatory (Immune C3)
TCGA-55-7727-01	IFN-gamma Dominant (Immune C2)
TCGA-QR-A6H0-01	Inflammatory (Immune C3)
TCGA-CS-4941-01	Lymphocyte Depleted (Immune C4)
TCGA-A1-A0SE-01	Wound Healing (Immune C1)
TCGA-OU-A5PI-01	Lymphocyte Depleted (Immune C4)
TCGA-A4-7996-01	Inflammatory (Immune C3)
TCGA-77-8153-01	Wound Healing (Immune C1)
TCGA-MS-A51U-01	TGF-beta Dominant (Immune C6)
TCGA-L5-A88Y-01	Inflammatory (Immune C3)
TCGA-FY-A3WA-01	Inflammatory (Immune C3)
TCGA-QS-A8F1-01	Inflammatory (Immune C3)
TCGA-G3-A25S-01	Lymphocyte Depleted (Immune C4)
TCGA-ER-A19K-01	Lymphocyte Depleted (Immune C4)
TCGA-EM-A1CS-01	Inflammatory (Immune C3)
TCGA-EL-A3ZM-01	IFN-gamma Dominant (Immune C2)
TCGA-DJ-A13X-01	Inflammatory (Immune C3)
TCGA-DX-A1L3-01	Inflammatory (Immune C3)
TCGA-2Z-A9JN-01	Inflammatory (Immune C3)
TCGA-AR-A1AM-01	Wound Healing (Immune C1)
TCGA-HT-8113-01	Lymphocyte Depleted (Immune C4)
TCGA-13-0890-01	IFN-gamma Dominant (Immune C2)
TCGA-VF-A8AE-01	IFN-gamma Dominant (Immune C2)
TCGA-DH-A7UT-01	Immunologically Quiet (Immune C5)
TCGA-D1-A16F-01	Wound Healing (Immune C1)
TCGA-CK-6751-01	Wound Healing (Immune C1)
TCGA-CV-7238-01	IFN-gamma Dominant (Immune C2)
TCGA-EL-A3T7-01	Inflammatory (Immune C3)
TCGA-SN-A6IS-01	IFN-gamma Dominant (Immune C2)
TCGA-B0-5075-01	Inflammatory (Immune C3)
TCGA-DU-5851-01	Immunologically Quiet (Immune C5)
TCGA-CN-5367-01	IFN-gamma Dominant (Immune C2)
TCGA-DX-A3LS-01	TGF-beta Dominant (Immune C6)
TCGA-86-8279-01	Wound Healing (Immune C1)
TCGA-W2-A7HB-01	Immunologically Quiet (Immune C5)
TCGA-E7-A6MD-01	Wound Healing (Immune C1)
TCGA-CR-5250-01	Inflammatory (Immune C3)
TCGA-B0-5100-01	Inflammatory (Immune C3)
TCGA-EJ-7218-01	Inflammatory (Immune C3)
TCGA-XK-AAJR-01	Inflammatory (Immune C3)
TCGA-55-A494-01	Inflammatory (Immune C3)
TCGA-BP-4775-01	Inflammatory (Immune C3)
TCGA-2G-AALF-01	Wound Healing (Immune C1)
TCGA-ET-A3BT-01	Inflammatory (Immune C3)
TCGA-61-2000-01	IFN-gamma Dominant (Immune C2)
TCGA-A4-7288-01	Inflammatory (Immune C3)
TCGA-BR-4369-01	Wound Healing (Immune C1)
TCGA-B0-5400-01	Inflammatory (Immune C3)
TCGA-G4-6317-01	Wound Healing (Immune C1)
TCGA-25-2404-01	IFN-gamma Dominant (Immune C2)
TCGA-CV-7437-01	Wound Healing (Immune C1)
TCGA-55-7913-01	Wound Healing (Immune C1)
TCGA-K7-A5RG-01	IFN-gamma Dominant (Immune C2)
TCGA-QR-A707-01	Lymphocyte Depleted (Immune C4)
TCGA-EY-A1GW-01	Lymphocyte Depleted (Immune C4)
TCGA-C5-A7X8-01	Wound Healing (Immune C1)
TCGA-B0-5120-01	Inflammatory (Immune C3)
TCGA-2G-AAKM-01	Wound Healing (Immune C1)
TCGA-SG-A6Z4-01	Lymphocyte Depleted (Immune C4)
TCGA-VD-AA8R-01	Immunologically Quiet (Immune C5)
TCGA-3B-A9HZ-01	Inflammatory (Immune C3)
TCGA-CJ-4873-01	Inflammatory (Immune C3)
TCGA-SX-A7SL-01	Lymphocyte Depleted (Immune C4)
TCGA-BH-A1EX-01	TGF-beta Dominant (Immune C6)
TCGA-HW-8321-01	Immunologically Quiet (Immune C5)
TCGA-G4-6309-01	Wound Healing (Immune C1)
TCGA-KL-8340-01	Inflammatory (Immune C3)
TCGA-EZ-7264-01	Immunologically Quiet (Immune C5)
TCGA-E8-A433-01	Inflammatory (Immune C3)
TCGA-EJ-7791-01	Inflammatory (Immune C3)
TCGA-IN-A6RR-01	IFN-gamma Dominant (Immune C2)
TCGA-55-8615-01	Inflammatory (Immune C3)
TCGA-HZ-A4BK-01	TGF-beta Dominant (Immune C6)
TCGA-EL-A3GQ-01	Inflammatory (Immune C3)
TCGA-BK-A26L-01	Wound Healing (Immune C1)
TCGA-VF-A8AA-01	IFN-gamma Dominant (Immune C2)
TCGA-G2-A2EO-01	Wound Healing (Immune C1)
TCGA-D6-A6EO-01	IFN-gamma Dominant (Immune C2)
TCGA-RC-A7SF-01	Inflammatory (Immune C3)
TCGA-EB-A24C-01	Lymphocyte Depleted (Immune C4)
TCGA-F1-A448-01	Wound Healing (Immune C1)
TCGA-A7-A0CJ-01	IFN-gamma Dominant (Immune C2)
TCGA-CS-6666-01	Lymphocyte Depleted (Immune C4)
TCGA-BP-4992-01	Inflammatory (Immune C3)
TCGA-CM-5868-01	Wound Healing (Immune C1)
TCGA-WC-A885-01	Lymphocyte Depleted (Immune C4)
TCGA-BR-A4IV-01	Inflammatory (Immune C3)
TCGA-HD-A4C1-01	IFN-gamma Dominant (Immune C2)
TCGA-P4-AAVO-01	Lymphocyte Depleted (Immune C4)
TCGA-NC-A5HK-01	IFN-gamma Dominant (Immune C2)
TCGA-VQ-A91Z-01	Wound Healing (Immune C1)
TCGA-DX-A8BR-01	Lymphocyte Depleted (Immune C4)
TCGA-W5-AA2X-01	Wound Healing (Immune C1)
TCGA-DH-A66D-01	Immunologically Quiet (Immune C5)
TCGA-IR-A3LH-01	IFN-gamma Dominant (Immune C2)
TCGA-KO-8410-01	Inflammatory (Immune C3)
TCGA-D1-A16R-01	Wound Healing (Immune C1)
TCGA-LN-A4A9-01	IFN-gamma Dominant (Immune C2)
TCGA-LL-A5YO-01	IFN-gamma Dominant (Immune C2)
TCGA-86-A4JF-01	IFN-gamma Dominant (Immune C2)
TCGA-DC-6156-01	TGF-beta Dominant (Immune C6)
TCGA-QU-A6IP-01	Inflammatory (Immune C3)
TCGA-FI-A3PV-01	Wound Healing (Immune C1)
TCGA-V1-A9O9-01	Inflammatory (Immune C3)
TCGA-EO-A2CG-01	Wound Healing (Immune C1)
TCGA-AN-A0FW-01	Wound Healing (Immune C1)
TCGA-VQ-A8PH-01	Wound Healing (Immune C1)
TCGA-AC-A6IX-01	Wound Healing (Immune C1)
TCGA-A5-A0GU-01	IFN-gamma Dominant (Immune C2)
TCGA-EB-A551-01	IFN-gamma Dominant (Immune C2)
TCGA-P5-A77W-01	Immunologically Quiet (Immune C5)
TCGA-HW-7491-01	Immunologically Quiet (Immune C5)
TCGA-EY-A1GS-01	Lymphocyte Depleted (Immune C4)
TCGA-AA-A010-01	Wound Healing (Immune C1)
TCGA-A3-3320-01	Inflammatory (Immune C3)
TCGA-FT-A3EE-01	Wound Healing (Immune C1)
TCGA-AA-3837-01	Wound Healing (Immune C1)
TCGA-L9-A443-01	Inflammatory (Immune C3)
TCGA-DJ-A2PN-01	Inflammatory (Immune C3)
TCGA-G3-A7M6-01	Inflammatory (Immune C3)
TCGA-E9-A1RG-01	Wound Healing (Immune C1)
TCGA-66-2767-01	IFN-gamma Dominant (Immune C2)
TCGA-MR-A520-01	Lymphocyte Depleted (Immune C4)
TCGA-FD-A3B7-01	IFN-gamma Dominant (Immune C2)
TCGA-E1-5307-01	Immunologically Quiet (Immune C5)
TCGA-78-8660-01	IFN-gamma Dominant (Immune C2)
TCGA-C5-A1M9-01	IFN-gamma Dominant (Immune C2)
TCGA-KL-8325-01	Immunologically Quiet (Immune C5)
TCGA-HW-7495-01	Immunologically Quiet (Immune C5)
TCGA-K4-A3WU-01	Inflammatory (Immune C3)
TCGA-AG-4021-01	Wound Healing (Immune C1)
TCGA-E2-A156-01	Inflammatory (Immune C3)
TCGA-CS-6669-01	Immunologically Quiet (Immune C5)
TCGA-EL-A3GW-01	Inflammatory (Immune C3)
TCGA-EM-A2CL-01	Inflammatory (Immune C3)
TCGA-CF-A47V-01	Lymphocyte Depleted (Immune C4)
TCGA-AR-A24R-01	IFN-gamma Dominant (Immune C2)
TCGA-BS-A0TE-01	IFN-gamma Dominant (Immune C2)
TCGA-HT-7481-01	Immunologically Quiet (Immune C5)
TCGA-BG-A0MU-01	Inflammatory (Immune C3)
TCGA-NC-A5HO-01	Wound Healing (Immune C1)
TCGA-EY-A1GD-01	Wound Healing (Immune C1)
TCGA-BF-A1PZ-01	IFN-gamma Dominant (Immune C2)
TCGA-XQ-A8TA-01	Lymphocyte Depleted (Immune C4)
TCGA-78-7148-01	Wound Healing (Immune C1)
TCGA-DU-8163-01	Immunologically Quiet (Immune C5)
TCGA-D8-A1JP-01	Wound Healing (Immune C1)
TCGA-T2-A6WZ-01	IFN-gamma Dominant (Immune C2)
TCGA-AP-A0LN-01	Wound Healing (Immune C1)
TCGA-AX-A06L-01	Wound Healing (Immune C1)
TCGA-AN-A0FS-01	Wound Healing (Immune C1)
TCGA-77-8154-01	Wound Healing (Immune C1)
TCGA-2G-AAFM-01	IFN-gamma Dominant (Immune C2)
TCGA-DJ-A3V5-01	Inflammatory (Immune C3)
TCGA-AC-A3TM-01	Wound Healing (Immune C1)
TCGA-DJ-A2Q3-01	Inflammatory (Immune C3)
TCGA-D6-8568-01	IFN-gamma Dominant (Immune C2)
TCGA-CV-7446-01	IFN-gamma Dominant (Immune C2)
TCGA-A5-A0GQ-01	IFN-gamma Dominant (Immune C2)
TCGA-DJ-A2PY-01	Inflammatory (Immune C3)
TCGA-DK-A3X1-01	Wound Healing (Immune C1)
TCGA-BG-A0MQ-01	Wound Healing (Immune C1)
TCGA-B9-A5W7-01	Inflammatory (Immune C3)
TCGA-C8-A12K-01	IFN-gamma Dominant (Immune C2)
TCGA-AR-A2LE-01	Inflammatory (Immune C3)
TCGA-AD-6964-01	IFN-gamma Dominant (Immune C2)
TCGA-37-A5EL-01	Wound Healing (Immune C1)
TCGA-26-1442-01	Immunologically Quiet (Immune C5)
TCGA-B0-4688-01	Lymphocyte Depleted (Immune C4)
TCGA-AA-3848-01	Wound Healing (Immune C1)
TCGA-BH-A0HK-01	Wound Healing (Immune C1)
TCGA-CJ-4899-01	Inflammatory (Immune C3)
TCGA-G4-6295-01	Wound Healing (Immune C1)
TCGA-RD-A8NB-01	IFN-gamma Dominant (Immune C2)
TCGA-B2-4101-01	Inflammatory (Immune C3)
TCGA-BQ-7048-01	Inflammatory (Immune C3)
TCGA-DG-A2KJ-01	IFN-gamma Dominant (Immune C2)
TCGA-55-A490-01	Wound Healing (Immune C1)
TCGA-4Z-AA81-01	IFN-gamma Dominant (Immune C2)
TCGA-D1-A16E-01	IFN-gamma Dominant (Immune C2)
TCGA-CF-A3MG-01	Wound Healing (Immune C1)
TCGA-QR-A708-01	Lymphocyte Depleted (Immune C4)
TCGA-CS-4942-01	Lymphocyte Depleted (Immune C4)
TCGA-BR-A4PE-01	IFN-gamma Dominant (Immune C2)
TCGA-NH-A50T-01	Wound Healing (Immune C1)
TCGA-FE-A237-01	Inflammatory (Immune C3)
TCGA-2G-AAFI-01	IFN-gamma Dominant (Immune C2)
TCGA-ZS-A9CE-01	Lymphocyte Depleted (Immune C4)
TCGA-AR-A250-01	Wound Healing (Immune C1)
TCGA-HC-7230-01	Inflammatory (Immune C3)
TCGA-S5-AA26-01	Wound Healing (Immune C1)
TCGA-HT-8110-01	Lymphocyte Depleted (Immune C4)
TCGA-D8-A1JG-01	IFN-gamma Dominant (Immune C2)
TCGA-KL-8337-01	Immunologically Quiet (Immune C5)
TCGA-ZF-A9R4-01	Lymphocyte Depleted (Immune C4)
TCGA-E2-A152-01	Wound Healing (Immune C1)
TCGA-GN-A26C-01	IFN-gamma Dominant (Immune C2)
TCGA-AR-A24V-01	IFN-gamma Dominant (Immune C2)
TCGA-85-8070-01	Wound Healing (Immune C1)
TCGA-BS-A0TA-01	IFN-gamma Dominant (Immune C2)
TCGA-A2-A0CR-01	TGF-beta Dominant (Immune C6)
TCGA-AK-3429-01	Inflammatory (Immune C3)
TCGA-PC-A5DL-01	TGF-beta Dominant (Immune C6)
TCGA-DX-A6BB-01	Lymphocyte Depleted (Immune C4)
TCGA-S9-A6U1-01	Immunologically Quiet (Immune C5)
TCGA-YC-A9TC-01	Wound Healing (Immune C1)
TCGA-BS-A0V4-01	Inflammatory (Immune C3)
TCGA-AN-A0FX-01	Wound Healing (Immune C1)
TCGA-Z6-A9VB-01	IFN-gamma Dominant (Immune C2)
TCGA-Q1-A5R3-01	IFN-gamma Dominant (Immune C2)
TCGA-AC-A62V-01	Wound Healing (Immune C1)
TCGA-CN-6988-01	Wound Healing (Immune C1)
TCGA-ET-A39O-01	Inflammatory (Immune C3)
TCGA-AP-A0LJ-01	Inflammatory (Immune C3)
TCGA-UB-AA0U-01	Inflammatory (Immune C3)
TCGA-A6-4107-01	Wound Healing (Immune C1)
TCGA-FK-A3S3-01	Inflammatory (Immune C3)
TCGA-FB-AAQ1-01	TGF-beta Dominant (Immune C6)
TCGA-AK-3455-01	IFN-gamma Dominant (Immune C2)
TCGA-HC-7211-01	Inflammatory (Immune C3)
TCGA-2Z-A9J3-01	Inflammatory (Immune C3)
TCGA-B2-3924-01	Inflammatory (Immune C3)
TCGA-GM-A3XN-01	Wound Healing (Immune C1)
TCGA-C8-A275-01	IFN-gamma Dominant (Immune C2)
TCGA-UD-AAC7-01	Wound Healing (Immune C1)
TCGA-4L-AA1F-01	Wound Healing (Immune C1)
TCGA-AK-3433-01	Inflammatory (Immune C3)
TCGA-DD-AAD8-01	Lymphocyte Depleted (Immune C4)
TCGA-AO-A129-01	IFN-gamma Dominant (Immune C2)
TCGA-P3-A6T3-01	IFN-gamma Dominant (Immune C2)
TCGA-R5-A7ZR-01	IFN-gamma Dominant (Immune C2)
TCGA-CV-A468-01	IFN-gamma Dominant (Immune C2)
TCGA-EJ-5516-01	Inflammatory (Immune C3)
TCGA-DX-A8BV-01	Lymphocyte Depleted (Immune C4)
TCGA-AO-A12E-01	Lymphocyte Depleted (Immune C4)
TCGA-VQ-A927-01	Wound Healing (Immune C1)
TCGA-YF-AA3L-01	Wound Healing (Immune C1)
TCGA-BP-4354-01	Lymphocyte Depleted (Immune C4)
TCGA-BR-8059-01	Wound Healing (Immune C1)
TCGA-EL-A3MZ-01	Inflammatory (Immune C3)
TCGA-BS-A0V8-01	Wound Healing (Immune C1)
TCGA-BH-A1F8-01	IFN-gamma Dominant (Immune C2)
TCGA-G3-AAV3-01	Inflammatory (Immune C3)
TCGA-QK-A6V9-01	IFN-gamma Dominant (Immune C2)
TCGA-A3-3306-01	Inflammatory (Immune C3)
TCGA-CC-A8HV-01	Lymphocyte Depleted (Immune C4)
TCGA-D8-A1JK-01	IFN-gamma Dominant (Immune C2)
TCGA-HC-A8D1-01	Inflammatory (Immune C3)
TCGA-ZF-A9R0-01	Wound Healing (Immune C1)
TCGA-RY-A840-01	Immunologically Quiet (Immune C5)
TCGA-A8-A08X-01	Wound Healing (Immune C1)
TCGA-EI-6882-01	Wound Healing (Immune C1)
TCGA-BP-4975-01	Inflammatory (Immune C3)
TCGA-AZ-4315-01	IFN-gamma Dominant (Immune C2)
TCGA-DD-AADO-01	IFN-gamma Dominant (Immune C2)
TCGA-3M-AB46-01	IFN-gamma Dominant (Immune C2)
TCGA-DX-A48R-01	Lymphocyte Depleted (Immune C4)
TCGA-VM-A8C9-01	Lymphocyte Depleted (Immune C4)
TCGA-EB-A85I-01	IFN-gamma Dominant (Immune C2)
TCGA-D6-A6EK-01	IFN-gamma Dominant (Immune C2)
TCGA-CJ-4869-01	Inflammatory (Immune C3)
TCGA-AA-3506-01	Wound Healing (Immune C1)
TCGA-3A-A9I9-01	Inflammatory (Immune C3)
TCGA-A4-8098-01	Lymphocyte Depleted (Immune C4)
TCGA-BR-4255-01	Wound Healing (Immune C1)
TCGA-F2-6879-01	IFN-gamma Dominant (Immune C2)
TCGA-IN-A7NT-01	IFN-gamma Dominant (Immune C2)
TCGA-29-1784-01	IFN-gamma Dominant (Immune C2)
TCGA-SR-A6MU-01	Lymphocyte Depleted (Immune C4)
TCGA-EB-A4OZ-01	IFN-gamma Dominant (Immune C2)
TCGA-J8-A3YD-01	Inflammatory (Immune C3)
TCGA-06-0743-01	Lymphocyte Depleted (Immune C4)
TCGA-D1-A16J-01	IFN-gamma Dominant (Immune C2)
TCGA-E9-A1R6-01	Wound Healing (Immune C1)
TCGA-R5-A7ZI-01	IFN-gamma Dominant (Immune C2)
TCGA-AJ-A3NC-01	Wound Healing (Immune C1)
TCGA-QR-A70K-01	Lymphocyte Depleted (Immune C4)
TCGA-G3-A25X-01	IFN-gamma Dominant (Immune C2)
TCGA-AP-A1DV-01	Wound Healing (Immune C1)
TCGA-BP-4983-01	IFN-gamma Dominant (Immune C2)
TCGA-B4-5378-01	Lymphocyte Depleted (Immune C4)
TCGA-BR-A4J6-01	Wound Healing (Immune C1)
TCGA-DQ-7591-01	IFN-gamma Dominant (Immune C2)
TCGA-A8-A09A-01	Inflammatory (Immune C3)
TCGA-G3-A3CK-01	Lymphocyte Depleted (Immune C4)
TCGA-BR-6801-01	Wound Healing (Immune C1)
TCGA-F9-A4JJ-01	Inflammatory (Immune C3)
TCGA-IQ-A61I-01	IFN-gamma Dominant (Immune C2)
TCGA-5P-A9JZ-01	Lymphocyte Depleted (Immune C4)
TCGA-HD-A6I0-01	IFN-gamma Dominant (Immune C2)
TCGA-WC-A87W-01	Inflammatory (Immune C3)
TCGA-EM-A3AR-01	Inflammatory (Immune C3)
TCGA-A4-A5Y0-01	Lymphocyte Depleted (Immune C4)
TCGA-57-1582-01	Wound Healing (Immune C1)
TCGA-HB-A3L4-01	Wound Healing (Immune C1)
TCGA-3A-A9IB-01	Wound Healing (Immune C1)
TCGA-G7-6792-01	Inflammatory (Immune C3)
TCGA-BD-A2L6-01	Lymphocyte Depleted (Immune C4)
TCGA-B2-5639-01	Inflammatory (Immune C3)
TCGA-GK-A6C7-01	Inflammatory (Immune C3)
TCGA-EL-A4K7-01	Inflammatory (Immune C3)
TCGA-ZG-A9LY-01	Inflammatory (Immune C3)
TCGA-DJ-A1QI-01	Inflammatory (Immune C3)
TCGA-B5-A1MW-01	IFN-gamma Dominant (Immune C2)
TCGA-DJ-A2PQ-01	Inflammatory (Immune C3)
TCGA-OR-A5KO-01	Lymphocyte Depleted (Immune C4)
TCGA-A8-A08O-01	Wound Healing (Immune C1)
TCGA-EM-A22M-01	Inflammatory (Immune C3)
TCGA-AA-A01C-01	Wound Healing (Immune C1)
TCGA-V4-A9ES-01	Lymphocyte Depleted (Immune C4)
TCGA-CV-7422-01	IFN-gamma Dominant (Immune C2)
TCGA-HT-7482-01	Immunologically Quiet (Immune C5)
TCGA-CV-6962-01	Wound Healing (Immune C1)
TCGA-EA-A50E-01	IFN-gamma Dominant (Immune C2)
TCGA-21-1082-01	Wound Healing (Immune C1)
TCGA-A2-A4RY-01	Inflammatory (Immune C3)
TCGA-QH-A6CW-01	Immunologically Quiet (Immune C5)
TCGA-UF-A7JT-01	IFN-gamma Dominant (Immune C2)
TCGA-HC-7737-01	Inflammatory (Immune C3)
TCGA-AL-3466-01	Inflammatory (Immune C3)
TCGA-R5-A805-01	IFN-gamma Dominant (Immune C2)
TCGA-A2-A0SY-01	Inflammatory (Immune C3)
TCGA-D1-A0ZQ-01	Wound Healing (Immune C1)
TCGA-AC-A8OP-01	Inflammatory (Immune C3)
TCGA-98-A53J-01	Wound Healing (Immune C1)
TCGA-VP-A87B-01	Inflammatory (Immune C3)
TCGA-DU-A7T8-01	Lymphocyte Depleted (Immune C4)
TCGA-AO-A126-01	Wound Healing (Immune C1)
TCGA-EM-A4FF-01	Inflammatory (Immune C3)
TCGA-CJ-4878-01	Inflammatory (Immune C3)
TCGA-CH-5792-01	Inflammatory (Immune C3)
TCGA-DD-A11D-01	Lymphocyte Depleted (Immune C4)
TCGA-AO-A0J6-01	IFN-gamma Dominant (Immune C2)
TCGA-DU-5870-01	Immunologically Quiet (Immune C5)
TCGA-24-2033-01	Lymphocyte Depleted (Immune C4)
TCGA-D5-5539-01	Wound Healing (Immune C1)
TCGA-DD-AACK-01	Lymphocyte Depleted (Immune C4)
TCGA-D8-A27F-01	Wound Healing (Immune C1)
TCGA-AP-A1DR-01	Wound Healing (Immune C1)
TCGA-56-7579-01	Lymphocyte Depleted (Immune C4)
TCGA-EA-A556-01	IFN-gamma Dominant (Immune C2)
TCGA-MJ-A68J-01	Inflammatory (Immune C3)
TCGA-DD-A118-01	Inflammatory (Immune C3)
TCGA-VS-A9V3-01	IFN-gamma Dominant (Immune C2)
TCGA-44-6774-01	Wound Healing (Immune C1)
TCGA-KD-A5QS-01	Lymphocyte Depleted (Immune C4)
TCGA-BQ-7061-01	Inflammatory (Immune C3)
TCGA-A5-A3LP-01	Wound Healing (Immune C1)
TCGA-25-1627-01	Wound Healing (Immune C1)
TCGA-63-A5MJ-01	IFN-gamma Dominant (Immune C2)
TCGA-EW-A2FV-01	IFN-gamma Dominant (Immune C2)
TCGA-V4-A9E8-01	Inflammatory (Immune C3)
TCGA-TP-A8TV-01	Inflammatory (Immune C3)
TCGA-AY-6386-01	Wound Healing (Immune C1)
TCGA-D7-A74A-01	Wound Healing (Immune C1)
TCGA-TM-A84S-01	Immunologically Quiet (Immune C5)
TCGA-B0-4701-01	Inflammatory (Immune C3)
TCGA-33-4538-01	Wound Healing (Immune C1)
TCGA-26-5136-01	Lymphocyte Depleted (Immune C4)
TCGA-GU-A42P-01	Wound Healing (Immune C1)
TCGA-B0-4698-01	IFN-gamma Dominant (Immune C2)
TCGA-CS-4943-01	Lymphocyte Depleted (Immune C4)
TCGA-G7-6796-01	Inflammatory (Immune C3)
TCGA-AA-3855-01	Wound Healing (Immune C1)
TCGA-E9-A54X-01	Lymphocyte Depleted (Immune C4)
TCGA-AX-A2HJ-01	Wound Healing (Immune C1)
TCGA-AO-A0JB-01	Wound Healing (Immune C1)
TCGA-2F-A9KP-01	Wound Healing (Immune C1)
TCGA-A2-A1G1-01	IFN-gamma Dominant (Immune C2)
TCGA-AC-A3W5-01	Wound Healing (Immune C1)
TCGA-A6-5661-01	Wound Healing (Immune C1)
TCGA-DJ-A1QF-01	Inflammatory (Immune C3)
TCGA-N8-A4PO-01	Wound Healing (Immune C1)
TCGA-KL-8338-01	Inflammatory (Immune C3)
TCGA-LN-A4A2-01	Wound Healing (Immune C1)
TCGA-J4-A83N-01	Inflammatory (Immune C3)
TCGA-WB-A80K-01	Inflammatory (Immune C3)
TCGA-CA-5797-01	Wound Healing (Immune C1)
TCGA-B5-A11M-01	Inflammatory (Immune C3)
TCGA-A7-A13G-01	Inflammatory (Immune C3)
TCGA-AA-3514-01	Wound Healing (Immune C1)
TCGA-V4-A9EW-01	Inflammatory (Immune C3)
TCGA-2G-AALY-01	Wound Healing (Immune C1)
TCGA-14-1034-01	Lymphocyte Depleted (Immune C4)
TCGA-E2-A1IH-01	Wound Healing (Immune C1)
TCGA-BR-A4IU-01	Inflammatory (Immune C3)
TCGA-VS-A9UH-01	IFN-gamma Dominant (Immune C2)
TCGA-B0-4691-01	IFN-gamma Dominant (Immune C2)
TCGA-CN-A6V3-01	IFN-gamma Dominant (Immune C2)
TCGA-G3-AAV7-01	Lymphocyte Depleted (Immune C4)
TCGA-CU-A3QU-01	Lymphocyte Depleted (Immune C4)
TCGA-D1-A17U-01	Wound Healing (Immune C1)
TCGA-BG-A0VW-01	Wound Healing (Immune C1)
TCGA-AC-A3EH-01	Wound Healing (Immune C1)
TCGA-12-3652-01	Lymphocyte Depleted (Immune C4)
TCGA-A3-A6NN-01	Inflammatory (Immune C3)
TCGA-D8-A1Y1-01	Lymphocyte Depleted (Immune C4)
TCGA-UD-AAC1-01	Wound Healing (Immune C1)
TCGA-BR-8677-01	IFN-gamma Dominant (Immune C2)
TCGA-AO-A03V-01	Wound Healing (Immune C1)
TCGA-RY-A845-01	Immunologically Quiet (Immune C5)
TCGA-CJ-5689-01	Inflammatory (Immune C3)
TCGA-DK-AA6Q-01	IFN-gamma Dominant (Immune C2)
TCGA-DD-A4NI-01	Inflammatory (Immune C3)
TCGA-EY-A1GP-01	IFN-gamma Dominant (Immune C2)
TCGA-EJ-5515-01	Inflammatory (Immune C3)
TCGA-76-4927-01	Lymphocyte Depleted (Immune C4)
TCGA-FG-8182-01	Immunologically Quiet (Immune C5)
TCGA-UF-A7JC-01	IFN-gamma Dominant (Immune C2)
TCGA-CN-5373-01	IFN-gamma Dominant (Immune C2)
TCGA-E3-A3DZ-01	Inflammatory (Immune C3)
TCGA-26-5132-01	Lymphocyte Depleted (Immune C4)
TCGA-A3-3363-01	Lymphocyte Depleted (Immune C4)
TCGA-BH-A0DD-01	IFN-gamma Dominant (Immune C2)
TCGA-X6-A8C4-01	Lymphocyte Depleted (Immune C4)
TCGA-VS-A9UD-01	IFN-gamma Dominant (Immune C2)
TCGA-JX-A3PZ-01	Wound Healing (Immune C1)
TCGA-BP-4325-01	Inflammatory (Immune C3)
TCGA-DD-AADL-01	Lymphocyte Depleted (Immune C4)
TCGA-BT-A20P-01	Wound Healing (Immune C1)
TCGA-FB-AAPZ-01	Inflammatory (Immune C3)
TCGA-98-A53A-01	Wound Healing (Immune C1)
TCGA-EU-5905-01	Inflammatory (Immune C3)
TCGA-CZ-5985-01	Inflammatory (Immune C3)
TCGA-N9-A4Q4-01	Wound Healing (Immune C1)
TCGA-WR-A838-01	IFN-gamma Dominant (Immune C2)
TCGA-B5-A11I-01	IFN-gamma Dominant (Immune C2)
TCGA-V1-A8WV-01	Inflammatory (Immune C3)
TCGA-D7-6525-01	IFN-gamma Dominant (Immune C2)
TCGA-91-8497-01	Inflammatory (Immune C3)
TCGA-A5-A7WJ-01	IFN-gamma Dominant (Immune C2)
TCGA-ZF-A9RN-01	IFN-gamma Dominant (Immune C2)
TCGA-NC-A5HL-01	IFN-gamma Dominant (Immune C2)
TCGA-L3-A524-01	Wound Healing (Immune C1)
TCGA-C5-A1MP-01	IFN-gamma Dominant (Immune C2)
TCGA-BR-A4J1-01	Wound Healing (Immune C1)
TCGA-CC-A5UD-01	Lymphocyte Depleted (Immune C4)
TCGA-IN-A6RO-01	IFN-gamma Dominant (Immune C2)
TCGA-B7-A5TK-01	IFN-gamma Dominant (Immune C2)
TCGA-E6-A2P8-01	Wound Healing (Immune C1)
TCGA-AJ-A23O-01	IFN-gamma Dominant (Immune C2)
TCGA-X6-A7WD-01	Lymphocyte Depleted (Immune C4)
TCGA-56-8307-01	IFN-gamma Dominant (Immune C2)
TCGA-A2-A0EN-01	Inflammatory (Immune C3)
TCGA-GV-A3QI-01	Lymphocyte Depleted (Immune C4)
TCGA-W5-AA2H-01	IFN-gamma Dominant (Immune C2)
TCGA-DX-A6YX-01	Lymphocyte Depleted (Immune C4)
TCGA-3X-AAVB-01	Wound Healing (Immune C1)
TCGA-FB-AAPU-01	Wound Healing (Immune C1)
TCGA-VQ-A8PO-01	IFN-gamma Dominant (Immune C2)
TCGA-DD-AAE6-01	Lymphocyte Depleted (Immune C4)
TCGA-J1-A4AH-01	Wound Healing (Immune C1)
TCGA-GU-A42R-01	Wound Healing (Immune C1)
TCGA-B0-5081-01	Inflammatory (Immune C3)
TCGA-33-AASL-01	IFN-gamma Dominant (Immune C2)
TCGA-CW-5587-01	Inflammatory (Immune C3)
TCGA-CG-4301-01	IFN-gamma Dominant (Immune C2)
TCGA-BA-5149-01	IFN-gamma Dominant (Immune C2)
TCGA-FG-6688-01	Lymphocyte Depleted (Immune C4)
TCGA-H9-7775-01	Inflammatory (Immune C3)
TCGA-E9-A1R2-01	IFN-gamma Dominant (Immune C2)
TCGA-62-A470-01	Lymphocyte Depleted (Immune C4)
TCGA-A8-A08L-01	Wound Healing (Immune C1)
TCGA-A7-A3RF-01	Lymphocyte Depleted (Immune C4)
TCGA-53-A4EZ-01	IFN-gamma Dominant (Immune C2)
TCGA-78-7162-01	Inflammatory (Immune C3)
TCGA-IG-A51D-01	IFN-gamma Dominant (Immune C2)
TCGA-FD-A5BU-01	IFN-gamma Dominant (Immune C2)
TCGA-68-8251-01	Wound Healing (Immune C1)
TCGA-BG-A2AD-01	Wound Healing (Immune C1)
TCGA-B0-4847-01	Inflammatory (Immune C3)
TCGA-RS-A6TO-01	IFN-gamma Dominant (Immune C2)
TCGA-MQ-A4LC-01	IFN-gamma Dominant (Immune C2)
TCGA-F4-6808-01	Wound Healing (Immune C1)
TCGA-76-4932-01	Lymphocyte Depleted (Immune C4)
TCGA-A2-A0D4-01	Wound Healing (Immune C1)
TCGA-DI-A1NN-01	IFN-gamma Dominant (Immune C2)
TCGA-HT-7689-01	Immunologically Quiet (Immune C5)
TCGA-EW-A1IW-01	Wound Healing (Immune C1)
TCGA-VQ-A94P-01	Inflammatory (Immune C3)
TCGA-CV-6003-01	IFN-gamma Dominant (Immune C2)
TCGA-AG-3909-01	Wound Healing (Immune C1)
TCGA-21-1081-01	Wound Healing (Immune C1)
TCGA-AO-A03M-01	IFN-gamma Dominant (Immune C2)
TCGA-D7-6521-01	Wound Healing (Immune C1)
TCGA-58-8391-01	Wound Healing (Immune C1)
TCGA-HF-A5NB-01	IFN-gamma Dominant (Immune C2)
TCGA-B6-A0IQ-01	Wound Healing (Immune C1)
TCGA-62-8398-01	Wound Healing (Immune C1)
TCGA-BH-A1FG-01	IFN-gamma Dominant (Immune C2)
TCGA-AR-A0TS-01	IFN-gamma Dominant (Immune C2)
TCGA-66-2754-01	Wound Healing (Immune C1)
TCGA-CJ-5686-01	Inflammatory (Immune C3)
TCGA-A2-A0CM-01	IFN-gamma Dominant (Immune C2)
TCGA-FD-A3NA-01	IFN-gamma Dominant (Immune C2)
TCGA-85-A4QQ-01	Wound Healing (Immune C1)
TCGA-E2-A15I-01	Inflammatory (Immune C3)
TCGA-A8-A06X-01	IFN-gamma Dominant (Immune C2)
TCGA-KF-A41W-01	Wound Healing (Immune C1)
TCGA-FG-7638-01	Immunologically Quiet (Immune C5)
TCGA-IB-AAUN-01	Wound Healing (Immune C1)
TCGA-UD-AAC4-01	Wound Healing (Immune C1)
TCGA-KB-A93J-01	IFN-gamma Dominant (Immune C2)
TCGA-49-AAR4-01	IFN-gamma Dominant (Immune C2)
TCGA-29-1763-01	IFN-gamma Dominant (Immune C2)
TCGA-22-4601-01	Wound Healing (Immune C1)
TCGA-DU-7013-01	Lymphocyte Depleted (Immune C4)
TCGA-ET-A40Q-01	Inflammatory (Immune C3)
TCGA-EB-A3Y6-01	Wound Healing (Immune C1)
TCGA-63-A5MB-01	Wound Healing (Immune C1)
TCGA-VN-A88Q-01	Inflammatory (Immune C3)
TCGA-OR-A5JP-01	Lymphocyte Depleted (Immune C4)
TCGA-QF-A5YT-01	Wound Healing (Immune C1)
TCGA-BP-5001-01	Inflammatory (Immune C3)
TCGA-A6-5662-01	Wound Healing (Immune C1)
TCGA-G9-6348-01	Wound Healing (Immune C1)
TCGA-32-1970-01	Lymphocyte Depleted (Immune C4)
TCGA-61-2111-01	IFN-gamma Dominant (Immune C2)
TCGA-BP-4968-01	Inflammatory (Immune C3)
TCGA-DK-AA76-01	Lymphocyte Depleted (Immune C4)
TCGA-DJ-A3V4-01	Inflammatory (Immune C3)
TCGA-L5-A4OO-01	IFN-gamma Dominant (Immune C2)
TCGA-2A-A8VL-01	Inflammatory (Immune C3)
TCGA-V1-A9ZK-01	Inflammatory (Immune C3)
TCGA-43-5670-01	IFN-gamma Dominant (Immune C2)
TCGA-B0-4838-01	Inflammatory (Immune C3)
TCGA-62-A46Y-01	IFN-gamma Dominant (Immune C2)
TCGA-AA-3489-01	Wound Healing (Immune C1)
TCGA-MU-A5YI-01	IFN-gamma Dominant (Immune C2)
TCGA-BQ-5882-01	Inflammatory (Immune C3)
TCGA-66-2758-01	IFN-gamma Dominant (Immune C2)
TCGA-DK-A1AA-01	Wound Healing (Immune C1)
TCGA-DJ-A4UQ-01	Inflammatory (Immune C3)
TCGA-CH-5765-01	Inflammatory (Immune C3)
TCGA-A2-A0CZ-01	Inflammatory (Immune C3)
TCGA-B3-3926-01	Inflammatory (Immune C3)
TCGA-AF-2687-01	Wound Healing (Immune C1)
TCGA-E1-A7Z3-01	Immunologically Quiet (Immune C5)
TCGA-VS-A8QA-01	IFN-gamma Dominant (Immune C2)
TCGA-DD-AAD3-01	Inflammatory (Immune C3)
TCGA-AN-A0XS-01	Inflammatory (Immune C3)
TCGA-G9-6377-01	Wound Healing (Immune C1)
TCGA-DD-A39V-01	IFN-gamma Dominant (Immune C2)
TCGA-AG-A016-01	Wound Healing (Immune C1)
TCGA-EJ-5511-01	Inflammatory (Immune C3)
TCGA-A2-A04Q-01	IFN-gamma Dominant (Immune C2)
TCGA-WA-A7GZ-01	IFN-gamma Dominant (Immune C2)
TCGA-HT-7476-01	Lymphocyte Depleted (Immune C4)
TCGA-AZ-6599-01	Lymphocyte Depleted (Immune C4)
TCGA-BR-8381-01	IFN-gamma Dominant (Immune C2)
TCGA-K1-A3PN-01	Wound Healing (Immune C1)
TCGA-ED-A97K-01	Inflammatory (Immune C3)
TCGA-2G-AAGV-01	Wound Healing (Immune C1)
TCGA-CH-5788-01	Lymphocyte Depleted (Immune C4)
TCGA-HZ-A9TJ-01	Wound Healing (Immune C1)
TCGA-TQ-A7RG-01	Immunologically Quiet (Immune C5)
TCGA-D1-A15X-01	IFN-gamma Dominant (Immune C2)
TCGA-94-7557-01	Wound Healing (Immune C1)
TCGA-CN-5374-01	IFN-gamma Dominant (Immune C2)
TCGA-G4-6299-01	IFN-gamma Dominant (Immune C2)
TCGA-98-7454-01	IFN-gamma Dominant (Immune C2)
TCGA-DM-A1D8-01	Wound Healing (Immune C1)
TCGA-E2-A109-01	IFN-gamma Dominant (Immune C2)
TCGA-G9-6336-01	Inflammatory (Immune C3)
TCGA-V1-A8MG-01	Inflammatory (Immune C3)
TCGA-AC-A5XS-01	IFN-gamma Dominant (Immune C2)
TCGA-FD-A6TF-01	Wound Healing (Immune C1)
TCGA-AX-A064-01	Wound Healing (Immune C1)
TCGA-FG-8181-01	Immunologically Quiet (Immune C5)
TCGA-13-1410-01	IFN-gamma Dominant (Immune C2)
TCGA-B6-A1KF-01	Wound Healing (Immune C1)
TCGA-BT-A20W-01	Wound Healing (Immune C1)
TCGA-BH-A1FL-01	Inflammatory (Immune C3)
TCGA-IQ-A6SG-01	Wound Healing (Immune C1)
TCGA-B2-A4SR-01	Inflammatory (Immune C3)
TCGA-E9-A1NI-01	IFN-gamma Dominant (Immune C2)
TCGA-33-A5GW-01	Wound Healing (Immune C1)
TCGA-A5-A0R8-01	IFN-gamma Dominant (Immune C2)
TCGA-EM-A1YA-01	Inflammatory (Immune C3)
TCGA-DU-A7T6-01	Lymphocyte Depleted (Immune C4)
TCGA-YU-A90S-01	IFN-gamma Dominant (Immune C2)
TCGA-BC-A69H-01	Lymphocyte Depleted (Immune C4)
TCGA-24-1553-01	IFN-gamma Dominant (Immune C2)
TCGA-DB-A4XC-01	Immunologically Quiet (Immune C5)
TCGA-XE-AAOD-01	IFN-gamma Dominant (Immune C2)
TCGA-A8-A07R-01	IFN-gamma Dominant (Immune C2)
TCGA-62-A46R-01	IFN-gamma Dominant (Immune C2)
TCGA-CJ-4903-01	Inflammatory (Immune C3)
TCGA-EP-A2KA-01	IFN-gamma Dominant (Immune C2)
TCGA-AN-A03Y-01	Wound Healing (Immune C1)
TCGA-A2-A0T7-01	Wound Healing (Immune C1)
TCGA-B5-A3FA-01	IFN-gamma Dominant (Immune C2)
TCGA-EL-A3CL-01	Inflammatory (Immune C3)
TCGA-A2-A0CV-01	Inflammatory (Immune C3)
TCGA-63-A5MV-01	Wound Healing (Immune C1)
TCGA-DX-AB2E-01	Wound Healing (Immune C1)
TCGA-GU-A767-01	IFN-gamma Dominant (Immune C2)
TCGA-DD-AAE2-01	Inflammatory (Immune C3)
TCGA-FG-A4MW-01	Lymphocyte Depleted (Immune C4)
TCGA-BR-6456-01	IFN-gamma Dominant (Immune C2)
TCGA-CC-A5UC-01	Wound Healing (Immune C1)
TCGA-B1-A657-01	Inflammatory (Immune C3)
TCGA-BH-A1FH-01	Wound Healing (Immune C1)
TCGA-F9-A8NY-01	Inflammatory (Immune C3)
TCGA-29-1710-01	IFN-gamma Dominant (Immune C2)
TCGA-W2-A7HD-01	Lymphocyte Depleted (Immune C4)
TCGA-55-6712-01	Inflammatory (Immune C3)
TCGA-2G-AAH2-01	IFN-gamma Dominant (Immune C2)
TCGA-BP-5189-01	Inflammatory (Immune C3)
TCGA-HT-7467-01	Immunologically Quiet (Immune C5)
TCGA-CN-4731-01	IFN-gamma Dominant (Immune C2)
TCGA-D7-A6EV-01	Wound Healing (Immune C1)
TCGA-HC-7818-01	Inflammatory (Immune C3)
TCGA-L5-A8NT-01	Wound Healing (Immune C1)
TCGA-C5-A2M2-01	Lymphocyte Depleted (Immune C4)
TCGA-CJ-4881-01	Inflammatory (Immune C3)
TCGA-3X-AAVA-01	Inflammatory (Immune C3)
TCGA-QR-A70C-01	Inflammatory (Immune C3)
TCGA-IG-A3YA-01	Wound Healing (Immune C1)
TCGA-HZ-A49H-01	Inflammatory (Immune C3)
TCGA-KR-A7K8-01	Inflammatory (Immune C3)
TCGA-EJ-5497-01	Inflammatory (Immune C3)
TCGA-AN-A0XN-01	TGF-beta Dominant (Immune C6)
TCGA-A1-A0SK-01	Wound Healing (Immune C1)
TCGA-BP-4807-01	Inflammatory (Immune C3)
TCGA-AO-A125-01	Inflammatory (Immune C3)
TCGA-XF-A9T5-01	IFN-gamma Dominant (Immune C2)
TCGA-B8-A54G-01	Inflammatory (Immune C3)
TCGA-06-0219-01	Lymphocyte Depleted (Immune C4)
TCGA-PE-A5DC-01	IFN-gamma Dominant (Immune C2)
TCGA-AD-5900-01	IFN-gamma Dominant (Immune C2)
TCGA-EO-A1Y5-01	IFN-gamma Dominant (Immune C2)
TCGA-DH-5142-01	Immunologically Quiet (Immune C5)
TCGA-05-4244-01	Lymphocyte Depleted (Immune C4)
TCGA-AX-A060-01	Wound Healing (Immune C1)
TCGA-XF-A8HE-01	IFN-gamma Dominant (Immune C2)
TCGA-BH-A0AU-01	IFN-gamma Dominant (Immune C2)
TCGA-AK-3450-01	Inflammatory (Immune C3)
TCGA-14-0787-01	Lymphocyte Depleted (Immune C4)
TCGA-E3-A3E0-01	Inflammatory (Immune C3)
TCGA-AF-3400-01	Lymphocyte Depleted (Immune C4)
TCGA-BQ-5890-01	Lymphocyte Depleted (Immune C4)
TCGA-S9-A6U2-01	Immunologically Quiet (Immune C5)
TCGA-L5-A8NW-01	IFN-gamma Dominant (Immune C2)
TCGA-IA-A83T-01	Inflammatory (Immune C3)
TCGA-DX-A1KU-01	TGF-beta Dominant (Immune C6)
TCGA-GC-A3RB-01	IFN-gamma Dominant (Immune C2)
TCGA-S6-A8JW-01	IFN-gamma Dominant (Immune C2)
TCGA-CC-A7IE-01	IFN-gamma Dominant (Immune C2)
TCGA-SU-A7E7-01	Inflammatory (Immune C3)
TCGA-12-0618-01	Lymphocyte Depleted (Immune C4)
TCGA-BJ-A28X-01	Inflammatory (Immune C3)
TCGA-L9-A8F4-01	IFN-gamma Dominant (Immune C2)
TCGA-G7-6795-01	Inflammatory (Immune C3)
TCGA-H5-A2HR-01	IFN-gamma Dominant (Immune C2)
TCGA-B0-4811-01	Inflammatory (Immune C3)
TCGA-27-2524-01	Lymphocyte Depleted (Immune C4)
TCGA-GM-A2DB-01	IFN-gamma Dominant (Immune C2)
TCGA-EC-A1NJ-01	IFN-gamma Dominant (Immune C2)
TCGA-VN-A88N-01	Inflammatory (Immune C3)
TCGA-RD-A8N0-01	IFN-gamma Dominant (Immune C2)
TCGA-TQ-A7RH-01	Immunologically Quiet (Immune C5)
TCGA-L5-A4OI-01	Lymphocyte Depleted (Immune C4)
TCGA-B8-5550-01	Inflammatory (Immune C3)
TCGA-N8-A4PL-01	Wound Healing (Immune C1)
TCGA-4R-AA8I-01	Lymphocyte Depleted (Immune C4)
TCGA-VF-A8A8-01	Wound Healing (Immune C1)
TCGA-E9-A244-01	Wound Healing (Immune C1)
TCGA-CG-4442-01	Wound Healing (Immune C1)
TCGA-S7-A7X0-01	Inflammatory (Immune C3)
TCGA-DQ-7593-01	IFN-gamma Dominant (Immune C2)
TCGA-A8-A0AB-01	Wound Healing (Immune C1)
TCGA-55-7726-01	Wound Healing (Immune C1)
TCGA-2E-A9G8-01	IFN-gamma Dominant (Immune C2)
TCGA-A2-A3XV-01	Wound Healing (Immune C1)
TCGA-KV-A74V-01	Inflammatory (Immune C3)
TCGA-A6-5666-01	Wound Healing (Immune C1)
TCGA-08-0386-01	Lymphocyte Depleted (Immune C4)
TCGA-BP-5194-01	Inflammatory (Immune C3)
TCGA-CN-4735-01	IFN-gamma Dominant (Immune C2)
TCGA-91-6849-01	Inflammatory (Immune C3)
TCGA-G9-6356-01	Inflammatory (Immune C3)
TCGA-49-4512-01	TGF-beta Dominant (Immune C6)
TCGA-OR-A5JO-01	Inflammatory (Immune C3)
TCGA-FU-A5XV-01	IFN-gamma Dominant (Immune C2)
TCGA-QR-A70U-01	Lymphocyte Depleted (Immune C4)
TCGA-DB-A75M-01	Immunologically Quiet (Immune C5)
TCGA-DM-A1D7-01	Wound Healing (Immune C1)
TCGA-AN-A04A-01	Wound Healing (Immune C1)
TCGA-HT-8012-01	Immunologically Quiet (Immune C5)
TCGA-AA-A022-01	IFN-gamma Dominant (Immune C2)
TCGA-EX-A8YF-01	IFN-gamma Dominant (Immune C2)
TCGA-EM-A22P-01	Inflammatory (Immune C3)
TCGA-TS-A7OU-01	Lymphocyte Depleted (Immune C4)
TCGA-E2-A14O-01	Wound Healing (Immune C1)
TCGA-A7-A0D9-01	Wound Healing (Immune C1)
TCGA-S9-A7QW-01	Immunologically Quiet (Immune C5)
TCGA-BF-AAOX-01	Wound Healing (Immune C1)
TCGA-P5-A733-01	Immunologically Quiet (Immune C5)
TCGA-66-2770-01	Wound Healing (Immune C1)
TCGA-ED-A7PX-01	Wound Healing (Immune C1)
TCGA-2J-AABK-01	IFN-gamma Dominant (Immune C2)
TCGA-EM-A2CK-01	Inflammatory (Immune C3)
TCGA-2Z-A9JO-01	Lymphocyte Depleted (Immune C4)
TCGA-24-1567-01	Wound Healing (Immune C1)
TCGA-B8-4154-01	Inflammatory (Immune C3)
TCGA-AO-A0JJ-01	TGF-beta Dominant (Immune C6)
TCGA-AA-A02Y-01	Wound Healing (Immune C1)
TCGA-CJ-4890-01	Inflammatory (Immune C3)
TCGA-DX-A240-01	Wound Healing (Immune C1)
TCGA-MX-A666-01	Wound Healing (Immune C1)
TCGA-3A-A9J0-01	Wound Healing (Immune C1)
TCGA-34-5241-01	IFN-gamma Dominant (Immune C2)
TCGA-E1-A7Z4-01	Immunologically Quiet (Immune C5)
TCGA-DU-A5TR-01	Lymphocyte Depleted (Immune C4)
TCGA-75-6203-01	Inflammatory (Immune C3)
TCGA-77-8133-01	IFN-gamma Dominant (Immune C2)
TCGA-28-5204-01	Lymphocyte Depleted (Immune C4)
TCGA-EL-A3H1-01	Inflammatory (Immune C3)
TCGA-36-1577-01	Wound Healing (Immune C1)
TCGA-AG-3887-01	Wound Healing (Immune C1)
TCGA-ZH-A8Y4-01	Lymphocyte Depleted (Immune C4)
TCGA-43-6647-01	Wound Healing (Immune C1)
TCGA-CD-5800-01	IFN-gamma Dominant (Immune C2)
TCGA-SW-A7EA-01	IFN-gamma Dominant (Immune C2)
TCGA-GL-A9DC-01	Inflammatory (Immune C3)
TCGA-ZJ-A8QR-01	IFN-gamma Dominant (Immune C2)
TCGA-V7-A7HQ-01	Wound Healing (Immune C1)
TCGA-AN-A046-01	IFN-gamma Dominant (Immune C2)
TCGA-09-0367-01	Lymphocyte Depleted (Immune C4)
TCGA-FG-8185-01	Immunologically Quiet (Immune C5)
TCGA-BK-A4ZD-01	Lymphocyte Depleted (Immune C4)
TCGA-N5-A4R8-01	Wound Healing (Immune C1)
TCGA-VR-A8ER-01	Wound Healing (Immune C1)
TCGA-FX-A8OO-01	Wound Healing (Immune C1)
TCGA-KS-A41F-01	Inflammatory (Immune C3)
TCGA-XF-AAME-01	Wound Healing (Immune C1)
TCGA-KO-8411-01	Immunologically Quiet (Immune C5)
TCGA-OR-A5JX-01	Inflammatory (Immune C3)
TCGA-73-A9RS-01	Wound Healing (Immune C1)
TCGA-CJ-4893-01	Inflammatory (Immune C3)
TCGA-A3-3329-01	Inflammatory (Immune C3)
TCGA-HW-8320-01	Immunologically Quiet (Immune C5)
TCGA-HZ-A77P-01	Inflammatory (Immune C3)
TCGA-MP-A4TD-01	Inflammatory (Immune C3)
TCGA-EW-A3U0-01	IFN-gamma Dominant (Immune C2)
TCGA-A6-2683-01	Lymphocyte Depleted (Immune C4)
TCGA-EL-A3H5-01	Inflammatory (Immune C3)
TCGA-IA-A40Y-01	Lymphocyte Depleted (Immune C4)
TCGA-FD-A6TE-01	Wound Healing (Immune C1)
TCGA-2A-A8VV-01	Wound Healing (Immune C1)
TCGA-R6-A8W5-01	Wound Healing (Immune C1)
TCGA-UZ-A9PP-01	Inflammatory (Immune C3)
TCGA-L7-A56G-01	Wound Healing (Immune C1)
TCGA-Y8-A898-01	Lymphocyte Depleted (Immune C4)
TCGA-DF-A2KY-01	IFN-gamma Dominant (Immune C2)
TCGA-RW-A67W-01	Lymphocyte Depleted (Immune C4)
TCGA-NJ-A4YG-01	Inflammatory (Immune C3)
TCGA-AO-A0JF-01	Inflammatory (Immune C3)
TCGA-A2-A0T0-01	Wound Healing (Immune C1)
TCGA-BH-A0EA-01	Inflammatory (Immune C3)
TCGA-BT-A20O-01	IFN-gamma Dominant (Immune C2)
TCGA-CS-6667-01	Immunologically Quiet (Immune C5)
TCGA-75-5147-01	IFN-gamma Dominant (Immune C2)
TCGA-KV-A6GE-01	Inflammatory (Immune C3)
TCGA-E2-A572-01	Lymphocyte Depleted (Immune C4)
TCGA-DU-5849-01	Immunologically Quiet (Immune C5)
TCGA-56-7731-01	Wound Healing (Immune C1)
TCGA-61-1740-01	IFN-gamma Dominant (Immune C2)
TCGA-63-A5MN-01	TGF-beta Dominant (Immune C6)
TCGA-DB-5279-01	Immunologically Quiet (Immune C5)
TCGA-D8-A147-01	IFN-gamma Dominant (Immune C2)
TCGA-44-7671-01	Inflammatory (Immune C3)
TCGA-F6-A8O3-01	Immunologically Quiet (Immune C5)
TCGA-LL-A5YN-01	IFN-gamma Dominant (Immune C2)
TCGA-MI-A75C-01	Lymphocyte Depleted (Immune C4)
TCGA-AK-3458-01	IFN-gamma Dominant (Immune C2)
TCGA-NA-A4QV-01	Wound Healing (Immune C1)
TCGA-V5-A7RB-01	IFN-gamma Dominant (Immune C2)
TCGA-DQ-5630-01	IFN-gamma Dominant (Immune C2)
TCGA-06-0190-01	Lymphocyte Depleted (Immune C4)
TCGA-E2-A1LE-01	Wound Healing (Immune C1)
TCGA-38-4631-01	IFN-gamma Dominant (Immune C2)
TCGA-A3-3358-01	Inflammatory (Immune C3)
TCGA-CM-6676-01	Wound Healing (Immune C1)
TCGA-L5-A8NS-01	Wound Healing (Immune C1)
TCGA-CJ-4882-01	Inflammatory (Immune C3)
TCGA-IR-A3LB-01	IFN-gamma Dominant (Immune C2)
TCGA-F1-6177-01	IFN-gamma Dominant (Immune C2)
TCGA-EY-A4KR-01	IFN-gamma Dominant (Immune C2)
TCGA-AG-3878-01	Inflammatory (Immune C3)
TCGA-IB-AAUQ-01	IFN-gamma Dominant (Immune C2)
TCGA-HC-A9TH-01	IFN-gamma Dominant (Immune C2)
TCGA-C8-A26Y-01	Wound Healing (Immune C1)
TCGA-MZ-A7D7-01	IFN-gamma Dominant (Immune C2)
TCGA-D7-8570-01	IFN-gamma Dominant (Immune C2)
TCGA-CV-A6JT-01	IFN-gamma Dominant (Immune C2)
TCGA-B0-4833-01	Inflammatory (Immune C3)
TCGA-NC-A5HF-01	Wound Healing (Immune C1)
TCGA-G4-6626-01	Wound Healing (Immune C1)
TCGA-SR-A6MS-01	Lymphocyte Depleted (Immune C4)
TCGA-A8-A08H-01	TGF-beta Dominant (Immune C6)
[truncated: 7,127 more rows]

## Sheet: IPS-gene weight
GENE	NAME	CLASS	WEIGHT
B2M	B2M	MHC	1
TAP1	TAP1	MHC	1
TAP2	TAP2	MHC	1
HLA-A	HLA-A	MHC	1
HLA-B	HLA-B	MHC	1
HLA-C	HLA-C	MHC	1
HLA-DPA1	HLA-DPA1	MHC	1
HLA-DPB1	HLA-DPB1	MHC	1
HLA-E	HLA-E	MHC	1
HLA-F	HLA-F	MHC	1
PDCD1	PD-1	CP	-1
CTLA4	CTLA-4	CP	-1
LAG3	LAG3	CP	-1
TIGIT	TIGIT	CP	-1
HAVCR2	TIM3	CP	-1
CD274	PD-L1	CP	-1
PDCD1LG2	PD-L2	CP	-1
CD27	CD27	CP	1
ICOS	ICOS	CP	1
IDO1	IDO1	CP	-1
AIM2	Act CD4	EC	1
BIRC3	Act CD4	EC	1
BRIP1	Act CD4	EC	1
CCL20	Act CD4	EC	1
CCL4	Act CD4	EC	1
CCL5	Act CD4	EC	1
CCNB1	Act CD4	EC	1
CCR7	Act CD4	EC	1
DUSP2	Act CD4	EC	1
ESCO2	Act CD4	EC	1
ETS1	Act CD4	EC	1
EXO1	Act CD4	EC	1
EXOC6	Act CD4	EC	1
IARS	Act CD4	EC	1
KIF11	Act CD4	EC	1
KNTC1	Act CD4	EC	1
NUF2	Act CD4	EC	1
PRC1	Act CD4	EC	1
PSAT1	Act CD4	EC	1
RGS1	Act CD4	EC	1
RTKN2	Act CD4	EC	1
SAMSN1	Act CD4	EC	1
SELL	Act CD4	EC	1
TRAT1	Act CD4	EC	1
ADRM1	Act CD8	EC	1
AHSA1	Act CD8	EC	1
C1GALT1C1	Act CD8	EC	1
CCT6B	Act CD8	EC	1
CD37	Act CD8	EC	1
CD3D	Act CD8	EC	1
CD3E	Act CD8	EC	1
CD3G	Act CD8	EC	1
CD69	Act CD8	EC	1
CD8A	Act CD8	EC	1
CETN3	Act CD8	EC	1
CSE1L	Act CD8	EC	1
GEMIN6	Act CD8	EC	1
GNLY	Act CD8	EC	1
GPT2	Act CD8	EC	1
GZMA	Act CD8	EC	1
GZMH	Act CD8	EC	1
GZMK	Act CD8	EC	1
IL2RB	Act CD8	EC	1
LCK	Act CD8	EC	1
MPZL1	Act CD8	EC	1
NKG7	Act CD8	EC	1
PIK3IP1	Act CD8	EC	1
PTRH2	Act CD8	EC	1
TIMM13	Act CD8	EC	1
ZAP70	Act CD8	EC	1
ATM	Tem CD4	EC	1
CASP3	Tem CD4	EC	1
CASQ1	Tem CD4	EC	1
CD300E	Tem CD4	EC	1
DARS	Tem CD4	EC	1
DOCK9	Tem CD4	EC	1
EXOSC9	Tem CD4	EC	1
EZH2	Tem CD4	EC	1
GDE1	Tem CD4	EC	1
IL34	Tem CD4	EC	1
NCOA4	Tem CD4	EC	1
NEFL	Tem CD4	EC	1
PDGFRL	Tem CD4	EC	1
PTGS1	Tem CD4	EC	1
REPS1	Tem CD4	EC	1
SCG2	Tem CD4	EC	1
SDPR	Tem CD4	EC	1
SIGLEC14	Tem CD4	EC	1
SIGLEC6	Tem CD4	EC	1
TAL1	Tem CD4	EC	1
TFEC	Tem CD4	EC	1
TIPIN	Tem CD4	EC	1
TPK1	Tem CD4	EC	1
UQCRB	Tem CD4	EC	1
USP9Y	Tem CD4	EC	1
WIPF1	Tem CD4	EC	1
ZCRB1	Tem CD4	EC	1
ACAP1	Tem CD8	EC	1
APOL3	Tem CD8	EC	1
ARHGAP10	Tem CD8	EC	1
ATP10D	Tem CD8	EC	1
C3AR1	Tem CD8	EC	1
CCR5	Tem CD8	EC	1
CD160	Tem CD8	EC	1
CD55	Tem CD8	EC	1
CFLAR	Tem CD8	EC	1
CMKLR1	Tem CD8	EC	1
DAPP1	Tem CD8	EC	1
FCRL6	Tem CD8	EC	1
FLT3LG	Tem CD8	EC	1
GZMM	Tem CD8	EC	1
HAPLN3	Tem CD8	EC	1
HLA-DMB	Tem CD8	EC	1
HLA-DPA1	Tem CD8	EC	1
HLA-DPB1	Tem CD8	EC	1
IFI16	Tem CD8	EC	1
LIME1	Tem CD8	EC	1
LTK	Tem CD8	EC	1
NFKBIA	Tem CD8	EC	1
SETD7	Tem CD8	EC	1
SIK1	Tem CD8	EC	1
TRIB2	Tem CD8	EC	1
CCR2	MDSC	SC	-1
CD14	MDSC	SC	-1
CD2	MDSC	SC	-1
CD86	MDSC	SC	-1
CXCR4	MDSC	SC	-1
FCGR2A	MDSC	SC	-1
FCGR2B	MDSC	SC	-1
FCGR3A	MDSC	SC	-1
FERMT3	MDSC	SC	-1
GPSM3	MDSC	SC	-1
IL18BP	MDSC	SC	-1
IL4R	MDSC	SC	-1
ITGAL	MDSC	SC	-1
ITGAM	MDSC	SC	-1
PARVG	MDSC	SC	-1
PSAP	MDSC	SC	-1
PTGER2	MDSC	SC	-1
PTGES2	MDSC	SC	-1
S100A8	MDSC	SC	-1
S100A9	MDSC	SC	-1
CCL3L1	Treg	SC	-1
CD72	Treg	SC	-1
CLEC5A	Treg	SC	-1
FOXP3	Treg	SC	-1
ITGA4	Treg	SC	-1
L1CAM	Treg	SC	-1
LIPA	Treg	SC	-1
LRP1	Treg	SC	-1
LRRC42	Treg	SC	-1
MARCO	Treg	SC	-1
MMP12	Treg	SC	-1
MNDA	Treg	SC	-1
MRC1	Treg	SC	-1
MS4A6A	Treg	SC	-1
PELO	Treg	SC	-1
PLEK	Treg	SC	-1
PRSS23	Treg	SC	-1
PTGIR	Treg	SC	-1
ST8SIA4	Treg	SC	-1
STAB1	Treg	SC	-1

## Sheet: IPS-high
SAMPLE	MHC	EC	SC	CP	AZ	IPS
TCGA-ZG-A8QW-01	3.97803	0.9609	-0.946731	-0.0937536	3.89845	10
TCGA-KK-A7AU-01	3.05239	0.565731	-0.349116	0.147792	3.4168	10
TCGA-YL-A9WH-01	3.22873	0.724171	-0.658752	-0.0585011	3.23565	10
TCGA-XQ-A8TA-01	2.3514	0.676708	-0.343536	0.215301	2.89987	10
TCGA-V1-A9O5-01	3.68909	1.04477	-0.946035	-0.0959888	3.69184	10
TCGA-M7-A722-01	3.05322	0.576116	-0.518465	0.114288	3.22516	10
TCGA-YL-A9WL-01	2.89524	0.562626	-0.457736	0.222097	3.22223	10
TCGA-KK-A59X-01	3.0018	0.737624	-0.658816	0.029507	3.11012	10
TCGA-G9-6373-01	3.6818	0.802594	-0.708782	0.0546596	3.83027	10
TCGA-HC-A76W-01	3.26029	0.820838	-0.844858	-0.0482105	3.18805	10
TCGA-HC-A9TH-01	4.02768	0.875877	-1.00436	-0.167727	3.73146	10
TCGA-4L-AA1F-01	4.04527	1.2265	-1.58913	-0.285207	3.39743	10
TCGA-CH-5761-01	3.01761	0.781188	-0.857225	0.127433	3.06901	10
TCGA-ZG-A9LN-01	4.35857	1.29297	-1.22365	-0.415263	4.01262	10
TCGA-KK-A6E7-01	3.01467	0.680119	-0.535234	0.175741	3.33529	10
TCGA-HC-A48F-01	2.47643	0.559419	-0.496492	0.214839	2.7542	9
TCGA-VP-A878-01	3.57402	0.837436	-0.849103	0.0523839	3.61474	10
TCGA-KK-A59V-01	4.13164	1.47117	-1.23323	-0.83629	3.53329	10
TCGA-HC-7213-01	3.30831	0.833382	-0.942031	0.0877737	3.28744	10
TCGA-J9-A52E-01	3.46931	0.943096	-0.97207	-0.397244	3.04309	10
TCGA-YL-A9WY-01	4.09247	1.14268	-1.32007	-0.271677	3.64341	10
TCGA-YL-A8SC-01	4.10353	0.924915	-0.890882	-0.160985	3.97658	10
TCGA-XK-AAIV-01	3.87803	1.23425	-1.40467	-0.370738	3.33687	10
TCGA-V1-A8WW-01	3.93345	0.799722	-0.769042	0.0530789	4.01721	10
TCGA-ZG-A9L9-01	3.73817	1.01589	-1.0262	-0.132817	3.59505	10
TCGA-EJ-5514-01	3.20152	0.98054	-1.03952	-0.0596198	3.08292	10
TCGA-KK-A7AQ-01	3.46259	0.630095	-0.532261	0.043644	3.60406	10
TCGA-HC-7821-01	3.5889	0.990464	-1.06828	-0.0791462	3.43193	10
TCGA-KK-A7B2-01	4.20904	1.03669	-1.1341	-0.21815	3.89347	10
TCGA-FC-A4JI-01	2.55087	0.84494	-0.563165	-0.127552	2.7051	9
TCGA-HC-7081-01	3.55593	0.907996	-1.19322	-0.000924192	3.26979	10
TCGA-ZG-A9L0-01	3.73501	1.04523	-1.20619	-0.148339	3.42571	10
TCGA-HC-7079-01	4.86264	1.54454	-1.88075	-0.700113	3.82632	10
TCGA-HC-A4ZV-01	3.24417	1.10806	-0.967587	-0.0427385	3.3419	10
TCGA-G9-6498-01	3.71175	1.01517	-0.802459	-0.197689	3.72678	10
TCGA-ZG-A9MC-01	4.24599	1.28382	-1.40155	-0.27228	3.85599	10
TCGA-CH-5769-01	3.40926	0.849786	-0.764491	0.118651	3.61321	10
TCGA-EJ-5525-01	2.6663	0.815068	-0.804909	0.0723761	2.74883	9
TCGA-YL-A8HM-01	3.83162	0.985465	-0.817185	-0.0652718	3.93462	10
TCGA-KK-A8I9-01	3.64007	0.909069	-0.975441	-0.158772	3.41493	10
TCGA-YL-A8SP-01	2.54524	0.653473	-0.411289	0.23287	3.02029	10
TCGA-EJ-7782-01	3.19119	0.797458	-0.815525	0.112537	3.28566	10
TCGA-HC-A9TE-01	3.83809	0.984336	-1.0597	-0.110229	3.6525	10
TCGA-YL-A8SA-01	3.4293	0.597861	-0.48123	0.167658	3.71359	10
TCGA-KK-A7B4-01	3.33358	0.897217	-0.759219	0.0532977	3.52488	10
TCGA-M7-A725-01	3.54159	0.69258	-0.578195	0.120929	3.77691	10
TCGA-G9-A9S0-01	3.59368	0.875083	-0.653656	0.0283325	3.84344	10
TCGA-J9-A52B-01	3.76256	0.838941	-0.821758	-0.0440299	3.73571	10
TCGA-CH-5754-01	4.42512	1.0613	-1.15693	-0.290047	4.03944	10
TCGA-VN-A88L-01	3.33031	0.714419	-0.540337	0.0938827	3.59827	10
TCGA-ZG-A9M4-01	3.71274	1.04888	-0.928409	-0.215668	3.61754	10
TCGA-V1-A9Z7-01	3.43601	0.902347	-0.879525	0.0214526	3.48029	10
TCGA-EJ-5521-01	3.58816	0.726121	-0.774693	0.155513	3.6951	10
TCGA-V1-A9ZG-01	3.32136	0.803376	-0.792894	0.0872992	3.41914	10
TCGA-VP-AA1N-01	3.4305	0.904822	-0.963684	-0.00657262	3.36506	10
TCGA-XK-AAIW-01	2.88942	1.0216	-0.733528	-0.284685	2.89281	10
TCGA-KC-A4BV-01	3.62496	0.908732	-0.8344	-0.108112	3.59117	10
TCGA-J9-A8CL-01	3.47927	0.934701	-0.983158	-0.110225	3.32059	10
TCGA-J9-A52C-01	3.82878	1.03079	-1.15406	-0.235686	3.46982	10
TCGA-KK-A7B3-01	3.65279	0.900243	-0.977521	-0.136069	3.43944	10
TCGA-CH-5788-01	2.56764	0.677544	-0.607055	0.122817	2.76094	9
TCGA-EJ-7315-01	3.69245	1.04415	-1.04241	0.0353297	3.72952	10
TCGA-J4-A6G1-01	4.04027	1.3251	-1.33907	-0.335393	3.69091	10
TCGA-CH-5752-01	2.62984	0.820456	-0.681823	0.192383	2.96086	10
TCGA-EJ-7789-01	2.51739	0.676111	-0.577612	0.122444	2.73833	9
TCGA-VP-A87C-01	4.69069	1.35971	-1.42693	-0.39634	4.22713	10
TCGA-XJ-A9DI-01	4.05487	1.09462	-1.11062	-0.187841	3.85104	10
TCGA-HC-7212-01	2.95409	0.728774	-0.686951	0.156935	3.15285	10
TCGA-YL-A9WK-01	3.28437	0.962872	-0.829109	-0.0163255	3.4018	10
TCGA-V1-A8MM-01	3.93133	0.868264	-0.801114	-0.0896123	3.90887	10
TCGA-CH-5751-01	4.022	1.35577	-1.31863	-0.391978	3.66716	10
TCGA-G9-6339-01	3.75393	0.736887	-0.516426	0.00665805	3.98105	10
TCGA-VN-A88K-01	3.48444	0.738684	-0.63904	0.0998207	3.68391	10
TCGA-KK-A6E0-01	3.14947	0.733935	-0.519921	0.117243	3.48072	10
TCGA-TK-A8OK-01	3.45423	0.797645	-0.93832	-0.013715	3.29984	10
TCGA-ZG-A9LS-01	4.06647	1.0951	-1.06164	-0.0708175	4.0291	10
TCGA-V1-A9OL-01	3.53741	0.880827	-0.772027	-0.0114848	3.63472	10
TCGA-G9-6348-01	3.93856	0.890279	-0.735919	0.00824245	4.10116	10
TCGA-KK-A6E1-01	3.485	0.714038	-0.536075	0.0542318	3.7172	10
TCGA-YL-A8SL-01	2.51107	0.660008	-0.466414	0.197204	2.90186	10
TCGA-ZG-A9L4-01	3.53206	0.913734	-0.788444	0.0811761	3.73853	10
TCGA-J9-A8CM-01	3.44219	0.809852	-0.888028	0.0981228	3.46214	10
TCGA-KK-A8I4-01	4.16692	1.124	-1.23622	-0.240247	3.81445	10
TCGA-YL-A8HO-01	3.59	1.0127	-1.20996	-0.154266	3.23847	10
TCGA-HC-7232-01	3.15635	0.704221	-0.682058	0.137963	3.31648	10
TCGA-EJ-A65J-01	2.90114	0.685762	-0.684407	0.0837927	2.98629	10
TCGA-X4-A8KS-01	3.47449	0.728155	-0.57144	0.0572025	3.68841	10
TCGA-HC-7749-01	3.77628	0.774464	-0.767617	0.049166	3.83229	10
TCGA-EJ-5494-01	3.85759	0.873699	-0.816745	-0.0713342	3.84321	10
TCGA-VN-A88R-01	3.30427	0.690488	-0.689281	-0.0199135	3.28556	10
TCGA-XK-AAJA-01	2.99707	0.643979	-0.502711	0.0125128	3.15085	10
TCGA-KK-A8IB-01	3.46484	0.923904	-0.90971	-0.0412448	3.43779	10
TCGA-J4-A67N-01	3.76884	0.741589	-0.874795	0.0284675	3.6641	10
TCGA-J9-A8CK-01	3.48845	0.79751	-0.780247	0.0319616	3.53767	10
TCGA-EJ-8470-01	4.41111	1.2653	-1.158	-0.433269	4.08515	10
TCGA-EJ-5524-01	3.55126	0.993209	-0.980883	-0.0273313	3.53626	10
TCGA-V1-A9ZI-01	3.27722	0.837263	-0.873701	0.0875133	3.3283	10
TCGA-V1-A9ZR-01	3.79458	0.915254	-1.13074	-0.00236944	3.57672	10
TCGA-G9-A9S7-01	3.24182	0.752936	-0.50504	0.107635	3.59735	10
TCGA-ZG-A9LM-01	3.46882	0.80661	-0.734912	0.0438706	3.58438	10
TCGA-HI-7168-01	2.97182	0.736555	-0.592117	0.0568762	3.17313	10
TCGA-FC-7961-01	3.1908	0.897969	-0.814271	-0.0158308	3.25867	10
TCGA-ZG-A9LZ-01	3.73066	0.861476	-0.782997	-0.0772206	3.73192	10
TCGA-XK-AAIR-01	3.56834	0.865863	-0.815643	0.072155	3.69072	10
TCGA-KK-A59Y-01	2.9019	0.629451	-0.447734	0.156843	3.24046	10
TCGA-M7-A71Z-01	2.46797	0.459467	-0.318585	0.220423	2.82927	9
TCGA-KK-A8IC-01	3.54936	0.878766	-0.855585	0.048943	3.62148	10
TCGA-EJ-5499-01	3.56874	0.969062	-0.836971	-0.02923	3.6716	10
TCGA-ZG-A8QZ-01	3.56172	0.961994	-0.958108	-0.0163539	3.54925	10
TCGA-V1-A9Z8-01	3.54731	0.852766	-0.79121	0.0711634	3.68003	10
TCGA-G9-6329-01	3.58572	0.897491	-0.689272	0.0127911	3.80673	10
TCGA-KK-A8IL-01	4.40994	0.982852	-1.088	-0.278571	4.02622	10
TCGA-CH-5792-01	3.90616	1.01489	-1.2381	-0.0598924	3.62305	10
TCGA-V1-A8WV-01	3.41825	0.994916	-0.829676	-0.0336744	3.54981	10
TCGA-YL-A8HK-01	3.40643	0.894829	-0.923885	0.0161924	3.39357	10
TCGA-YL-A8SO-01	3.28465	0.722676	-0.604329	0.147031	3.55003	10
TCGA-KK-A7B1-01	3.13726	0.800726	-0.679688	0.114295	3.37259	10
TCGA-EJ-A46F-01	2.5929	0.58373	-0.370647	0.170754	2.97673	10
TCGA-J4-A83I-01	3.60091	0.852651	-0.733748	-0.03137	3.68844	10
TCGA-ZG-A9L2-01	3.684	1.11233	-1.02922	0.0338264	3.80094	10
TCGA-HC-7231-01	3.86125	0.894893	-0.790004	-0.00458783	3.96155	10
TCGA-HI-7170-01	3.66959	0.934489	-0.90096	-0.0117423	3.69138	10
TCGA-HC-A6AN-01	3.544	0.68654	-0.698645	0.157384	3.68927	10
TCGA-KK-A7AV-01	4.1014	1.08386	-1.08902	-0.1976	3.89864	10
TCGA-EJ-8472-01	2.88685	0.727938	-0.546811	0.159667	3.22764	10
TCGA-HC-7737-01	3.76182	1.02	-0.96633	-0.0478947	3.76759	10
TCGA-XK-AAJ3-01	2.79701	0.653429	-0.546539	0.154716	3.05861	10
TCGA-ZG-A9LU-01	3.84718	0.923136	-0.848551	-0.0654468	3.85632	10
TCGA-VP-A87B-01	2.76431	0.630921	-0.621828	0.0778331	2.85124	10
TCGA-TP-A8TT-01	4.95094	1.0698	-1.05216	-0.345021	4.62357	10
TCGA-HC-7817-01	3.90668	0.990336	-1.11316	-0.125203	3.65866	10
TCGA-KK-A7B0-01	3.95067	0.88839	-0.958804	0.0295079	3.90976	10
TCGA-HC-7233-01	4.48099	1.03167	-1.10943	-0.219283	4.18394	10
TCGA-G9-7521-01	4.31135	1.08475	-0.987787	-0.323382	4.08493	10
TCGA-J9-A8CP-01	3.22772	0.736657	-0.623278	0.0464236	3.38752	10
TCGA-ZG-A9KY-01	3.67252	1.1399	-0.802367	-0.3404	3.66965	10
TCGA-EJ-5504-01	3.21483	0.783159	-0.840223	0.0688442	3.22661	10
TCGA-CH-5794-01	3.02528	0.743094	-0.717244	0.167446	3.21857	10
TCGA-M7-A720-01	3.48767	0.780386	-0.648346	0.120929	3.74064	10
TCGA-J4-A6G3-01	3.96302	1.13477	-1.0754	-0.131883	3.89051	10
TCGA-G9-A9S4-01	2.83241	0.673637	-0.415737	0.190818	3.28113	10
TCGA-KK-A7AY-01	3.25228	0.653452	-0.482905	0.123739	3.54657	10
TCGA-HI-7171-01	2.97566	0.798878	-0.525394	0.140081	3.38923	10
TCGA-KK-A8IH-01	3.81272	0.800098	-0.638366	0.0108095	3.98526	10
TCGA-KK-A7AP-01	2.56099	0.602719	-0.381315	0.175881	2.95828	10
TCGA-G9-6496-01	3.07312	0.694023	-0.447732	0.128452	3.44786	10
TCGA-HC-A6AS-01	4.3342	0.881014	-1.1259	-0.0874584	4.00185	10
TCGA-HC-8266-01	4.50393	1.32686	-1.34336	-0.466022	4.02141	10
TCGA-KK-A7AZ-01	2.86368	0.683221	-0.504928	0.155201	3.19717	10
TCGA-CH-5745-01	3.96401	0.903547	-0.964779	-0.0977403	3.80504	10
TCGA-HC-8257-01	3.42192	0.841285	-0.681775	0.0338664	3.6153	10
TCGA-XQ-A8TB-01	3.00668	0.779134	-0.681651	0.129326	3.23349	10
TCGA-HC-A6AL-01	3.65555	0.794288	-0.892806	0.0556733	3.61271	10
TCGA-G9-6356-01	3.91288	0.96561	-0.953257	-0.0855916	3.83964	10
TCGA-YL-A8SK-01	3.80497	0.951803	-0.818137	-0.000750326	3.93788	10
TCGA-EJ-8469-01	2.68219	0.903681	-0.654062	0.0341646	2.96597	10
TCGA-HC-7744-01	2.9676	0.66326	-0.469788	0.181751	3.34282	10
TCGA-V1-A9O9-01	4.21761	1.15745	-1.09435	-0.28023	4.00048	10
TCGA-HC-A6AO-01	3.50837	0.799811	-1.04539	-0.0973993	3.1654	10
TCGA-HC-A632-01	3.66739	1.12077	-0.976781	-0.0508879	3.76049	10
TCGA-M7-A724-01	2.24326	0.560587	-0.330154	0.191032	2.66473	9
TCGA-KC-A4BL-01	3.55609	0.922531	-0.876031	0.0056119	3.6082	10
TCGA-VN-A88I-01	3.58247	0.9466	-0.974055	0.0375974	3.59261	10
TCGA-CH-5791-01	3.24334	0.752874	-0.797283	0.118333	3.31727	10
TCGA-V1-A9Z9-01	3.36263	0.747853	-0.684865	0.088632	3.51424	10
TCGA-KK-A8IA-01	3.09104	0.700936	-0.500063	0.0306383	3.32255	10
TCGA-J4-A67L-01	4.43223	0.883888	-0.84534	-0.110277	4.3605	10
TCGA-EJ-5495-01	3.53099	1.05999	-1.04119	-0.147209	3.40258	10
TCGA-G9-6377-01	3.84506	0.821243	-0.66119	0.0312922	4.03641	10
TCGA-M7-A723-01	4.44081	0.932863	-0.944951	-0.220535	4.20819	10
TCGA-EJ-5518-01	3.35066	0.882351	-0.895316	0.0599618	3.39766	10
TCGA-YL-A9WJ-01	3.55453	0.941466	-0.98172	0.0237678	3.53804	10
TCGA-ZG-A9LY-01	3.45189	0.855213	-0.910376	0.0953417	3.49207	10
TCGA-EJ-7328-01	3.90766	1.03435	-1.1285	-0.160979	3.65254	10
TCGA-YL-A8SJ-01	2.89139	0.726643	-0.654463	0.192094	3.15567	10
TCGA-EJ-5507-01	3.69307	0.904445	-0.795739	-0.155382	3.64639	10
TCGA-EJ-A65F-01	3.16639	0.911713	-0.811804	0.0261354	3.29243	10
TCGA-CH-5771-01	3.83055	0.959963	-1.18519	-0.0091373	3.59618	10
TCGA-HC-8264-01	3.4379	0.811572	-0.775711	0.0190944	3.49285	10
TCGA-KK-A6E6-01	3.53402	0.909861	-0.821651	0.045516	3.66774	10
TCGA-EJ-7327-01	3.33219	0.851203	-0.883549	0.0603551	3.3602	10
TCGA-HC-A631-01	3.69385	0.651196	-0.464376	0.0991815	3.97985	10
TCGA-HC-7080-01	3.5631	0.607994	-0.49933	0.120639	3.79241	10
TCGA-KC-A7F5-01	2.47251	0.513987	-0.233263	0.0890155	2.84225	9
TCGA-HC-8216-01	3.88542	0.904288	-0.891117	-0.0830914	3.8155	10
TCGA-EJ-7125-01	3.33382	0.813188	-0.728882	0.0361361	3.45426	10
TCGA-G9-6365-01	3.42931	0.853382	-0.683246	0.00966791	3.60912	10
TCGA-VP-A87J-01	3.69716	0.672159	-0.60992	0.166178	3.92558	10
TCGA-KK-A7AW-01	4.4526	0.718758	-0.866282	0.00941458	4.31449	10
TCGA-EJ-5501-01	3.7384	0.759089	-0.745205	0.140042	3.89233	10
TCGA-HC-7209-01	3.51634	0.825064	-0.706778	0.12733	3.76196	10
TCGA-EJ-5509-01	3.71403	0.910356	-1.00581	-0.00762985	3.61095	10
TCGA-ZG-A9L6-01	3.49564	0.847401	-0.905433	0.00546487	3.44307	10
TCGA-J4-A67M-01	3.91828	0.880381	-1.01238	-0.0245934	3.76168	10
TCGA-ZG-A8QY-01	3.10077	0.776884	-0.640154	0.069132	3.30663	10
TCGA-2A-A8VT-01	3.73007	0.750321	-0.637023	0.096925	3.94029	10
TCGA-KK-A8IM-01	3.64349	0.874732	-0.826592	0.050964	3.7426	10
TCGA-EJ-7318-01	4.06831	0.734225	-0.775236	-0.0496223	3.97768	10
TCGA-XK-AAJP-01	3.38033	0.75803	-0.580061	0.0963927	3.65469	10
TCGA-V1-A9OY-01	3.65128	0.882396	-0.694264	0.00738744	3.8468	10
TCGA-G9-7525-01	3.35613	0.671449	-0.55604	0.198318	3.66985	10
TCGA-EJ-5527-01	3.3632	0.967329	-0.987893	0.00877513	3.35141	10
TCGA-H9-7775-01	3.10911	0.678592	-0.628748	0.142832	3.30179	10
TCGA-G9-6333-01	3.5876	0.809248	-0.690876	-0.0988135	3.60715	10
TCGA-FC-7708-01	3.80597	0.925236	-0.875231	-0.0462467	3.80972	10
TCGA-HC-7211-01	3.07866	0.843372	-0.975645	0.0646421	3.01103	10
TCGA-YL-A8HL-01	3.02396	0.607844	-0.471002	0.171466	3.33226	10
TCGA-XJ-A9DX-01	2.95081	0.662485	-0.508498	0.0325153	3.13732	10
TCGA-CH-5737-01	3.15138	0.682279	-0.573021	0.0984115	3.35905	10
TCGA-HC-7210-01	3.35502	0.92486	-1.13265	-0.0416618	3.10557	10
TCGA-V1-A8MU-01	3.6604	0.968258	-0.955516	-0.0313222	3.64182	10
TCGA-HC-7742-01	3.09681	0.738123	-0.621979	0.13909	3.35205	10
TCGA-KK-A8I5-01	3.54913	0.699213	-0.597459	0.129627	3.78051	10
TCGA-EJ-A65B-01	3.35859	0.735864	-0.76271	0.113993	3.44573	10
TCGA-YL-A8S8-01	3.16245	0.766346	-0.589881	0.0970001	3.43591	10
TCGA-EJ-5519-01	3.25377	0.731375	-0.713653	0.133845	3.40534	10
TCGA-2A-A8W1-01	3.06948	0.630457	-0.460021	0.109097	3.34901	10
TCGA-HC-8261-01	3.68522	0.816124	-0.743407	0.0198577	3.77779	10
TCGA-SU-A7E7-01	3.74314	0.928245	-0.906629	-0.132351	3.6324	10
TCGA-G9-7510-01	3.58639	0.847866	-0.859463	0.0508735	3.62567	10
TCGA-V1-A8MG-01	3.54816	0.851691	-0.740761	-0.0687435	3.59035	10
TCGA-J4-AATZ-01	3.13997	0.672647	-0.612195	0.0549263	3.25535	10
TCGA-VP-A87D-01	2.80809	0.666655	-0.445343	0.226941	3.25635	10
TCGA-HC-7747-01	4.11633	0.935269	-0.926124	-0.131074	3.9944	10
TCGA-V1-A9OH-01	3.44485	0.784042	-0.653732	0.140799	3.71596	10
TCGA-KK-A5A1-01	3.07218	0.882774	-0.824707	-0.0264354	3.10381	10
TCGA-KK-A8IF-01	2.90413	0.573089	-0.274453	0.201254	3.40402	10
TCGA-CH-5739-01	3.71466	0.950641	-0.902095	-0.0267404	3.73647	10
TCGA-ZG-A9ND-01	3.15361	0.718205	-0.514356	0.14846	3.50592	10
TCGA-CH-5738-01	3.74469	1.02625	-1.26894	-0.0312532	3.47075	10
TCGA-EJ-5531-01	3.58921	0.952714	-1.16859	0.0626132	3.43595	10
TCGA-EJ-7330-01	3.17346	0.817347	-0.820773	0.0918016	3.26183	10
TCGA-V1-A8ML-01	3.20742	0.685617	-0.546807	0.112859	3.45909	10
TCGA-KK-A6E2-01	2.84333	0.754413	-0.593798	0.162249	3.16619	10
TCGA-X4-A8KQ-01	3.44558	0.802727	-0.771549	-0.00920422	3.46755	10
TCGA-2A-AAYO-01	4.03008	0.991782	-1.01066	-0.132331	3.87887	10
TCGA-KK-A8I7-01	3.75062	0.887195	-0.988942	0.0710682	3.71995	10
TCGA-G9-6342-01	3.27943	0.747848	-0.622876	0.142958	3.54736	10
TCGA-ZG-A9N3-01	3.64342	1.06822	-0.81275	0.0623522	3.96125	10
TCGA-EJ-5516-01	3.96306	0.972805	-0.959316	-0.103636	3.87291	10

## Sheet: IPS-low
SAMPLE	MHC	EC	SC	CP	AZ	IPS
TCGA-EJ-A65M-01	3.5275	0.818415	-0.735558	0.0280767	3.63844	10
TCGA-V1-A9OA-01	3.47168	0.859434	-0.80859	0.0417573	3.56428	10
TCGA-XK-AAJR-01	3.1632	0.727871	-0.665623	0.120272	3.34572	10
TCGA-KK-A8I8-01	3.10759	0.766154	-0.583459	0.00705999	3.29734	10
TCGA-EJ-7791-01	3.54312	0.87755	-0.930606	0.0747788	3.56484	10
TCGA-HC-7078-01	3.40497	0.843963	-0.805513	0.0702913	3.51372	10
TCGA-KK-A8I6-01	3.13894	0.76047	-0.565673	0.105244	3.43898	10
TCGA-YL-A9WX-01	3.58257	0.955592	-0.945882	0.0306038	3.62288	10
TCGA-EJ-5498-01	3.53586	0.993488	-0.993059	-0.011591	3.5247	10
TCGA-KK-A8IG-01	3.25309	0.840814	-0.821676	0.0646183	3.33684	10
TCGA-G9-6379-01	4.37915	0.905493	-1.03948	-0.0713774	4.17379	10
TCGA-HC-A8D0-01	3.53286	0.91162	-0.864579	0.0415998	3.6215	10
TCGA-J4-A67Q-01	3.70002	0.786226	-0.863256	-0.0273632	3.59563	10
TCGA-YL-A9WI-01	3.18793	0.672296	-0.469985	0.139052	3.5293	10
TCGA-HC-7745-01	3.96344	0.974602	-0.994028	-0.0455276	3.89848	10
TCGA-YL-A8HJ-01	3.53111	1.01344	-1.08198	-0.0819995	3.38057	10
TCGA-EJ-8468-01	3.5453	0.967307	-1.02861	-0.00196349	3.48204	10
TCGA-CH-5750-01	3.72357	1.06682	-0.929946	-0.0538807	3.80656	10
TCGA-CH-5772-01	3.80851	0.829439	-0.660704	0.0111614	3.98841	10
TCGA-HC-7818-01	3.50265	0.809376	-0.979828	0.0914234	3.42363	10
TCGA-EJ-5532-01	3.17237	0.76793	-0.674645	0.128139	3.39379	10
TCGA-HC-A6AP-01	3.77533	0.80267	-0.995894	0.0278851	3.60999	10
TCGA-EJ-A46H-01	3.46536	1.03389	-1.05935	0.0609922	3.50089	10
TCGA-G9-6361-01	3.39353	0.712185	-0.463134	0.107813	3.7504	10
TCGA-EJ-5542-01	3.17162	0.870325	-0.719388	0.101209	3.42376	10
TCGA-VP-A87H-01	3.07122	0.795996	-0.591926	0.0652217	3.34051	10
TCGA-KC-A7F3-01	3.13447	0.758654	-0.615443	0.12496	3.40264	10
TCGA-G9-6366-01	3.74077	0.664138	-0.450041	0.077516	4.03238	10
TCGA-J4-A83J-01	3.69711	0.880996	-0.82501	0.0110869	3.76418	10
TCGA-G9-6363-01	3.35951	0.848741	-0.635171	0.108411	3.68149	10
TCGA-ZG-A9L5-01	2.73404	0.677073	-0.62524	0.137682	2.92355	10
TCGA-TP-A8TV-01	2.56734	0.583223	-0.430632	0.0110117	2.73094	9
TCGA-KC-A4BR-01	3.33323	0.787138	-0.78834	0.00944088	3.34147	10
TCGA-HC-7736-01	3.1709	0.874681	-0.959473	0.0440847	3.1302	10
TCGA-2A-A8W3-01	3.23894	0.798733	-0.620389	0.17888	3.59616	10
TCGA-YL-A8SB-01	3.17662	0.807692	-0.831774	0.11227	3.2648	10
TCGA-YL-A8SR-01	3.20697	0.745702	-0.543453	0.0941574	3.50338	10
TCGA-CH-5744-01	3.60237	0.752378	-0.793695	0.122815	3.68387	10
TCGA-J4-A83M-01	3.90102	0.765338	-0.644587	0.019195	4.04096	10
TCGA-KK-A6E5-01	3.3154	0.761207	-0.699327	0.122705	3.49999	10
TCGA-EJ-7312-01	3.18302	0.646321	-0.603091	0.175596	3.40185	10
TCGA-YL-A8SQ-01	3.22499	0.816638	-0.741099	-0.00932603	3.2912	10
TCGA-EJ-5526-01	3.25985	0.9277	-0.911551	0.0332805	3.30928	10
TCGA-V1-A8MF-01	3.77855	0.944802	-0.899882	-0.0488666	3.7746	10
TCGA-2A-A8VX-01	2.31977	0.57586	-0.268069	0.0708406	2.6984	9
TCGA-EJ-7314-01	3.25875	0.756831	-0.487592	0.142423	3.67041	10
TCGA-G9-6494-01	3.21377	0.700068	-0.527946	0.156136	3.54203	10
TCGA-EJ-8474-01	3.20157	0.779112	-0.624754	0.15347	3.5094	10
TCGA-KK-A59Z-01	3.27705	0.790852	-0.89197	0.0108481	3.18678	10
TCGA-KK-A8IK-01	2.27286	0.596642	-0.341133	0.184395	2.71276	9
TCGA-M7-A721-01	3.54784	0.762472	-0.694828	0.0960989	3.71158	10
TCGA-V1-A8X3-01	3.588	0.758956	-0.699802	0.00973931	3.65689	10
TCGA-Y6-A9XI-01	2.83675	0.659477	-0.547599	0.178854	3.12749	10
TCGA-EJ-7331-01	3.52138	0.895521	-0.989853	-0.0161186	3.41093	10
TCGA-WW-A8ZI-01	3.30522	0.755855	-0.562197	-0.00117654	3.4977	10
TCGA-MG-AAMC-01	3.40421	0.63469	-0.365963	0.128531	3.80147	10
TCGA-CH-5743-01	3.81037	1.1239	-1.10694	-0.0769283	3.7504	10
TCGA-HC-7748-01	3.94068	0.920327	-0.9595	-0.015763	3.88574	10
TCGA-CH-5753-01	4.0707	0.857516	-0.753437	-0.0658568	4.10892	10
TCGA-EJ-7794-01	3.4233	0.867214	-1.05462	0.0771079	3.31299	10
TCGA-EJ-7321-01	3.59928	0.920893	-0.732214	0.0021969	3.79016	10
TCGA-XJ-A9DK-01	3.40229	0.851313	-0.690106	0.0588401	3.62234	10
TCGA-ZG-A9LB-01	3.35185	0.943391	-0.74475	-0.157547	3.39295	10
TCGA-EJ-AB20-01	3.65512	0.987583	-0.940414	-0.173548	3.52874	10
TCGA-EJ-5508-01	3.54461	1.01622	-0.986777	-0.0189483	3.55511	10
TCGA-V1-A9ZK-01	3.25432	0.744624	-0.652005	0.110323	3.45726	10
TCGA-H9-A6BX-01	3.70927	0.904077	-1.05759	-0.0719493	3.48381	10
TCGA-EJ-A65E-01	3.12572	0.757847	-0.568872	0.121545	3.43624	10
TCGA-J4-A67K-01	3.68521	0.867196	-0.801562	-0.0285779	3.72227	10
TCGA-YL-A8SI-01	3.22426	0.824333	-0.912816	0.0334608	3.16923	10
TCGA-VN-A88Q-01	3.03304	0.683653	-0.585152	0.117448	3.24899	10
TCGA-HC-A8CY-01	3.7101	0.915033	-0.804012	-0.0296368	3.79148	10
TCGA-EJ-7123-01	3.04262	0.699339	-0.585388	0.142263	3.29883	10
TCGA-EJ-7115-01	3.13236	0.781772	-0.729009	0.152809	3.33793	10
TCGA-KC-A7F6-01	3.22708	0.786577	-0.55896	0.157244	3.61194	10
TCGA-HC-A8D1-01	3.73574	0.938112	-0.807926	-0.0750568	3.79087	10
TCGA-XJ-A83F-01	3.10675	0.647027	-0.484124	0.188386	3.45804	10
TCGA-V1-A8WS-01	2.78353	0.659807	-0.424884	0.153047	3.1715	10
TCGA-EJ-5510-01	3.98621	0.880031	-0.834156	0.0116042	4.04369	10
TCGA-EJ-A7NG-01	3.25543	0.792678	-0.764425	0.156344	3.44003	10
TCGA-V1-A9OX-01	3.3965	0.816609	-0.714338	0.0380285	3.5368	10
TCGA-XJ-A83G-01	3.09774	0.667913	-0.468301	0.152338	3.44969	10
TCGA-EJ-7788-01	3.44816	0.8715	-0.811442	0.0981927	3.60641	10
TCGA-J4-A67T-01	3.57367	0.730914	-0.765951	0.00357893	3.54221	10
TCGA-HC-A6HX-01	3.49114	0.734439	-0.67402	0.0482003	3.59976	10
TCGA-CH-5762-01	3.55586	1.04314	-0.990671	0.00950126	3.61783	10
TCGA-J4-8198-01	3.00185	0.775307	-0.594568	0.0644326	3.24702	10
TCGA-EJ-A7NN-01	3.86269	0.896225	-0.880468	0.117783	3.99623	10
TCGA-CH-5768-01	3.04606	0.758207	-0.610564	0.147269	3.34097	10
TCGA-2A-A8VO-01	3.51161	0.747551	-0.639512	0.0561408	3.67579	10
TCGA-EJ-7784-01	3.0503	0.796742	-0.577549	0.0548325	3.32433	10
TCGA-EJ-A46E-01	3.41324	0.81708	-0.705332	0.0581643	3.58315	10
TCGA-HC-7077-01	3.49088	0.593286	-0.404372	0.177102	3.8569	10
TCGA-ZG-A9NI-01	3.27417	0.760463	-0.762167	0.0686602	3.34113	10
TCGA-KK-A6DY-01	3.36876	0.88158	-0.86322	-0.0168939	3.37023	10
TCGA-EJ-7792-01	3.59856	1.04755	-1.10844	-0.0208237	3.51684	10
TCGA-G9-7522-01	3.62576	0.84262	-0.770471	0.111542	3.80945	10
TCGA-HC-8256-01	3.49669	0.775845	-0.528723	0.134141	3.87795	10
TCGA-G9-6336-01	3.46766	0.734226	-0.577894	0.147185	3.77117	10
TCGA-XK-AAJT-01	3.71976	0.799717	-0.811787	-0.0163696	3.69132	10
TCGA-EJ-5530-01	3.05364	0.736906	-0.67945	0.15429	3.26538	10
TCGA-CH-5766-01	3.81696	0.944208	-0.871427	0.0548741	3.94461	10
TCGA-G9-7523-01	3.81657	1.08089	-1.10505	-0.141356	3.65106	10
TCGA-VN-A88P-01	3.42396	0.824618	-0.700905	0.0737893	3.62146	10
TCGA-V1-A8WL-01	3.66496	0.963061	-0.793728	-0.013544	3.82075	10
TCGA-EJ-7218-01	3.5103	0.677092	-0.616004	0.0921231	3.66351	10
TCGA-CH-5790-01	3.05518	0.717385	-0.724346	0.174212	3.22243	10
TCGA-G9-6499-01	3.46919	0.75333	-0.606929	0.117195	3.73278	10
TCGA-G9-6370-01	3.61821	0.905964	-0.800969	0.0160013	3.73921	10
TCGA-EJ-5522-01	3.92687	0.93604	-0.849484	-0.0238538	3.98957	10
TCGA-QU-A6IL-01	3.24167	0.669693	-0.610097	0.063574	3.36484	10
TCGA-J4-A6M7-01	2.92484	0.660062	-0.46973	0.139646	3.25482	10
TCGA-EJ-7317-01	2.95415	0.630459	-0.483744	0.18866	3.28952	10
TCGA-HC-7740-01	3.12292	0.766056	-0.838789	-0.000478506	3.04971	10
TCGA-EJ-7783-01	3.13672	0.879156	-0.851231	0.0777949	3.24244	10
TCGA-QU-A6IO-01	3.59532	0.706775	-0.76896	-0.0322314	3.5009	10
TCGA-G9-6369-01	3.15335	0.618888	-0.309207	0.17375	3.63679	10
TCGA-EJ-AB27-01	3.78467	0.9247	-0.776072	0.0326784	3.96597	10
TCGA-KK-A8ID-01	2.92392	0.719326	-0.46195	-0.0120401	3.16925	10
TCGA-J4-A67R-01	3.8835	0.861581	-0.852462	0.0293283	3.92195	10
TCGA-EJ-7325-01	3.12185	0.59684	-0.461244	0.125832	3.38327	10
TCGA-KC-A7FE-01	3.48363	0.811256	-0.763217	0.0721358	3.60381	10
TCGA-VP-A875-01	2.42434	0.571865	-0.283562	0.217766	2.93041	10
TCGA-CH-5765-01	2.52852	0.679175	-0.530454	0.224873	2.90211	10
TCGA-EJ-A8FS-01	2.8142	0.664907	-0.482535	0.133486	3.13006	10
TCGA-HC-8265-01	3.29394	0.860249	-0.813574	-0.200433	3.14019	10
TCGA-HC-8260-01	3.59186	0.815198	-0.684479	0.0141157	3.73669	10
TCGA-EJ-7797-01	3.45649	0.839403	-0.727374	0.0413161	3.60983	10
TCGA-J4-A83L-01	3.1764	0.686995	-0.642855	0.055621	3.27616	10
TCGA-HC-7738-01	3.12484	0.697232	-0.597201	0.09771	3.32258	10
TCGA-V1-A9O7-01	3.34779	0.983108	-1.00806	-0.0221303	3.3007	10
TCGA-V1-A9OF-01	3.19676	0.663588	-0.550489	0.0961734	3.40603	10
TCGA-KC-A7FA-01	3.63896	0.753658	-0.648332	0.069636	3.81392	10
TCGA-EJ-5506-01	3.55328	0.826936	-0.611378	0.0480775	3.81691	10
TCGA-G9-6347-01	4.14836	0.890253	-0.941024	-0.0851873	4.0124	10
TCGA-HC-7819-01	3.18492	0.693666	-0.487351	0.173175	3.56441	10
TCGA-G9-6362-01	3.41592	0.656501	-0.45775	0.0390171	3.65369	10
TCGA-QU-A6IM-01	4.13096	0.795075	-0.685537	-0.172586	4.06792	10
TCGA-XA-A8JR-01	3.8162	0.754836	-0.623464	0.0447076	3.99228	10
TCGA-VP-A879-01	3.16474	0.660004	-0.539104	0.208588	3.49423	10
TCGA-QU-A6IP-01	3.39372	0.714417	-0.579086	0.144275	3.67333	10
TCGA-EJ-A6RC-01	3.65491	1.01077	-1.02099	0.0051592	3.64985	10
TCGA-CH-5741-01	2.86508	0.653653	-0.491109	0.197757	3.22538	10
TCGA-G9-6385-01	3.34422	0.72399	-0.664248	0.138819	3.54278	10
TCGA-HC-8262-01	3.2745	0.740151	-0.541255	0.0149324	3.48833	10
TCGA-M7-A71Y-01	3.5637	0.753374	-0.638857	0.0788154	3.75703	10
TCGA-2A-AAYF-01	3.14829	0.646619	-0.516052	0.182473	3.46134	10
TCGA-EJ-7785-01	3.41655	0.956343	-1.03336	0.0408572	3.38039	10
TCGA-EJ-5511-01	3.28796	0.673909	-0.68734	0.164854	3.43938	10
TCGA-VP-A876-01	2.97562	0.753101	-0.417648	0.119588	3.43066	10
TCGA-CH-5763-01	3.50512	0.863135	-0.866316	0.0313997	3.53334	10
TCGA-FC-A8O0-01	3.26457	0.612676	-0.435904	0.115455	3.5568	10
TCGA-EJ-A7NH-01	3.27823	0.721168	-0.619658	0.10456	3.4843	10
TCGA-VN-A88O-01	3.65072	0.801692	-0.601794	-0.0489078	3.80171	10
TCGA-XK-AAJU-01	3.82035	0.829563	-0.705394	0.0571426	4.00166	10
TCGA-J4-AATV-01	3.6247	0.886267	-0.940075	-0.0123406	3.55855	10
TCGA-G9-6384-01	3.80248	0.870888	-0.782635	0.00120219	3.89193	10
TCGA-G9-6332-01	2.95738	0.623288	-0.421923	0.219375	3.37813	10
TCGA-EJ-A6RA-01	3.4145	0.76484	-0.68141	0.124091	3.62202	10
TCGA-EJ-5502-01	3.60633	0.927074	-1.05143	0.0100226	3.492	10
TCGA-KC-A7FD-01	2.98516	0.626275	-0.549394	0.168039	3.23008	10
TCGA-VN-A88N-01	3.23861	0.715631	-0.433834	0.136839	3.65725	10
TCGA-FC-A6HD-01	2.68459	0.622524	-0.420281	0.187723	3.07455	10
TCGA-HC-A76X-01	2.47477	0.636223	-0.380386	0.213661	2.94427	10
TCGA-YL-A8S9-01	1.95985	0.539328	-0.304462	0.20757	2.40228	8
TCGA-VN-A88M-01	3.04099	0.69934	-0.380662	0.164177	3.52384	10
TCGA-EJ-5517-01	3.37492	0.936925	-0.819391	0.0555721	3.54803	10
TCGA-EJ-A7NF-01	3.28357	0.669349	-0.469822	0.129552	3.61265	10
TCGA-G9-6354-01	3.48858	0.673078	-0.491504	0.059931	3.73008	10
TCGA-KK-A8IJ-01	3.02444	0.647644	-0.599642	0.145387	3.21783	10
TCGA-2A-AAYU-01	3.1627	0.676927	-0.504793	0.201558	3.53639	10
TCGA-J4-A67S-01	3.77804	0.822023	-0.631284	0.0382073	4.00699	10
TCGA-G9-6371-01	3.61359	0.677332	-0.486624	0.116704	3.92101	10
TCGA-J4-A83N-01	3.45337	0.740888	-0.583033	0.118507	3.72974	10
TCGA-HC-7820-01	3.84218	0.726719	-0.466677	0.0864307	4.18865	10
TCGA-J4-A83K-01	3.24777	0.689039	-0.595558	0.138916	3.48017	10
TCGA-EJ-7781-01	3.37575	0.827764	-0.967843	0.0791066	3.31478	10
TCGA-HC-8258-01	3.45415	0.958987	-0.843998	-0.335123	3.23401	10
TCGA-CH-5748-01	3.4937	0.734466	-0.518715	0.121958	3.83141	10
TCGA-G9-7519-01	3.23797	0.690379	-0.559676	0.138267	3.50694	10
TCGA-EJ-A8FU-01	3.55431	0.898491	-0.888004	0.0351315	3.59993	10
TCGA-Y6-A8TL-01	3.1195	0.729834	-0.482049	0.144785	3.51207	10
TCGA-KK-A6E8-01	2.66742	0.6239	-0.382093	0.180734	3.08997	10
TCGA-EJ-5503-01	3.60001	0.869299	-0.829459	0.0460997	3.68595	10
TCGA-HC-7075-01	3.71224	0.759219	-0.587343	0.08001	3.96413	10
TCGA-H9-A6BY-01	2.86095	0.592427	-0.341624	0.19004	3.30179	10
TCGA-HC-7752-01	3.22145	0.527445	-0.443508	0.113281	3.41867	10
TCGA-J4-A67O-01	3.80285	0.724788	-0.703698	0.0679151	3.89185	10
TCGA-CH-5764-01	3.39212	0.903194	-0.782739	0.0646431	3.57722	10
TCGA-V1-A9OT-01	3.08006	0.698053	-0.443213	0.0706399	3.40554	10
TCGA-QU-A6IN-01	2.66421	0.527492	-0.332036	0.148515	3.00818	10
TCGA-V1-A9OQ-01	3.27355	0.804942	-0.568952	0.134026	3.64357	10
TCGA-G9-6378-01	3.35837	0.754599	-0.632984	0.0371654	3.51715	10
TCGA-KK-A6E4-01	3.31276	0.711851	-0.593639	0.0301701	3.46115	10
TCGA-J9-A8CN-01	3.09935	0.698827	-0.554496	0.0370034	3.28068	10
TCGA-XJ-A83H-01	3.24792	0.768765	-0.621868	0.0417151	3.43653	10
TCGA-HC-7230-01	3.10588	0.667245	-0.449806	0.137544	3.46086	10
TCGA-YL-A8SH-01	3.11891	0.774646	-0.584167	0.107207	3.4166	10
TCGA-J4-AAU2-01	3.26416	0.729306	-0.533878	0.0876173	3.5472	10
TCGA-HC-A6HY-01	3.49922	0.705515	-0.474483	0.15409	3.88434	10
TCGA-EJ-A7NK-01	3.42781	0.727989	-0.578514	0.156344	3.73363	10
TCGA-KK-A6E3-01	4.21914	0.848092	-0.948697	-0.0654107	4.05312	10
TCGA-XJ-A9DQ-01	3.30912	0.73163	-0.45279	0.0877851	3.67574	10
TCGA-G9-6343-01	3.22314	0.600923	-0.442443	0.178513	3.56014	10
TCGA-CH-5767-01	3.01296	0.649885	-0.495924	0.155874	3.3228	10
TCGA-VN-A943-01	2.62085	0.517688	-0.159458	0.180765	3.15985	10
TCGA-ZG-A9L1-01	2.46634	0.618197	-0.50239	0.231563	2.81371	9
TCGA-G9-7509-01	2.9763	0.730452	-0.437405	0.136781	3.40613	10
TCGA-2A-A8VV-01	3.01984	0.645921	-0.390122	0.20915	3.48479	10
TCGA-EJ-5505-01	3.1697	0.747742	-0.543146	0.148139	3.52243	10
TCGA-CH-5789-01	3.41516	0.824622	-0.935874	0.107385	3.41129	10
TCGA-EJ-5496-01	3.1004	0.757305	-0.50301	0.127559	3.48225	10
TCGA-HC-7750-01	3.34189	0.711402	-0.640093	0.184746	3.59794	10
TCGA-EJ-5497-01	3.28381	0.895841	-0.773254	0.0572425	3.46364	10
TCGA-FC-A5OB-01	2.61539	0.616844	-0.350612	0.153501	3.03513	10
TCGA-EJ-A46D-01	3.30252	0.805104	-0.586932	0.128791	3.64949	10
TCGA-G9-6351-01	3.63775	0.703727	-0.409156	0.193219	4.12553	10
TCGA-HC-A6AQ-01	3.68424	0.688042	-0.546169	0.157256	3.98337	10
TCGA-FC-A66V-01	3.7459	0.71865	-0.669279	0.0713394	3.86661	10
TCGA-G9-6353-01	3.42278	0.640158	-0.478087	0.156293	3.74114	10
TCGA-EJ-A7NJ-01	4.04536	0.849356	-0.680824	0.0218206	4.23571	10
TCGA-HC-8213-01	3.17575	0.637109	-0.395352	0.163488	3.58099	10
TCGA-EJ-7793-01	3.51865	0.698853	-0.482502	0.159735	3.89474	10
TCGA-V1-A8WN-01	3.9709	0.816139	-0.634199	-0.0600681	4.09277	10
TCGA-V1-A8MK-01	3.60377	0.782543	-0.594018	0.00179834	3.7941	10
TCGA-EJ-7786-01	3.35166	0.735593	-0.72167	0.10283	3.46841	10
TCGA-KC-A4BN-01	3.52171	0.679836	-0.52703	0.0904412	3.76495	10
TCGA-EJ-5512-01	3.50977	0.747685	-0.565695	0.139494	3.83125	10
TCGA-EJ-A46B-01	3.21856	0.64315	-0.488898	0.161098	3.53391	10
TCGA-G9-6367-01	3.94237	0.739293	-0.584977	0.049007	4.14569	10
TCGA-CH-5746-01	3.00469	0.70717	-0.528991	0.198468	3.38134	10
TCGA-HC-8259-01	3.59025	0.668761	-0.415281	0.156437	4.00017	10
TCGA-EJ-A46I-01	3.37373	0.723234	-0.621228	0.112498	3.58824	10
TCGA-VP-A87E-01	4.07301	1.07072	-1.16403	-0.227917	3.75178	10
TCGA-EJ-5515-01	3.28747	0.749972	-0.618366	0.0963932	3.51547	10
TCGA-J4-8200-01	3.4613	0.778561	-0.684764	0.0621983	3.61729	10
TCGA-EJ-A65G-01	2.99947	0.617044	-0.430448	0.192764	3.37883	10
TCGA-EJ-A8FN-01	3.56959	0.906618	-0.814331	0.0595129	3.72139	10
TCGA-ZG-A8QX-01	3.07866	0.789296	-0.522336	0.182142	3.52776	10
TCGA-G9-6338-01	3.27223	0.679672	-0.466726	0.109044	3.59422	10
TCGA-HI-7169-01	3.15449	0.670498	-0.430964	0.0896802	3.48371	10
