# Supplementary material for: Identification of a Hypoxia-Related Gene Signature for Predicting Systemic Metastasis in Prostate Cancer
Source: Front Cell Dev Biol. 2021 Oct 13;9:696364. doi: 10.3389/fcell.2021.696364 (PMC8548828; doi:10.3389/fcell.2021.696364)
Supplement: Supplementary file 14 [file Data_Sheet_10.XLSX]

## Sheet: DU145-qrtPCR
							11.7874
Sample Name	Target Name	Task	Reporter	Quencher	Cт	GAPDH mean（ct）	ΔCT	ΔΔCT	负ΔΔCT	2-ΔΔCT	2-ΔΔCT Mean	Ct SD
Normoxia-1	ALDOB	UNKNOWN	SYBR	None	28.6085		11.8656	0.0782066	-0.0782066	0.947234	1.00086	0.050763		1.06432	0.108621	1.06	0.11	±	1.06±0.11
Normoxia-1	ALDOB	UNKNOWN	SYBR	None	28.4624		11.7196	-0.0678688	0.0678688	1.04817
Normoxia-1	ALDOB	UNKNOWN	SYBR	None	28.5199		11.7771	-0.0103379	0.0103379	1.00719
Normoxia-1	GAPDH	UNKNOWN	SYBR	None	16.6611	16.7428
Normoxia-1	GAPDH	UNKNOWN	SYBR	None	16.644
Normoxia-1	GAPDH	UNKNOWN	SYBR	None	16.9234
Normoxia-2	ALDOB	UNKNOWN	SYBR	None	28.6228		11.8371	0.0496723	-0.0496723	0.966156	1.00235	0.100612
Normoxia-2	ALDOB	UNKNOWN	SYBR	None	28.4147		11.629	-0.158402	0.158402	1.11605
Normoxia-2	ALDOB	UNKNOWN	SYBR	None	28.6859		11.9001	0.112721	-0.112721	0.924842
Normoxia-2	GAPDH	UNKNOWN	SYBR	None	16.7779	16.7857
Normoxia-2	GAPDH	UNKNOWN	SYBR	None	16.7913
Normoxia-2	GAPDH	UNKNOWN	SYBR	None	16.7879
Normoxia-3	ALDOB	UNKNOWN	SYBR	None	28.4415		11.4766	-0.310851	0.310851	1.24044	1.18974	0.158333
Normoxia-3	ALDOB	UNKNOWN	SYBR	None	28.3557		11.3907	-0.396721	0.396721	1.31651
Normoxia-3	ALDOB	UNKNOWN	SYBR	None	28.7348		11.7698	-0.0175876	0.0175876	1.01227
Normoxia-3	GAPDH	UNKNOWN	SYBR	None	16.7333	16.965
Normoxia-3	GAPDH	UNKNOWN	SYBR	None	17.1184
Normoxia-3	GAPDH	UNKNOWN	SYBR	None	17.0432
Hypoxia-1	ALDOB	UNKNOWN	SYBR	None	26.8017		9.66824	-2.11919	2.11919	4.34449	3.90983	0.462133		3.50688	0.411133	3.51	0.41	±	3.51±0.41
Hypoxia-1	ALDOB	UNKNOWN	SYBR	None	27.145		10.0116	-1.77586	1.77586	3.42442
Hypoxia-1	ALDOB	UNKNOWN	SYBR	None	26.9351		9.80172	-1.98571	1.98571	3.96057
Hypoxia-1	GAPDH	UNKNOWN	SYBR	None	17.2696	17.1334
Hypoxia-1	GAPDH	UNKNOWN	SYBR	None	17.2476
Hypoxia-1	GAPDH	UNKNOWN	SYBR	None	16.883
Hypoxia-2	ALDOB	UNKNOWN	SYBR	None	27.0806		10.1331	-1.65435	1.65435	3.14782	3.5228	0.494512
Hypoxia-2	ALDOB	UNKNOWN	SYBR	None	26.7053		9.75771	-2.02971	2.02971	4.08323
Hypoxia-2	ALDOB	UNKNOWN	SYBR	None	26.9963		10.0487	-1.73871	1.73871	3.33736
Hypoxia-2	GAPDH	UNKNOWN	SYBR	None	16.8233	16.9475
Hypoxia-2	GAPDH	UNKNOWN	SYBR	None	16.9356
Hypoxia-2	GAPDH	UNKNOWN	SYBR	None	17.0837
Hypoxia-3	ALDOB	UNKNOWN	SYBR	None	27.3087		9.95983	-1.82759	1.82759	3.54944	3.08802	0.495653
Hypoxia-3	ALDOB	UNKNOWN	SYBR	None	27.4806		10.1318	-1.6556	1.6556	3.15055
Hypoxia-3	ALDOB	UNKNOWN	SYBR	None	27.7778		10.429	-1.35844	1.35844	2.56407
Hypoxia-3	GAPDH	UNKNOWN	SYBR	None	17.529	17.3488
Hypoxia-3	GAPDH	UNKNOWN	SYBR	None	17.365
Hypoxia-3	GAPDH	UNKNOWN	SYBR	None	17.1525
Hypoxia+siRNA NC-1	ALDOB	UNKNOWN	SYBR	None	27.4977		10.1295	-1.65788	1.65788	3.15552	3.58775	0.376175		3.69395	0.115894	3.69	0.12	±	3.69±0.12
Hypoxia+siRNA NC-1	ALDOB	UNKNOWN	SYBR	None	27.214		9.84588	-1.94154	1.94154	3.84117
Hypoxia+siRNA NC-1	ALDOB	UNKNOWN	SYBR	None	27.2423		9.87418	-1.91325	1.91325	3.76656
Hypoxia+siRNA NC-1	GAPDH	UNKNOWN	SYBR	None	17.4134	17.3681
Hypoxia+siRNA NC-1	GAPDH	UNKNOWN	SYBR	None	17.5177
Hypoxia+siRNA NC-1	GAPDH	UNKNOWN	SYBR	None	17.1733
Hypoxia+siRNA NC-2	ALDOB	UNKNOWN	SYBR	None	27.186		9.77476	-2.01266	2.01266	4.03527	3.67654	0.522541
Hypoxia+siRNA NC-2	ALDOB	UNKNOWN	SYBR	None	27.5771		10.1659	-1.62153	1.62153	3.07701
Hypoxia+siRNA NC-2	ALDOB	UNKNOWN	SYBR	None	27.2288		9.81755	-1.96987	1.96987	3.91734
Hypoxia+siRNA NC-2	GAPDH	UNKNOWN	SYBR	None	17.2488	17.4112
Hypoxia+siRNA NC-2	GAPDH	UNKNOWN	SYBR	None	17.7725
Hypoxia+siRNA NC-2	GAPDH	UNKNOWN	SYBR	None	17.2123
Hypoxia+siRNA NC-3	ALDOB	UNKNOWN	SYBR	None	27.7159		9.86692	-1.9205	1.9205	3.78555	3.81757	0.269502
Hypoxia+siRNA NC-3	ALDOB	UNKNOWN	SYBR	None	27.6002		9.75122	-2.0362	2.0362	4.10165
Hypoxia+siRNA NC-3	ALDOB	UNKNOWN	SYBR	None	27.8023		9.95332	-1.83411	1.83411	3.56551
Hypoxia+siRNA NC-3	GAPDH	UNKNOWN	SYBR	None	18.1437	17.849
Hypoxia+siRNA NC-3	GAPDH	UNKNOWN	SYBR	None	17.6905
Hypoxia+siRNA NC-3	GAPDH	UNKNOWN	SYBR	None	17.7127
Hypoxia+siRNA ALDOB-1	ALDOB	UNKNOWN	SYBR	None	28.9118		10.9669	-0.820532	0.820532	1.76606	1.96777	0.294207		2.04556	0.174451	2.05	0.17	±	2.05±0.17
Hypoxia+siRNA ALDOB-1	ALDOB	UNKNOWN	SYBR	None	28.5273		10.5824	-1.20499	1.20499	2.30536
Hypoxia+siRNA ALDOB-1	ALDOB	UNKNOWN	SYBR	None	28.859		10.9141	-0.87333	0.87333	1.83189
Hypoxia+siRNA ALDOB-1	GAPDH	UNKNOWN	SYBR	None	17.8056	17.9449
Hypoxia+siRNA ALDOB-1	GAPDH	UNKNOWN	SYBR	None	17.9799
Hypoxia+siRNA ALDOB-1	GAPDH	UNKNOWN	SYBR	None	18.0491
Hypoxia+siRNA ALDOB-2	ALDOB	UNKNOWN	SYBR	None	28.5313		10.5259	-1.26156	1.26156	2.39755	2.24537	0.142423
Hypoxia+siRNA ALDOB-2	ALDOB	UNKNOWN	SYBR	None	28.712		10.7066	-1.08086	1.08086	2.11529
Hypoxia+siRNA ALDOB-2	ALDOB	UNKNOWN	SYBR	None	28.6401		10.6347	-1.15268	1.15268	2.22326
Hypoxia+siRNA ALDOB-2	GAPDH	UNKNOWN	SYBR	None	17.8097	18.0054
Hypoxia+siRNA ALDOB-2	GAPDH	UNKNOWN	SYBR	None	18.0246
Hypoxia+siRNA ALDOB-2	GAPDH	UNKNOWN	SYBR	None	18.1819
Hypoxia+siRNA ALDOB-3	ALDOB	UNKNOWN	SYBR	None	30.2112		10.6846	-1.1028	1.1028	2.14771	1.92353	0.247841
Hypoxia+siRNA ALDOB-3	ALDOB	UNKNOWN	SYBR	None	30.3391		10.8125	-0.974902	0.974902	1.96551
Hypoxia+siRNA ALDOB-3	ALDOB	UNKNOWN	SYBR	None	30.5851		11.0585	-0.728911	0.728911	1.65739
Hypoxia+siRNA ALDOB-3	GAPDH	UNKNOWN	SYBR	None	19.4361	19.5266
Hypoxia+siRNA ALDOB-3	GAPDH	UNKNOWN	SYBR	None	19.49
Hypoxia+siRNA ALDOB-3	GAPDH	UNKNOWN	SYBR	None	19.6536

## Sheet: LNCAP-qrtPCR
							12.0928
Sample Name	Target Name	Task	Reporter	Quencher	Cт	GAPDH mean（ct）	ΔCT	ΔΔCT	负ΔΔCT	2-ΔΔCT	2-ΔΔCT Mean	Ct SD
Normoxia-1	ALDOB	UNKNOWN	SYBR	None	29.8056		12.1055	0.0126828	-0.0126828	0.991247	1.00416	0.112397		1.09436	0.0841719	1.09	0.08	±	1.09±0.08
Normoxia-1	ALDOB	UNKNOWN	SYBR	None	29.9469		12.2468	0.153971	-0.153971	0.898773
Normoxia-1	ALDOB	UNKNOWN	SYBR	None	29.6263		11.9262	-0.166654	0.166654	1.12245
Normoxia-1	GAPDH	UNKNOWN	SYBR	None	17.6434	17.7001
Normoxia-1	GAPDH	UNKNOWN	SYBR	None	17.7774
Normoxia-1	GAPDH	UNKNOWN	SYBR	None	17.6795
Normoxia-2	ALDOB	UNKNOWN	SYBR	None	29.699		12.0276	-0.0652017	0.0652017	1.04623	1.10813	0.08445
Normoxia-2	ALDOB	UNKNOWN	SYBR	None	29.496		11.8246	-0.268235	0.268235	1.20433
Normoxia-2	ALDOB	UNKNOWN	SYBR	None	29.6615		11.9901	-0.102754	0.102754	1.07382
Normoxia-2	GAPDH	UNKNOWN	SYBR	None	17.6401	17.6714
Normoxia-2	GAPDH	UNKNOWN	SYBR	None	17.7704
Normoxia-2	GAPDH	UNKNOWN	SYBR	None	17.6037
Normoxia-3	ALDOB	UNKNOWN	SYBR	None	29.8304		11.7824	-0.310449	0.310449	1.24009	1.1708	0.0613239
Normoxia-3	ALDOB	UNKNOWN	SYBR	None	29.9728		11.9248	-0.16802	0.16802	1.12352
Normoxia-3	ALDOB	UNKNOWN	SYBR	None	29.9407		11.8927	-0.200133	0.200133	1.1488
Normoxia-3	GAPDH	UNKNOWN	SYBR	None	17.7954	18.048
Normoxia-3	GAPDH	UNKNOWN	SYBR	None	18.1597
Normoxia-3	GAPDH	UNKNOWN	SYBR	None	18.189
Hypoxia-1	ALDOB	UNKNOWN	SYBR	None	27.6629		10.596	-1.49688	1.49688	2.82231	3.11545	0.27074		3.13103	0.317886	3.13	0.32	±	3.13±0.32
Hypoxia-1	ALDOB	UNKNOWN	SYBR	None	27.413		10.3461	-1.74678	1.74678	3.3561
Hypoxia-1	ALDOB	UNKNOWN	SYBR	None	27.4962		10.4293	-1.66355	1.66355	3.16796
Hypoxia-1	GAPDH	UNKNOWN	SYBR	None	17.0737	17.0669
Hypoxia-1	GAPDH	UNKNOWN	SYBR	None	17.1965
Hypoxia-1	GAPDH	UNKNOWN	SYBR	None	16.9305
Hypoxia-2	ALDOB	UNKNOWN	SYBR	None	27.6496		10.7382	-1.35464	1.35464	2.55733	2.82121	0.366944
Hypoxia-2	ALDOB	UNKNOWN	SYBR	None	27.5895		10.6781	-1.41471	1.41471	2.66606
Hypoxia-2	ALDOB	UNKNOWN	SYBR	None	27.3081		10.3967	-1.6961	1.6961	3.24025
Hypoxia-2	GAPDH	UNKNOWN	SYBR	None	16.8209	16.9114
Hypoxia-2	GAPDH	UNKNOWN	SYBR	None	16.788
Hypoxia-2	GAPDH	UNKNOWN	SYBR	None	17.1252
Hypoxia-3	ALDOB	UNKNOWN	SYBR	None	27.6145		10.3311	-1.76174	1.76174	3.39107	3.45641	0.190727
Hypoxia-3	ALDOB	UNKNOWN	SYBR	None	27.5		10.2166	-1.87626	1.87626	3.67122
Hypoxia-3	ALDOB	UNKNOWN	SYBR	None	27.6508		10.3673	-1.7255	1.7255	3.30694
Hypoxia-3	GAPDH	UNKNOWN	SYBR	None	17.2723	17.2834
Hypoxia-3	GAPDH	UNKNOWN	SYBR	None	17.3596
Hypoxia-3	GAPDH	UNKNOWN	SYBR	None	17.2183
Hypoxia+siRNA NC-1	ALDOB	UNKNOWN	SYBR	None	27.7837		10.483	-1.60986	1.60986	3.05223	3.10142	0.0522373		3.09635	0.265567	3.1	0.27	±	3.1±0.27
Hypoxia+siRNA NC-1	ALDOB	UNKNOWN	SYBR	None	27.7632		10.4625	-1.63031	1.63031	3.0958
Hypoxia+siRNA NC-1	ALDOB	UNKNOWN	SYBR	None	27.7353		10.4346	-1.65821	1.65821	3.15625
Hypoxia+siRNA NC-1	GAPDH	UNKNOWN	SYBR	None	17.3031	17.3007
Hypoxia+siRNA NC-1	GAPDH	UNKNOWN	SYBR	None	17.3176
Hypoxia+siRNA NC-1	GAPDH	UNKNOWN	SYBR	None	17.2815
Hypoxia+siRNA NC-2	ALDOB	UNKNOWN	SYBR	None	27.4293		10.2076	-1.88522	1.88522	3.69409	3.35934	0.290452
Hypoxia+siRNA NC-2	ALDOB	UNKNOWN	SYBR	None	27.6481		10.4265	-1.66635	1.66635	3.1741
Hypoxia+siRNA NC-2	ALDOB	UNKNOWN	SYBR	None	27.632		10.4103	-1.68249	1.68249	3.20982
Hypoxia+siRNA NC-2	GAPDH	UNKNOWN	SYBR	None	17.0855	17.2216
Hypoxia+siRNA NC-2	GAPDH	UNKNOWN	SYBR	None	17.4825
Hypoxia+siRNA NC-2	GAPDH	UNKNOWN	SYBR	None	17.0968
Hypoxia+siRNA NC-3	ALDOB	UNKNOWN	SYBR	None	27.4719		10.6349	-1.4579	1.4579	2.74708	2.82828	0.28518
Hypoxia+siRNA NC-3	ALDOB	UNKNOWN	SYBR	None	27.2766		10.4397	-1.65318	1.65318	3.14525
Hypoxia+siRNA NC-3	ALDOB	UNKNOWN	SYBR	None	27.5554		10.7185	-1.37435	1.37435	2.5925
Hypoxia+siRNA NC-3	GAPDH	UNKNOWN	SYBR	None	16.9927	16.8369
Hypoxia+siRNA NC-3	GAPDH	UNKNOWN	SYBR	None	16.6368
Hypoxia+siRNA NC-3	GAPDH	UNKNOWN	SYBR	None	16.8813
Hypoxia+siRNA ALDOB-1	ALDOB	UNKNOWN	SYBR	None	28.254		11.3732	-0.71969	0.71969	1.64683	1.71763	0.0917743		1.83309	0.112221	1.83	0.11	±	1.83±0.11
Hypoxia+siRNA ALDOB-1	ALDOB	UNKNOWN	SYBR	None	28.1087		11.2279	-0.864978	0.864978	1.82131
Hypoxia+siRNA ALDOB-1	ALDOB	UNKNOWN	SYBR	None	28.2212		11.3403	-0.752523	0.752523	1.68474
Hypoxia+siRNA ALDOB-1	GAPDH	UNKNOWN	SYBR	None	16.8828	16.8808
Hypoxia+siRNA ALDOB-1	GAPDH	UNKNOWN	SYBR	None	16.7796
Hypoxia+siRNA ALDOB-1	GAPDH	UNKNOWN	SYBR	None	16.9801
Hypoxia+siRNA ALDOB-2	ALDOB	UNKNOWN	SYBR	None	27.8858		10.9669	-1.12592	1.12592	2.18241	1.83988	0.296687
Hypoxia+siRNA ALDOB-2	ALDOB	UNKNOWN	SYBR	None	28.2779		11.359	-0.733802	0.733802	1.66302
Hypoxia+siRNA ALDOB-2	ALDOB	UNKNOWN	SYBR	None	28.2682		11.3493	-0.743494	0.743494	1.67423
Hypoxia+siRNA ALDOB-2	GAPDH	UNKNOWN	SYBR	None	16.85	16.9189
Hypoxia+siRNA ALDOB-2	GAPDH	UNKNOWN	SYBR	None	16.9501
Hypoxia+siRNA ALDOB-2	GAPDH	UNKNOWN	SYBR	None	16.9566
Hypoxia+siRNA ALDOB-3	ALDOB	UNKNOWN	SYBR	None	28.317		11.0504	-1.04248	1.04248	2.05976	1.94176	0.178249
Hypoxia+siRNA ALDOB-3	ALDOB	UNKNOWN	SYBR	None	28.3389		11.0722	-1.02063	1.02063	2.0288
Hypoxia+siRNA ALDOB-3	ALDOB	UNKNOWN	SYBR	None	28.5631		11.2965	-0.796359	0.796359	1.73671
Hypoxia+siRNA ALDOB-3	GAPDH	UNKNOWN	SYBR	None	17.1804	17.2667
Hypoxia+siRNA ALDOB-3	GAPDH	UNKNOWN	SYBR	None	17.2962
Hypoxia+siRNA ALDOB-3	GAPDH	UNKNOWN	SYBR	None	17.3234

## Sheet: qrtPCRanalysis
				DU145	GROUP	ALDOB
					Normoxia-1	1.06±0.11
					Hypoxia-1	3.51±0.41
					Hypoxia+siRNA NC-1	3.69±0.12
					Hypoxia+siRNA ALDOB-1	2.05±0.17
					GROUP	ALDOB
				LNCAP	Normoxia-1	1.09±0.08
					Hypoxia-1	3.13±0.32
					Hypoxia+siRNA NC-1	3.1±0.27
					Hypoxia+siRNA ALDOB-1	1.83±0.11

## Sheet: CCK-8
		DU145
		group	Normoxia control	Hypoxia72hcontrol	Hypoxia72hsiRNA NC	Hypoxia72hsiRNA
		OD	1.2015	1.5698	1.5937	1.3324
			1.2347	1.5018	1.5241	1.3869
			1.2258	1.5732	1.5004	1.3541
		mean	1.22067	1.54827	1.5394	1.3578
		SD	0.017185	0.0402772	0.0484953	0.0274377
		inhibition ratio	0	-0.268378	-0.261114	-0.112343
		lncap
		group	Normoxia control	Hypoxia72hcontrol	Hypoxia72hsiRNA NC	Hypoxia72hsiRNA
		OD	1.0281	1.3152	1.282	1.1926
			1.0562	1.2824	1.2962	1.2014
			1.0712	1.3027	1.3116	1.1856
		mean	1.05183	1.3001	1.2966	1.1932
		SD	0.0218793	0.0165539	0.0148041	0.00791707
		inhibition ratio	0	-0.236032	-0.232705	-0.1344

## Sheet: DU145-Transwell
		1	2	3
	Group	Number	Number	Number		M	SD
	Normoxia	48	44	45		45.6667	2.08167		45.67	2.08	±	45.67±2.08
	Hypoxia	80	78	77		78.3333	1.52753		78.33	1.53	±	78.33±1.53
	Hypoxia+siRNA NC	76	81	75		77.3333	3.21455		77.33	3.21	±	77.33±3.21
	Hypoxia+siRNA-ALDOB	64	66	60		63.3333	3.05505		63.33	3.06	±	63.33±3.06
	Group	Number
	Normoxia	45.67±2.08
	Hypoxia	78.33±1.53
	Hypoxia+siRNA NC	77.33±3.21
	Hypoxia+siRNA-ALDOB	63.33±3.06

## Sheet: LNCAP-Transwell
		1	2	3
	Group	Number	Number	Number		M	SD
	Normoxia	20	22	23		21.6667	1.52753		21.67	1.53	±	21.67±1.53
	Hypoxia	40	38	41		39.6667	1.52753		39.67	1.53	±	39.67±1.53
	Hypoxia+siRNA NC	45	38	42		41.6667	3.51188		41.67	3.51	±	41.67±3.51
	Hypoxia+siRNA-ALDOB	27	32	30		29.6667	2.51661		29.67	2.52	±	29.67±2.52
	Group	Number
	Normoxia	21.67±1.53
	Hypoxia	39.67±1.53
	Hypoxia+siRNA NC	41.67±3.51
	Hypoxia+siRNA-ALDOB	29.67±2.52
